# Supplementary material for: Identifying proteins bound to native mitotic ESC chromosomes reveals chromatin repressors are important for compaction
Source: Nat Commun. 2020 Aug 17;11:4118. doi: 10.1038/s41467-020-17823-z (PMC7431861; doi:10.1038/s41467-020-17823-z)
Supplement: Supplementary file 4 — Supplementary Data 1 [file 41467_2020_17823_MOESM4_ESM.xlsx]

## Sheet: proteinGroups
Protein IDs	Majority protein IDs	Peptide counts (all)	Peptide counts (razor+unique)	Peptide counts (unique)	Protein names	Gene names	Fasta headers	Number of proteins	Peptides	Razor + unique peptides	Unique peptides	Peptides before-A1	Peptides before-A2	Peptides before-B1	Peptides before-B2	Peptides before-C1	Peptides before-C2	Peptides sorted-A1	Peptides sorted-A2	Peptides sorted-B1	Peptides sorted-B2	Peptides sorted-C1	Peptides sorted-C2	Razor + unique peptides before-A1	Razor + unique peptides before-A2	Razor + unique peptides before-B1	Razor + unique peptides before-B2	Razor + unique peptides before-C1	Razor + unique peptides before-C2	Razor + unique peptides sorted-A1	Razor + unique peptides sorted-A2	Razor + unique peptides sorted-B1	Razor + unique peptides sorted-B2	Razor + unique peptides sorted-C1	Razor + unique peptides sorted-C2	Unique peptides before-A1	Unique peptides before-A2	Unique peptides before-B1	Unique peptides before-B2	Unique peptides before-C1	Unique peptides before-C2	Unique peptides sorted-A1	Unique peptides sorted-A2	Unique peptides sorted-B1	Unique peptides sorted-B2	Unique peptides sorted-C1	Unique peptides sorted-C2	Sequence coverage [%]	Unique + razor sequence coverage [%]
Q6ZWY9;Q64478;Q64525;P10854	Q6ZWY9;Q64478;Q64525;P10854	18;18;17;17	18;18;17;17	1;1;1;1	Histone H2B type 1-C/E/G;Histone H2B type 1-H;Histone H2B type 2-B;Histone H2B type 1-M	Hist1h2bc;Hist1h2bh;Hist2h2bb;Hist1h2bm	sp|Q6ZWY9|H2B1C_MOUSE Histone H2B type 1-C/E/G OS=Mus musculus GN=Hist1h2bc PE=1 SV=3;sp|Q64478|H2B1H_MOUSE Histone H2B type 1-H OS=Mus musculus GN=Hist1h2bh PE=1 SV=3;sp|Q64525|H2B2B_MOUSE Histone H2B type 2-B OS=Mus musculus GN=Hist2h2bb PE=1 SV=3;sp|P10	4	18	18	1	17	17	16	15	17	16	18	17	18	18	18	18	17	17	16	15	17	16	18	17	18	18	18	18	1	1	1	1	1	1	1	1	1	1	1	1	81.7	81.7
Q01320	Q01320	141	141	124	DNA topoisomerase 2-alpha	Top2a	sp|Q01320|TOP2A_MOUSE DNA topoisomerase 2-alpha OS=Mus musculus GN=Top2a PE=1 SV=2	1	141	141	124	118	120	116	115	116	118	136	130	130	131	131	139	118	120	116	115	116	118	136	130	130	131	131	139	102	104	100	98	99	102	119	113	113	115	115	122	75.8	75.8
P27661	P27661	12	12	6	Histone H2AX	H2afx	sp|P27661|H2AX_MOUSE Histone H2AX OS=Mus musculus GN=H2afx PE=1 SV=2	1	12	12	6	11	9	8	9	11	10	9	9	10	8	8	9	11	9	8	9	11	10	9	9	10	8	8	9	6	5	4	4	5	5	4	4	5	4	4	5	74.1	74.1
P62806	P62806	14	14	14	Histone H4	Hist1h4a	sp|P62806|H4_MOUSE Histone H4 OS=Mus musculus GN=Hist1h4a PE=1 SV=2	1	14	14	14	14	14	14	12	13	12	13	14	13	13	14	14	14	14	14	12	13	12	13	14	13	13	14	14	14	14	14	12	13	12	13	14	13	13	14	14	68	68
Q8CGP5;C0HKE9;C0HKE8;C0HKE7;C0HKE6;C0HKE5;C0HKE4;C0HKE3;C0HKE2;C0HKE1;Q8CGP6;Q8BFU2;Q8R1M2	Q8CGP5;C0HKE9;C0HKE8;C0HKE7;C0HKE6;C0HKE5;C0HKE4;C0HKE3;C0HKE2;C0HKE1;Q8CGP6;Q8BFU2;Q8R1M2	11;9;9;9;9;9;9;9;9;9;9;9;7	6;4;4;4;4;4;4;4;4;4;4;4;2	2;0;0;0;0;0;0;0;0;0;0;0;0	Histone H2A type 1-F;Histone H2A type 1-H;Histone H2A type 3;Histone H2A.J	Hist1h2af;Hist1h2ah;Hist3h2a;H2afj	sp|Q8CGP5|H2A1F_MOUSE Histone H2A type 1-F OS=Mus musculus GN=Hist1h2af PE=1 SV=3;sp|C0HKE9|H2A1P_MOUSE Histone H2A type 1-P OS=Mus musculus GN=Hist1h2ap PE=1 SV=1;sp|C0HKE8|H2A1O_MOUSE Histone H2A type 1-O OS=Mus musculus GN=Hist1h2ao PE=1 SV=1;sp|C0HKE7|	13	11	6	2	8	9	9	7	9	9	10	10	10	9	10	10	4	5	5	3	4	4	6	6	6	5	6	6	1	2	1	0	0	0	2	2	2	2	2	2	70	35.4
Q920B9	Q920B9	88	88	88	FACT complex subunit SPT16	Supt16h	sp|Q920B9|SP16H_MOUSE FACT complex subunit SPT16 OS=Mus musculus GN=Supt16h PE=1 SV=2	1	88	88	88	70	71	66	62	70	75	82	85	83	82	80	83	70	71	66	62	70	75	82	85	83	82	80	83	70	71	66	62	70	75	82	85	83	82	80	83	67.8	67.8
P84228	P84228	11	11	3	Histone H3.2	Hist1h3b	sp|P84228|H32_MOUSE Histone H3.2 OS=Mus musculus GN=Hist1h3b PE=1 SV=2	1	11	11	3	9	9	7	9	9	9	8	10	7	8	9	8	9	9	7	9	9	9	8	10	7	8	9	8	2	2	2	2	2	2	2	3	2	3	2	3	57.4	57.4
P63260	P63260	34	34	1	Actin, cytoplasmic 2;Actin, cytoplasmic 2, N-terminally processed	Actg1	sp|P63260|ACTG_MOUSE Actin, cytoplasmic 2 OS=Mus musculus GN=Actg1 PE=1 SV=1	1	34	34	1	34	34	34	34	34	34	26	28	28	28	28	28	34	34	34	34	34	34	26	28	28	28	28	28	1	1	1	1	1	1	1	1	1	1	1	1	89.1	89.1
P09405	P09405	55	55	55	Nucleolin	Ncl	sp|P09405|NUCL_MOUSE Nucleolin OS=Mus musculus GN=Ncl PE=1 SV=2	1	55	55	55	52	52	50	50	51	52	48	48	47	44	45	49	52	52	50	50	51	52	48	48	47	44	45	49	52	52	50	50	51	52	48	48	47	44	45	49	54.3	54.3
Q08943	Q08943	50	50	50	FACT complex subunit SSRP1	Ssrp1	sp|Q08943|SSRP1_MOUSE FACT complex subunit SSRP1 OS=Mus musculus GN=Ssrp1 PE=1 SV=2	1	50	50	50	40	43	42	39	43	43	45	45	47	46	46	46	40	43	42	39	43	43	45	45	47	46	46	46	40	43	42	39	43	43	45	45	47	46	46	46	66.2	66.2
Q8VDD5	Q8VDD5	228	228	193	Myosin-9	Myh9	sp|Q8VDD5|MYH9_MOUSE Myosin-9 OS=Mus musculus GN=Myh9 PE=1 SV=4	1	228	228	193	219	214	212	212	207	204	172	170	172	176	171	164	219	214	212	212	207	204	172	170	172	176	171	164	185	180	178	181	174	173	142	141	144	145	142	136	75.5	75.5
Q587J6	Q587J6	53	53	53	LINE-1 type transposase domain-containing protein 1	L1td1	sp|Q587J6|LITD1_MOUSE LINE-1 type transposase domain-containing protein 1 OS=Mus musculus GN=L1td1 PE=2 SV=1	1	53	53	53	47	49	50	48	50	49	45	45	46	46	45	46	47	49	50	48	50	49	45	45	46	46	45	46	47	49	50	48	50	49	45	45	46	46	45	46	54.1	54.1
O54962	O54962	14	14	14	Barrier-to-autointegration factor;Barrier-to-autointegration factor, N-terminally processed	Banf1	sp|O54962|BAF_MOUSE Barrier-to-autointegration factor OS=Mus musculus GN=Banf1 PE=1 SV=1	1	14	14	14	13	14	13	14	13	14	13	13	13	13	13	13	13	14	13	14	13	14	13	13	13	13	13	13	13	14	13	14	13	14	13	13	13	13	13	13	83.1	83.1
Q9QY06	Q9QY06	36	36	34	Unconventional myosin-IXb	Myo9b	sp|Q9QY06|MYO9B_MOUSE Unconventional myosin-IXb OS=Mus musculus GN=Myo9b PE=1 SV=2	1	36	36	34	27	24	27	25	25	24	15	18	17	16	14	13	27	24	27	25	25	24	15	18	17	16	14	13	26	23	25	24	23	22	15	17	16	15	13	12	23.2	23.2
Q3THW5;P0C0S6	Q3THW5;P0C0S6	6;6	4;4	4;4	Histone H2A.V;Histone H2A.Z	H2afv;H2afz	sp|Q3THW5|H2AV_MOUSE Histone H2A.V OS=Mus musculus GN=H2afv PE=1 SV=3;sp|P0C0S6|H2AZ_MOUSE Histone H2A.Z OS=Mus musculus GN=H2afz PE=1 SV=2	2	6	4	4	6	6	5	6	6	6	6	5	6	6	5	6	4	4	3	4	4	4	4	3	4	4	3	4	4	4	3	4	4	4	4	3	4	4	3	4	53.9	46.9
P68372;Q9D6F9	P68372;Q9D6F9	28;19	28;19	5;3	Tubulin beta-4B chain;Tubulin beta-4A chain	Tubb4b;Tubb4a	sp|P68372|TBB4B_MOUSE Tubulin beta-4B chain OS=Mus musculus GN=Tubb4b PE=1 SV=1;sp|Q9D6F9|TBB4A_MOUSE Tubulin beta-4A chain OS=Mus musculus GN=Tubb4a PE=1 SV=3	2	28	28	5	27	27	27	27	27	26	25	22	25	25	25	24	27	27	27	27	27	26	25	22	25	25	25	24	5	5	5	5	5	5	5	4	5	5	5	5	77.3	77.3
Q61687	Q61687	133	133	133	Transcriptional regulator ATRX	Atrx	sp|Q61687|ATRX_MOUSE Transcriptional regulator ATRX OS=Mus musculus GN=Atrx PE=1 SV=3	1	133	133	133	87	95	87	63	97	86	114	123	105	106	110	120	87	95	87	63	97	86	114	123	105	106	110	120	87	95	87	63	97	86	114	123	105	106	110	120	56.2	56.2
Q6PDQ2;A2A8L1	Q6PDQ2	117;17	117;17	117;17	Chromodomain-helicase-DNA-binding protein 4	Chd4	sp|Q6PDQ2|CHD4_MOUSE Chromodomain-helicase-DNA-binding protein 4 OS=Mus musculus GN=Chd4 PE=1 SV=1	2	117	117	117	94	96	91	81	97	96	107	110	100	109	110	107	94	96	91	81	97	96	107	110	100	109	110	107	94	96	91	81	97	96	107	110	100	109	110	107	63.4	63.4
E9PVX6	E9PVX6	178	178	178		Mki67	sp|E9PVX6|KI67_MOUSE Proliferation marker protein Ki-67 OS=Mus musculus GN=Mki67 PE=1 SV=1	1	178	178	178	134	133	123	122	136	137	161	165	155	153	159	164	134	133	123	122	136	137	161	165	155	153	159	164	134	133	123	122	136	137	161	165	155	153	159	164	64.3	64.3
Q9ERK4	Q9ERK4	36	36	36	Exportin-2	Cse1l	sp|Q9ERK4|XPO2_MOUSE Exportin-2 OS=Mus musculus GN=Cse1l PE=1 SV=1	1	36	36	36	31	32	33	36	28	32	23	25	19	19	19	20	31	32	33	36	28	32	23	25	19	19	19	20	31	32	33	36	28	32	23	25	19	19	19	20	42.1	42.1
P15864	P15864	15	15	6	Histone H1.2	Hist1h1c	sp|P15864|H12_MOUSE Histone H1.2 OS=Mus musculus GN=Hist1h1c PE=1 SV=2	1	15	15	6	12	11	11	8	12	13	12	12	12	13	14	14	12	11	11	8	12	13	12	12	12	13	14	14	5	5	5	3	6	5	4	4	4	5	5	5	45.8	45.8
P05213;Q3UX10	P05213	32;4	32;4	0;0	Tubulin alpha-1B chain	Tuba1b	sp|P05213|TBA1B_MOUSE Tubulin alpha-1B chain OS=Mus musculus GN=Tuba1b PE=1 SV=2	2	32	32	0	30	29	30	29	30	31	25	26	25	27	24	25	30	29	30	29	30	31	25	26	25	27	24	25	0	0	0	0	0	0	0	0	0	0	0	0	83.8	83.8
P25976	P25976	39	39	39	Nucleolar transcription factor 1	Ubtf	sp|P25976|UBF1_MOUSE Nucleolar transcription factor 1 OS=Mus musculus GN=Ubtf PE=1 SV=1	1	39	39	39	32	33	31	30	35	32	38	37	38	38	36	37	32	33	31	30	35	32	38	37	38	38	36	37	32	33	31	30	35	32	38	37	38	38	36	37	43.4	43.4
Q91ZW3	Q91ZW3	68	68	52	SWI/SNF-related matrix-associated actin-dependent regulator of chromatin subfamily A member 5	Smarca5	sp|Q91ZW3|SMCA5_MOUSE SWI/SNF-related matrix-associated actin-dependent regulator of chromatin subfamily A member 5 OS=Mus musculus GN=Smarca5 PE=1 SV=1	1	68	68	52	51	51	54	48	59	52	65	62	64	61	60	63	51	51	54	48	59	52	65	62	64	61	60	63	39	39	41	36	47	41	49	46	48	47	47	48	61.7	61.7
Q7TPV4	Q7TPV4	87	87	87	Myb-binding protein 1A	Mybbp1a	sp|Q7TPV4|MBB1A_MOUSE Myb-binding protein 1A OS=Mus musculus GN=Mybbp1a PE=1 SV=2	1	87	87	87	79	77	79	73	83	81	70	65	72	69	70	67	79	77	79	73	83	81	70	65	72	69	70	67	79	77	79	73	83	81	70	65	72	69	70	67	68.5	68.5
E9PZM4	E9PZM4	32	25	25	Chromodomain-helicase-DNA-binding protein 2	Chd2	sp|E9PZM4|CHD2_MOUSE Chromodomain-helicase-DNA-binding protein 2 OS=Mus musculus GN=Chd2 PE=1 SV=1	1	32	25	25	17	19	21	18	24	21	25	25	24	22	26	27	12	14	15	13	17	15	18	19	18	15	19	20	12	14	15	13	17	15	18	19	18	15	19	20	18.4	14.7
P11103	P11103	56	56	56	Poly [ADP-ribose] polymerase 1	Parp1	sp|P11103|PARP1_MOUSE Poly [ADP-ribose] polymerase 1 OS=Mus musculus GN=Parp1 PE=1 SV=3	1	56	56	56	41	42	44	44	47	47	52	55	52	52	51	52	41	42	44	44	47	47	52	55	52	52	51	52	41	42	44	44	47	47	52	55	52	52	51	52	44.9	44.9
Q3UV17	Q3UV17	13	3	3	Keratin, type II cytoskeletal 2 oral	Krt76	sp|Q3UV17|K22O_MOUSE Keratin, type II cytoskeletal 2 oral OS=Mus musculus GN=Krt76 PE=1 SV=1	1	13	3	3	5	5	7	9	9	9	12	12	10	12	12	12	1	1	1	2	2	2	3	3	3	3	3	2	1	1	1	2	2	2	3	3	3	3	3	2	15.5	4.4
Q9CZX8	Q9CZX8	13	13	13	40S ribosomal protein S19	Rps19	sp|Q9CZX8|RS19_MOUSE 40S ribosomal protein S19 OS=Mus musculus GN=Rps19 PE=1 SV=3	1	13	13	13	12	12	13	11	11	12	9	11	12	11	11	10	12	12	13	11	11	12	9	11	12	11	11	10	12	12	13	11	11	12	9	11	12	11	11	10	57.9	57.9
P62852	P62852	10	10	10	40S ribosomal protein S25	Rps25	sp|P62852|RS25_MOUSE 40S ribosomal protein S25 OS=Mus musculus GN=Rps25 PE=1 SV=1	1	10	10	10	9	9	7	5	9	10	10	8	8	6	9	8	9	9	7	5	9	10	10	8	8	6	9	8	9	9	7	5	9	10	10	8	8	6	9	8	51.2	51.2
Q60972	Q60972	27	27	19	Histone-binding protein RBBP4	Rbbp4	sp|Q60972|RBBP4_MOUSE Histone-binding protein RBBP4 OS=Mus musculus GN=Rbbp4 PE=1 SV=5	1	27	27	19	24	24	19	22	23	24	26	25	23	25	24	24	24	24	19	22	23	24	26	25	23	25	24	24	17	17	14	15	16	17	18	17	17	17	18	18	81.4	81.4
P10126	P10126	30	30	19	Elongation factor 1-alpha 1	Eef1a1	sp|P10126|EF1A1_MOUSE Elongation factor 1-alpha 1 OS=Mus musculus GN=Eef1a1 PE=1 SV=3	1	30	30	19	30	30	30	29	28	30	27	26	25	27	25	26	30	30	30	29	28	30	27	26	25	27	25	26	19	19	19	18	18	19	17	16	16	16	15	15	71	71
Q9D8E6	Q9D8E6	29	29	29	60S ribosomal protein L4	Rpl4	sp|Q9D8E6|RL4_MOUSE 60S ribosomal protein L4 OS=Mus musculus GN=Rpl4 PE=1 SV=3	1	29	29	29	29	29	29	28	29	29	27	26	27	27	28	29	29	29	29	28	29	29	27	26	27	27	28	29	29	29	29	28	29	29	27	26	27	27	28	29	50.1	50.1
P97351	P97351	28	28	28	40S ribosomal protein S3a	Rps3a	sp|P97351|RS3A_MOUSE 40S ribosomal protein S3a OS=Mus musculus GN=Rps3a PE=1 SV=3	1	28	28	28	25	25	24	23	24	27	21	21	24	24	22	23	25	25	24	23	24	27	21	21	24	24	22	23	25	25	24	23	24	27	21	21	24	24	22	23	72	72
P11499	P11499	70	70	49	Heat shock protein HSP 90-beta	Hsp90ab1	sp|P11499|HS90B_MOUSE Heat shock protein HSP 90-beta OS=Mus musculus GN=Hsp90ab1 PE=1 SV=3	1	70	70	49	64	67	66	67	65	64	46	48	43	43	48	43	64	67	66	67	65	64	46	48	43	43	48	43	43	46	46	47	45	44	31	32	28	29	32	29	80.2	80.2
Q9QXS1	Q9QXS1	343	343	336	Plectin	Plec	sp|Q9QXS1|PLEC_MOUSE Plectin OS=Mus musculus GN=Plec PE=1 SV=3	1	343	343	336	309	312	312	285	323	317	231	228	241	236	243	239	309	312	312	285	323	317	231	228	241	236	243	239	302	305	306	280	317	310	226	223	236	231	238	234	68.7	68.7
P62702	P62702	22	22	22	40S ribosomal protein S4, X isoform	Rps4x	sp|P62702|RS4X_MOUSE 40S ribosomal protein S4, X isoform OS=Mus musculus GN=Rps4x PE=1 SV=2	1	22	22	22	22	21	22	22	22	22	21	21	20	22	20	20	22	21	22	22	22	22	21	21	20	22	20	20	22	21	22	22	22	22	21	21	20	22	20	20	62.4	62.4
P47911	P47911	19	19	19	60S ribosomal protein L6	Rpl6	sp|P47911|RL6_MOUSE 60S ribosomal protein L6 OS=Mus musculus GN=Rpl6 PE=1 SV=3	1	19	19	19	16	16	17	16	17	17	16	17	15	17	15	17	16	16	17	16	17	17	16	17	15	17	15	17	16	16	17	16	17	17	16	17	15	17	15	17	49.3	49.3
P14148	P14148	24	24	24	60S ribosomal protein L7	Rpl7	sp|P14148|RL7_MOUSE 60S ribosomal protein L7 OS=Mus musculus GN=Rpl7 PE=1 SV=2	1	24	24	24	24	24	23	23	23	24	21	21	19	19	22	22	24	24	23	23	23	24	21	21	19	19	22	22	24	24	23	23	23	24	21	21	19	19	22	22	55.6	55.6
Q99JF8	Q99JF8	37	36	36	PC4 and SFRS1-interacting protein	Psip1	sp|Q99JF8|PSIP1_MOUSE PC4 and SFRS1-interacting protein OS=Mus musculus GN=Psip1 PE=1 SV=1	1	37	36	36	30	32	29	24	31	31	35	34	35	34	34	34	29	31	28	23	30	30	34	33	34	33	33	33	29	31	28	23	30	30	34	33	34	33	33	33	66.5	65
P99024	P99024	28	7	6	Tubulin beta-5 chain	Tubb5	sp|P99024|TBB5_MOUSE Tubulin beta-5 chain OS=Mus musculus GN=Tubb5 PE=1 SV=1	1	28	7	6	28	27	27	26	27	27	24	23	25	24	24	24	7	7	7	6	7	7	6	7	7	6	6	6	6	6	6	5	6	6	5	6	6	5	5	5	73.6	20.3
Q64511	Q64511	101	84	84	DNA topoisomerase 2-beta	Top2b	sp|Q64511|TOP2B_MOUSE DNA topoisomerase 2-beta OS=Mus musculus GN=Top2b PE=1 SV=2	1	101	84	84	76	77	70	72	74	70	92	94	87	88	92	93	60	61	54	55	57	54	75	77	70	72	76	76	60	61	54	55	57	54	75	77	70	72	76	76	62.9	54.8
Q61937	Q61937	26	26	26	Nucleophosmin	Npm1	sp|Q61937|NPM_MOUSE Nucleophosmin OS=Mus musculus GN=Npm1 PE=1 SV=1	1	26	26	26	26	25	23	20	25	25	16	15	16	14	16	16	26	25	23	20	25	25	16	15	16	14	16	16	26	25	23	20	25	25	16	15	16	14	16	16	75.3	75.3
Q9CPR4	Q9CPR4	13	13	13	60S ribosomal protein L17	Rpl17	sp|Q9CPR4|RL17_MOUSE 60S ribosomal protein L17 OS=Mus musculus GN=Rpl17 PE=1 SV=3	1	13	13	13	12	12	11	11	12	13	11	10	11	12	12	12	12	12	11	11	12	13	11	10	11	12	12	12	12	12	11	11	12	13	11	10	11	12	12	12	50	50
Q9QZQ8	Q9QZQ8	18	18	16	Core histone macro-H2A.1	H2afy	sp|Q9QZQ8|H2AY_MOUSE Core histone macro-H2A.1 OS=Mus musculus GN=H2afy PE=1 SV=3	1	18	18	16	16	16	14	15	16	16	17	17	17	17	18	18	16	16	14	15	16	16	17	17	17	17	18	18	14	14	12	13	14	14	15	15	15	15	16	16	57.8	57.8
Q61879;Q02566;A2AQP0	Q61879	177;2;1	149;1;0	142;0;0	Myosin-10	Myh10	sp|Q61879|MYH10_MOUSE Myosin-10 OS=Mus musculus GN=Myh10 PE=1 SV=2	3	177	149	142	162	168	161	153	164	162	128	126	122	124	118	122	135	140	134	127	137	137	105	104	101	100	96	99	129	134	129	121	131	131	99	98	95	94	90	94	68.4	59.4
P27659	P27659	27	27	27	60S ribosomal protein L3	Rpl3	sp|P27659|RL3_MOUSE 60S ribosomal protein L3 OS=Mus musculus GN=Rpl3 PE=1 SV=3	1	27	27	27	26	25	26	21	25	26	23	24	24	23	21	25	26	25	26	21	25	26	23	24	24	23	21	25	26	25	26	21	25	26	23	24	24	23	21	25	58.1	58.1
P62270	P62270	15	15	15	40S ribosomal protein S18	Rps18	sp|P62270|RS18_MOUSE 40S ribosomal protein S18 OS=Mus musculus GN=Rps18 PE=1 SV=3	1	15	15	15	15	15	15	15	14	15	14	14	13	12	14	13	15	15	15	15	14	15	14	14	13	12	14	13	15	15	15	15	14	15	14	14	13	12	14	13	59.9	59.9
Q9Z277	Q9Z277	72	72	72	Tyrosine-protein kinase BAZ1B	Baz1b	sp|Q9Z277|BAZ1B_MOUSE Tyrosine-protein kinase BAZ1B OS=Mus musculus GN=Baz1b PE=1 SV=2	1	72	72	72	46	53	52	50	54	52	67	66	66	67	63	67	46	53	52	50	54	52	67	66	66	67	63	67	46	53	52	50	54	52	67	66	66	67	63	67	50.2	50.2
P25444	P25444	20	20	20	40S ribosomal protein S2	Rps2	sp|P25444|RS2_MOUSE 40S ribosomal protein S2 OS=Mus musculus GN=Rps2 PE=1 SV=3	1	20	20	20	19	17	18	18	19	18	15	14	16	16	16	17	19	17	18	18	19	18	15	14	16	16	16	17	19	17	18	18	19	18	15	14	16	16	16	17	52.9	52.9
P62754	P62754	16	16	16	40S ribosomal protein S6	Rps6	sp|P62754|RS6_MOUSE 40S ribosomal protein S6 OS=Mus musculus GN=Rps6 PE=1 SV=1	1	16	16	16	16	16	14	15	14	14	13	13	13	14	13	14	16	16	14	15	14	14	13	13	13	14	13	14	16	16	14	15	14	14	13	13	13	14	13	14	46.6	46.6
P62082	P62082	18	18	18	40S ribosomal protein S7	Rps7	sp|P62082|RS7_MOUSE 40S ribosomal protein S7 OS=Mus musculus GN=Rps7 PE=2 SV=1	1	18	18	18	16	16	16	17	17	16	17	16	16	16	17	16	16	16	16	17	17	16	17	16	16	16	17	16	16	16	16	17	17	16	17	16	16	16	17	16	68.6	68.6
P20152;P03995	P20152	57;2	57;2	49;1	Vimentin	Vim	sp|P20152|VIME_MOUSE Vimentin OS=Mus musculus GN=Vim PE=1 SV=3	2	57	57	49	52	54	56	53	55	56	39	38	44	46	41	41	52	54	56	53	55	56	39	38	44	46	41	41	44	47	48	45	47	48	34	32	38	40	36	35	85.4	85.4
P47963	P47963	13	13	13	60S ribosomal protein L13	Rpl13	sp|P47963|RL13_MOUSE 60S ribosomal protein L13 OS=Mus musculus GN=Rpl13 PE=1 SV=3	1	13	13	13	11	11	12	8	11	11	11	12	11	11	10	10	11	11	12	8	11	11	11	12	11	11	10	10	11	11	12	8	11	11	11	12	11	11	10	10	44.1	44.1
Q6J1H4	Q6J1H4	15	15	15	Undifferentiated embryonic cell transcription factor 1	Utf1	sp|Q6J1H4|UTF1_MOUSE Undifferentiated embryonic cell transcription factor 1 OS=Mus musculus GN=Utf1 PE=1 SV=2	1	15	15	15	13	14	13	12	14	13	15	13	15	14	14	15	13	14	13	12	14	13	15	13	15	14	14	15	13	14	13	12	14	13	15	13	15	14	14	15	56.9	56.9
Q05D44	Q05D44	67	67	67	Eukaryotic translation initiation factor 5B	Eif5b	sp|Q05D44|IF2P_MOUSE Eukaryotic translation initiation factor 5B OS=Mus musculus GN=Eif5b PE=1 SV=2	1	67	67	67	50	52	50	47	53	52	63	65	64	65	65	67	50	52	50	47	53	52	63	65	64	65	65	67	50	52	50	47	53	52	63	65	64	65	65	67	60.6	60.6
P17095	P17095	6	6	6	High mobility group protein HMG-I/HMG-Y	Hmga1	sp|P17095|HMGA1_MOUSE High mobility group protein HMG-I/HMG-Y OS=Mus musculus GN=Hmga1 PE=1 SV=4	1	6	6	6	5	5	6	4	6	6	6	6	6	6	6	6	5	5	6	4	6	6	6	6	6	6	6	6	5	5	6	4	6	6	6	6	6	6	6	6	50.5	50.5
Q8CG48	Q8CG48	74	74	74	Structural maintenance of chromosomes protein 2	Smc2	sp|Q8CG48|SMC2_MOUSE Structural maintenance of chromosomes protein 2 OS=Mus musculus GN=Smc2 PE=1 SV=2	1	74	74	74	52	57	60	53	56	60	67	64	65	64	62	61	52	57	60	53	56	60	67	64	65	64	62	61	52	57	60	53	56	60	67	64	65	64	62	61	58.6	58.6
P62900	P62900	10	10	10	60S ribosomal protein L31	Rpl31	sp|P62900|RL31_MOUSE 60S ribosomal protein L31 OS=Mus musculus GN=Rpl31 PE=1 SV=1	1	10	10	10	10	9	9	9	7	9	9	9	9	8	9	9	10	9	9	9	7	9	9	9	9	8	9	9	10	9	9	9	7	9	9	9	9	8	9	9	48.8	48.8
P62267	P62267	7	7	7	40S ribosomal protein S23	Rps23	sp|P62267|RS23_MOUSE 40S ribosomal protein S23 OS=Mus musculus GN=Rps23 PE=1 SV=3	1	7	7	7	6	6	6	7	6	7	7	6	6	5	5	5	6	6	6	7	6	7	7	6	6	5	5	5	6	6	6	7	6	7	7	6	6	5	5	5	49	49
P62751	P62751	17	17	17	60S ribosomal protein L23a	Rpl23a	sp|P62751|RL23A_MOUSE 60S ribosomal protein L23a OS=Mus musculus GN=Rpl23a PE=1 SV=1	1	17	17	17	17	17	17	17	17	15	14	14	17	15	15	13	17	17	17	17	17	15	14	14	17	15	15	13	17	17	17	17	17	15	14	14	17	15	15	13	57.1	57.1
P62830	P62830	12	12	12	60S ribosomal protein L23	Rpl23	sp|P62830|RL23_MOUSE 60S ribosomal protein L23 OS=Mus musculus GN=Rpl23 PE=1 SV=1	1	12	12	12	10	9	9	9	9	9	11	10	11	10	10	10	10	9	9	9	9	9	11	10	11	10	10	10	10	9	9	9	9	9	11	10	11	10	10	10	72.9	72.9
O88477	O88477	36	36	35	Insulin-like growth factor 2 mRNA-binding protein 1	Igf2bp1	sp|O88477|IF2B1_MOUSE Insulin-like growth factor 2 mRNA-binding protein 1 OS=Mus musculus GN=Igf2bp1 PE=1 SV=1	1	36	36	35	30	33	33	33	34	30	33	32	33	32	30	30	30	33	33	33	34	30	33	32	33	32	30	30	29	32	32	32	33	29	32	31	32	31	29	29	62.2	62.2
Q6ZWN5	Q6ZWN5	16	16	16	40S ribosomal protein S9	Rps9	sp|Q6ZWN5|RS9_MOUSE 40S ribosomal protein S9 OS=Mus musculus GN=Rps9 PE=1 SV=3	1	16	16	16	14	15	16	14	15	15	15	12	13	13	14	14	14	15	16	14	15	15	15	12	13	13	14	14	14	15	16	14	15	15	15	12	13	13	14	14	53.1	53.1
P16858;Q64467	P16858	28;3	28;3	28;3	Glyceraldehyde-3-phosphate dehydrogenase	Gapdh	sp|P16858|G3P_MOUSE Glyceraldehyde-3-phosphate dehydrogenase OS=Mus musculus GN=Gapdh PE=1 SV=2	2	28	28	28	25	27	22	25	24	24	21	20	20	18	16	19	25	27	22	25	24	24	21	20	20	18	16	19	25	27	22	25	24	24	21	20	20	18	16	19	86.5	86.5
Q8VEK3	Q8VEK3	41	41	41	Heterogeneous nuclear ribonucleoprotein U	Hnrnpu	sp|Q8VEK3|HNRPU_MOUSE Heterogeneous nuclear ribonucleoprotein U OS=Mus musculus GN=Hnrnpu PE=1 SV=1	1	41	41	41	38	36	36	37	37	37	30	33	34	33	33	31	38	36	36	37	37	37	30	33	34	33	33	31	38	36	36	37	37	37	30	33	34	33	33	31	56.2	56.2
Q3UMU9	Q3UMU9	46	46	44	Hepatoma-derived growth factor-related protein 2	Hdgfrp2	sp|Q3UMU9|HDGR2_MOUSE Hepatoma-derived growth factor-related protein 2 OS=Mus musculus GN=Hdgfl2 PE=1 SV=1	1	46	46	44	32	32	30	29	33	34	41	42	39	39	40	41	32	32	30	29	33	34	41	42	39	39	40	41	30	30	28	27	31	32	39	40	37	37	38	39	68	68
Q8K2Z4	Q8K2Z4	57	57	57	Condensin complex subunit 1	Ncapd2	sp|Q8K2Z4|CND1_MOUSE Condensin complex subunit 1 OS=Mus musculus GN=Ncapd2 PE=1 SV=2	1	57	57	57	49	46	49	45	49	47	51	52	56	54	53	54	49	46	49	45	49	47	51	52	56	54	53	54	49	46	49	45	49	47	51	52	56	54	53	54	54.8	54.8
P51881	P51881	23	23	12	ADP/ATP translocase 2;ADP/ATP translocase 2, N-terminally processed	Slc25a5	sp|P51881|ADT2_MOUSE ADP/ATP translocase 2 OS=Mus musculus GN=Slc25a5 PE=1 SV=3	1	23	23	12	21	22	21	19	21	20	14	18	17	17	17	15	21	22	21	19	21	20	14	18	17	17	17	15	11	12	12	10	12	10	8	10	9	9	10	7	66.4	66.4
P53026	P53026	12	12	12	60S ribosomal protein L10a	Rpl10a	sp|P53026|RL10A_MOUSE 60S ribosomal protein L10a OS=Mus musculus GN=Rpl10a PE=1 SV=3	1	12	12	12	11	11	12	11	11	10	10	10	10	10	10	10	11	11	12	11	11	10	10	10	10	10	10	10	11	11	12	11	11	10	10	10	10	10	10	10	37.8	37.8
P97496	P97496	57	57	46	SWI/SNF complex subunit SMARCC1	Smarcc1	sp|P97496|SMRC1_MOUSE SWI/SNF complex subunit SMARCC1 OS=Mus musculus GN=Smarcc1 PE=1 SV=2	1	57	57	46	44	45	40	33	41	46	51	51	46	46	47	45	44	45	40	33	41	46	51	51	46	46	47	45	38	38	33	26	35	39	42	41	37	38	36	39	55.9	55.9
P12970	P12970	19	19	19	60S ribosomal protein L7a	Rpl7a	sp|P12970|RL7A_MOUSE 60S ribosomal protein L7a OS=Mus musculus GN=Rpl7a PE=1 SV=2	1	19	19	19	19	18	16	17	18	19	16	17	16	16	16	15	19	18	16	17	18	19	16	17	16	16	16	15	19	18	16	17	18	19	16	17	16	16	16	15	58.3	58.3
P62281	P62281	12	12	12	40S ribosomal protein S11	Rps11	sp|P62281|RS11_MOUSE 40S ribosomal protein S11 OS=Mus musculus GN=Rps11 PE=1 SV=3	1	12	12	12	11	11	11	12	9	12	11	12	12	12	12	10	11	11	11	12	9	12	11	12	12	12	12	10	11	11	11	12	9	12	11	12	12	12	12	10	58.2	58.2
P47962	P47962	19	19	19	60S ribosomal protein L5	Rpl5	sp|P47962|RL5_MOUSE 60S ribosomal protein L5 OS=Mus musculus GN=Rpl5 PE=1 SV=3	1	19	19	19	18	18	18	17	17	18	17	16	16	16	14	15	18	18	18	17	17	18	17	16	16	16	14	15	18	18	18	17	17	18	17	16	16	16	14	15	63	63
Q60605	Q60605	17	17	16	Myosin light polypeptide 6	Myl6	sp|Q60605|MYL6_MOUSE Myosin light polypeptide 6 OS=Mus musculus GN=Myl6 PE=1 SV=3	1	17	17	16	13	16	17	16	16	16	12	14	14	13	13	12	13	16	17	16	16	16	12	14	14	13	13	12	12	15	16	15	15	15	11	13	13	12	12	11	92.1	92.1
P29341	P29341	41	41	41	Polyadenylate-binding protein 1	Pabpc1	sp|P29341|PABP1_MOUSE Polyadenylate-binding protein 1 OS=Mus musculus GN=Pabpc1 PE=1 SV=2	1	41	41	41	41	40	37	35	40	41	31	32	34	33	36	32	41	40	37	35	40	41	31	32	34	33	36	32	41	40	37	35	40	41	31	32	34	33	36	32	65.7	65.7
P62259	P62259	25	25	22	14-3-3 protein epsilon	Ywhae	sp|P62259|1433E_MOUSE 14-3-3 protein epsilon OS=Mus musculus GN=Ywhae PE=1 SV=1	1	25	25	22	23	24	22	23	23	22	19	20	20	21	21	22	23	24	22	23	23	22	19	20	20	21	21	22	20	21	19	21	20	19	16	17	17	18	18	19	83.5	83.5
P61255	P61255	10	10	10	60S ribosomal protein L26	Rpl26	sp|P61255|RL26_MOUSE 60S ribosomal protein L26 OS=Mus musculus GN=Rpl26 PE=1 SV=1	1	10	10	10	9	10	10	10	10	10	9	9	9	9	9	9	9	10	10	10	10	10	9	9	9	9	9	9	9	10	10	10	10	10	9	9	9	9	9	9	49	49
Q8BP67	Q8BP67	12	12	12	60S ribosomal protein L24	Rpl24	sp|Q8BP67|RL24_MOUSE 60S ribosomal protein L24 OS=Mus musculus GN=Rpl24 PE=1 SV=2	1	12	12	12	12	11	11	9	12	12	10	11	11	10	10	11	12	11	11	9	12	12	10	11	11	10	10	11	12	11	11	9	12	12	10	11	11	10	10	11	49.7	49.7
Q6RT24	Q6RT24	140	140	139	Centromere-associated protein E	Cenpe	sp|Q6RT24|CENPE_MOUSE Centromere-associated protein E OS=Mus musculus GN=Cenpe PE=1 SV=1	1	140	140	139	119	116	110	97	112	108	120	120	113	113	116	114	119	116	110	97	112	108	120	120	113	113	116	114	119	115	109	97	111	107	119	119	112	112	115	113	58.2	58.2
P35980	P35980	9	9	9	60S ribosomal protein L18	Rpl18	sp|P35980|RL18_MOUSE 60S ribosomal protein L18 OS=Mus musculus GN=Rpl18 PE=1 SV=3	1	9	9	9	8	9	9	9	9	9	7	8	8	7	8	8	8	9	9	9	9	9	7	8	8	7	8	8	8	9	9	9	9	9	7	8	8	7	8	8	43.1	43.1
Q8VDF2	Q8VDF2	46	46	45	E3 ubiquitin-protein ligase UHRF1	Uhrf1	sp|Q8VDF2|UHRF1_MOUSE E3 ubiquitin-protein ligase UHRF1 OS=Mus musculus GN=Uhrf1 PE=1 SV=2	1	46	46	45	34	33	37	34	37	39	45	44	43	44	43	44	34	33	37	34	37	39	45	44	43	44	43	44	33	32	36	34	36	38	44	43	42	43	42	43	63	63
P62960;Q9Z2C8	P62960	26;4	26;4	19;0	Nuclease-sensitive element-binding protein 1	Ybx1	sp|P62960|YBOX1_MOUSE Nuclease-sensitive element-binding protein 1 OS=Mus musculus GN=Ybx1 PE=1 SV=3	2	26	26	19	24	23	25	22	25	26	19	17	18	20	18	16	24	23	25	22	25	26	19	17	18	20	18	16	17	16	18	15	18	19	14	12	13	15	12	12	70.8	70.8
Q04750	Q04750	40	40	37	DNA topoisomerase 1	Top1	sp|Q04750|TOP1_MOUSE DNA topoisomerase 1 OS=Mus musculus GN=Top1 PE=1 SV=2	1	40	40	37	30	29	31	31	29	27	35	37	36	36	39	38	30	29	31	31	29	27	35	37	36	36	39	38	27	26	28	28	26	24	32	34	33	33	36	35	48	48
P35979	P35979	9	9	9	60S ribosomal protein L12	Rpl12	sp|P35979|RL12_MOUSE 60S ribosomal protein L12 OS=Mus musculus GN=Rpl12 PE=1 SV=2	1	9	9	9	9	9	8	9	9	9	8	8	8	8	8	8	9	9	8	9	9	9	8	8	8	8	8	8	9	9	8	9	9	9	8	8	8	8	8	8	63.6	63.6
Q8CG47	Q8CG47	60	60	60	Structural maintenance of chromosomes protein 4	Smc4	sp|Q8CG47|SMC4_MOUSE Structural maintenance of chromosomes protein 4 OS=Mus musculus GN=Smc4 PE=1 SV=1	1	60	60	60	44	47	47	45	45	44	57	58	55	54	55	55	44	47	47	45	45	44	57	58	55	54	55	55	44	47	47	45	45	44	57	58	55	54	55	55	51.9	51.9
P14115	P14115	7	7	7	60S ribosomal protein L27a	Rpl27a	sp|P14115|RL27A_MOUSE 60S ribosomal protein L27a OS=Mus musculus GN=Rpl27a PE=1 SV=5	1	7	7	7	6	7	7	5	7	7	5	5	5	5	5	5	6	7	7	5	7	7	5	5	5	5	5	5	6	7	7	5	7	7	5	5	5	5	5	5	41.9	41.9
P63017	P63017	49	49	37	Heat shock cognate 71 kDa protein	Hspa8	sp|P63017|HSP7C_MOUSE Heat shock cognate 71 kDa protein OS=Mus musculus GN=Hspa8 PE=1 SV=1	1	49	49	37	45	47	46	46	46	47	36	33	35	35	34	31	45	47	46	46	46	47	36	33	35	35	34	31	33	35	34	34	34	35	27	25	26	26	26	23	70.1	70.1
Q8K224	Q8K224	54	54	54	N-acetyltransferase 10	Nat10	sp|Q8K224|NAT10_MOUSE RNA cytidine acetyltransferase OS=Mus musculus GN=Nat10 PE=1 SV=1	1	54	54	54	38	40	39	40	42	42	41	47	46	43	47	45	38	40	39	40	42	42	41	47	46	43	47	45	38	40	39	40	42	42	41	47	46	43	47	45	58.2	58.2
Q9JIK5	Q9JIK5	61	61	61	Nucleolar RNA helicase 2	Ddx21	sp|Q9JIK5|DDX21_MOUSE Nucleolar RNA helicase 2 OS=Mus musculus GN=Ddx21 PE=1 SV=3	1	61	61	61	56	56	56	52	59	57	49	49	49	50	48	43	56	56	56	52	59	57	49	49	49	50	48	43	56	56	56	52	59	57	49	49	49	50	48	43	67.9	67.9
P84099	P84099	10	10	10	60S ribosomal protein L19	Rpl19	sp|P84099|RL19_MOUSE 60S ribosomal protein L19 OS=Mus musculus GN=Rpl19 PE=1 SV=1	1	10	10	10	10	10	9	8	9	9	7	9	8	8	7	8	10	10	9	8	9	9	7	9	8	8	7	8	10	10	9	8	9	9	7	9	8	8	7	8	33.7	33.7
Q6PR54	Q6PR54	98	98	98	Telomere-associated protein RIF1	Rif1	sp|Q6PR54|RIF1_MOUSE Telomere-associated protein RIF1 OS=Mus musculus GN=Rif1 PE=1 SV=2	1	98	98	98	78	77	78	76	82	84	88	88	86	85	84	83	78	77	78	76	82	84	88	88	86	85	84	83	78	77	78	76	82	84	88	88	86	85	84	83	53.1	53.1
P14869	P14869	16	16	16	60S acidic ribosomal protein P0	Rplp0	sp|P14869|RLA0_MOUSE 60S acidic ribosomal protein P0 OS=Mus musculus GN=Rplp0 PE=1 SV=3	1	16	16	16	15	15	15	16	15	15	14	13	15	16	16	15	15	15	15	16	15	15	14	13	15	16	16	15	15	15	15	16	15	15	14	13	15	16	16	15	63.1	63.1
Q5XG71	Q5XG71	104	104	104	Small subunit processome component 20 homolog	Utp20	sp|Q5XG71|UTP20_MOUSE Small subunit processome component 20 homolog OS=Mus musculus GN=Utp20 PE=1 SV=2	1	104	104	104	76	82	83	80	77	84	89	90	88	92	83	86	76	82	83	80	77	84	89	90	88	92	83	86	76	82	83	80	77	84	89	90	88	92	83	86	45.9	45.9
Q61033	Q61033	38	38	28	Lamina-associated polypeptide 2, isoforms alpha/zeta	Tmpo	sp|Q61033|LAP2A_MOUSE Lamina-associated polypeptide 2, isoforms alpha/zeta OS=Mus musculus GN=Tmpo PE=1 SV=4	1	38	38	28	30	32	28	27	30	32	36	37	34	35	36	35	30	32	28	27	30	32	36	37	34	35	36	35	20	22	18	18	20	22	26	27	24	25	26	25	64.5	64.5
P11031	P11031	12	12	12	Activated RNA polymerase II transcriptional coactivator p15	Sub1	sp|P11031|TCP4_MOUSE Activated RNA polymerase II transcriptional coactivator p15 OS=Mus musculus GN=Sub1 PE=1 SV=3	1	12	12	12	11	10	10	11	11	11	12	12	12	11	11	10	11	10	10	11	11	11	12	12	12	11	11	10	11	10	10	11	11	11	12	12	12	11	11	10	66.9	66.9
Q8BVY0	Q8BVY0	29	29	29	Ribosomal L1 domain-containing protein 1	Rsl1d1	sp|Q8BVY0|RL1D1_MOUSE Ribosomal L1 domain-containing protein 1 OS=Mus musculus GN=Rsl1d1 PE=1 SV=1	1	29	29	29	25	26	26	26	27	27	26	24	24	26	24	25	25	26	26	26	27	27	26	24	24	26	24	25	25	26	26	26	27	27	26	24	24	26	24	25	67.9	67.9
Q6NS46	Q6NS46	82	82	82	Protein RRP5 homolog	Pdcd11	sp|Q6NS46|RRP5_MOUSE Protein RRP5 homolog OS=Mus musculus GN=Pdcd11 PE=1 SV=2	1	82	82	82	62	62	64	56	72	70	72	75	73	71	73	69	62	62	64	56	72	70	72	75	73	71	73	69	62	62	64	56	72	70	72	75	73	71	73	69	49.1	49.1
P62242	P62242	13	13	13	40S ribosomal protein S8	Rps8	sp|P62242|RS8_MOUSE 40S ribosomal protein S8 OS=Mus musculus GN=Rps8 PE=1 SV=2	1	13	13	13	13	13	13	13	12	13	12	12	12	11	13	12	13	13	13	13	12	13	12	12	12	11	13	12	13	13	13	13	12	13	12	12	12	11	13	12	55.8	55.8
P63325	P63325	16	14	14	40S ribosomal protein S10	Rps10	sp|P63325|RS10_MOUSE 40S ribosomal protein S10 OS=Mus musculus GN=Rps10 PE=1 SV=1	1	16	14	14	16	16	16	13	16	16	13	13	12	13	12	14	14	14	14	13	14	14	12	12	11	12	11	13	14	14	14	13	14	14	12	12	11	12	11	13	68.5	64.2
Q8BHX3	Q8BHX3	18	18	18	Borealin	Cdca8	sp|Q8BHX3|BOREA_MOUSE Borealin OS=Mus musculus GN=Cdca8 PE=1 SV=2	1	18	18	18	14	14	13	13	16	16	18	18	17	18	16	17	14	14	13	13	16	16	18	18	17	18	16	17	14	14	13	13	16	16	18	18	17	18	16	17	57.4	57.4
P63101	P63101	24	21	18	14-3-3 protein zeta/delta	Ywhaz	sp|P63101|1433Z_MOUSE 14-3-3 protein zeta/delta OS=Mus musculus GN=Ywhaz PE=1 SV=1	1	24	21	18	22	23	23	22	21	21	21	22	23	21	22	22	19	20	20	20	18	18	18	19	20	18	19	19	17	17	18	18	16	15	17	17	17	16	16	17	81.2	77.1
P62264	P62264	11	11	11	40S ribosomal protein S14	Rps14	sp|P62264|RS14_MOUSE 40S ribosomal protein S14 OS=Mus musculus GN=Rps14 PE=1 SV=3	1	11	11	11	11	11	11	11	11	11	11	11	11	11	11	11	11	11	11	11	11	11	11	11	11	11	11	11	11	11	11	11	11	11	11	11	11	11	11	11	67.5	67.5
Q9WU62	Q9WU62	37	37	37	Inner centromere protein	Incenp	sp|Q9WU62|INCE_MOUSE Inner centromere protein OS=Mus musculus GN=Incenp PE=1 SV=2	1	37	37	37	27	26	27	26	31	28	36	35	35	34	33	34	27	26	27	26	31	28	36	35	35	34	33	34	27	26	27	26	31	28	36	35	35	34	33	34	45.9	45.9
Q9D6Z1	Q9D6Z1	34	34	34	Nucleolar protein 56	Nop56	sp|Q9D6Z1|NOP56_MOUSE Nucleolar protein 56 OS=Mus musculus GN=Nop56 PE=1 SV=2	1	34	34	34	30	30	29	29	32	29	30	33	33	32	32	33	30	30	29	29	32	29	30	33	33	32	32	33	30	30	29	29	32	29	30	33	33	32	32	33	68.1	68.1
P62855	P62855	5	5	5	40S ribosomal protein S26	Rps26	sp|P62855|RS26_MOUSE 40S ribosomal protein S26 OS=Mus musculus GN=Rps26 PE=1 SV=3	1	5	5	5	5	5	5	5	5	5	5	4	4	3	5	5	5	5	5	5	5	5	5	4	4	3	5	5	5	5	5	5	5	5	5	4	4	3	5	5	37.4	37.4
Q6DFW4	Q6DFW4	37	37	37	Nucleolar protein 58	Nop58	sp|Q6DFW4|NOP58_MOUSE Nucleolar protein 58 OS=Mus musculus GN=Nop58 PE=1 SV=1	1	37	37	37	32	31	28	27	34	31	31	32	34	33	31	28	32	31	28	27	34	31	31	32	34	33	31	28	32	31	28	27	34	31	31	32	34	33	31	28	67.5	67.5
Q9CZM2	Q9CZM2	14	14	14	60S ribosomal protein L15	Rpl15	sp|Q9CZM2|RL15_MOUSE 60S ribosomal protein L15 OS=Mus musculus GN=Rpl15 PE=2 SV=4	1	14	14	14	12	11	13	12	13	12	11	10	12	12	12	11	12	11	13	12	13	12	11	10	12	12	12	11	12	11	13	12	13	12	11	10	12	12	12	11	50	50
Q8BX22	Q8BX22	46	46	45	Sal-like protein 4	Sall4	sp|Q8BX22|SALL4_MOUSE Sal-like protein 4 OS=Mus musculus GN=Sall4 PE=1 SV=2	1	46	46	45	42	41	41	38	40	43	42	42	37	40	38	36	42	41	41	38	40	43	42	42	37	40	38	36	41	40	40	37	39	42	41	41	36	39	37	35	63.3	63.3
O88509	O88509	36	36	22	DNA (cytosine-5)-methyltransferase 3B	Dnmt3b	sp|O88509|DNM3B_MOUSE DNA (cytosine-5)-methyltransferase 3B OS=Mus musculus GN=Dnmt3b PE=1 SV=2	1	36	36	22	23	24	28	25	27	26	31	32	33	32	33	30	23	24	28	25	27	26	31	32	33	32	33	30	14	13	16	14	15	15	19	19	20	19	19	18	52.5	52.5
Q640M1	Q640M1	42	42	37	U3 small nucleolar RNA-associated protein 14 homolog A	Utp14a	sp|Q640M1|UT14A_MOUSE U3 small nucleolar RNA-associated protein 14 homolog A OS=Mus musculus GN=Utp14a PE=1 SV=1	1	42	42	37	36	34	33	33	33	35	37	35	32	36	37	34	36	34	33	33	33	35	37	35	32	36	37	34	31	29	28	28	28	30	32	30	28	31	32	30	58.7	58.7
Q9CXW4	Q9CXW4	13	13	13	60S ribosomal protein L11	Rpl11	sp|Q9CXW4|RL11_MOUSE 60S ribosomal protein L11 OS=Mus musculus GN=Rpl11 PE=1 SV=4	1	13	13	13	13	12	13	11	13	13	13	11	9	10	11	11	13	12	13	11	13	13	13	11	9	10	11	11	13	12	13	11	13	13	13	11	9	10	11	11	62.4	62.4
Q9Z2X1	Q9Z2X1	21	21	18	Heterogeneous nuclear ribonucleoprotein F;Heterogeneous nuclear ribonucleoprotein F, N-terminally processed	Hnrnpf	sp|Q9Z2X1|HNRPF_MOUSE Heterogeneous nuclear ribonucleoprotein F OS=Mus musculus GN=Hnrnpf PE=1 SV=3	1	21	21	18	21	19	19	18	20	20	17	18	19	18	18	17	21	19	19	18	20	20	17	18	19	18	18	17	18	16	16	15	17	17	14	15	16	15	15	14	67	67
P14131	P14131	14	14	14	40S ribosomal protein S16	Rps16	sp|P14131|RS16_MOUSE 40S ribosomal protein S16 OS=Mus musculus GN=Rps16 PE=1 SV=4	1	14	14	14	13	13	13	13	14	14	11	11	12	11	11	11	13	13	13	13	14	14	11	11	12	11	11	11	13	13	13	13	14	14	11	11	12	11	11	11	63	63
Q8VE37	Q8VE37	20	20	20	Regulator of chromosome condensation	Rcc1	sp|Q8VE37|RCC1_MOUSE Regulator of chromosome condensation OS=Mus musculus GN=Rcc1 PE=1 SV=1	1	20	20	20	15	16	15	16	17	17	19	19	18	19	18	18	15	16	15	16	17	17	19	19	18	19	18	18	15	16	15	16	17	17	19	19	18	19	18	18	72	72
Q3TKT4;Q6DIC0	Q3TKT4	51;15	51;15	51;15	Transcription activator BRG1	Smarca4	sp|Q3TKT4|SMCA4_MOUSE Transcription activator BRG1 OS=Mus musculus GN=Smarca4 PE=1 SV=1	2	51	51	51	36	35	34	37	39	38	46	45	42	43	41	41	36	35	34	37	39	38	46	45	42	43	41	41	36	35	34	37	39	38	46	45	42	43	41	41	38.4	38.4
A2AJK6	A2AJK6	109	109	90	Chromodomain-helicase-DNA-binding protein 7	Chd7	sp|A2AJK6|CHD7_MOUSE Chromodomain-helicase-DNA-binding protein 7 OS=Mus musculus GN=Chd7 PE=1 SV=1	1	109	109	90	65	62	65	63	66	69	91	99	94	96	94	96	65	62	65	63	66	69	91	99	94	96	94	96	51	48	52	49	51	55	72	80	75	78	76	78	43.6	43.6
P40630	P40630	15	15	15	Transcription factor A, mitochondrial	Tfam	sp|P40630|TFAM_MOUSE Transcription factor A, mitochondrial OS=Mus musculus GN=Tfam PE=1 SV=2	1	15	15	15	11	11	12	11	13	10	13	14	13	14	14	15	11	11	12	11	13	10	13	14	13	14	14	15	11	11	12	11	13	10	13	14	13	14	14	15	46.5	46.5
Q8K363	Q8K363	37	37	37	ATP-dependent RNA helicase DDX18	Ddx18	sp|Q8K363|DDX18_MOUSE ATP-dependent RNA helicase DDX18 OS=Mus musculus GN=Ddx18 PE=1 SV=1	1	37	37	37	34	31	35	32	37	36	32	32	35	34	32	31	34	31	35	32	37	36	32	32	35	34	32	31	34	31	35	32	37	36	32	32	35	34	32	31	67.7	67.7
P68134;P68033	P68134;P68033	20;20	5;5	2;2	Actin, alpha skeletal muscle;Actin, alpha cardiac muscle 1	Acta1;Actc1	sp|P68134|ACTS_MOUSE Actin, alpha skeletal muscle OS=Mus musculus GN=Acta1 PE=1 SV=1;sp|P68033|ACTC_MOUSE Actin, alpha cardiac muscle 1 OS=Mus musculus GN=Actc1 PE=1 SV=1	2	20	5	2	20	20	20	20	20	20	14	14	14	14	15	12	5	5	5	5	5	5	2	2	1	1	2	1	2	2	2	2	2	2	0	0	0	0	0	0	39.5	13.5
P62908	P62908	22	22	22	40S ribosomal protein S3	Rps3	sp|P62908|RS3_MOUSE 40S ribosomal protein S3 OS=Mus musculus GN=Rps3 PE=1 SV=1	1	22	22	22	21	21	22	21	21	22	21	20	21	18	20	20	21	21	22	21	21	22	21	20	21	18	20	20	21	21	22	21	21	22	21	20	21	18	20	20	74.5	74.5
Q9D0E1;Q91VC4	Q9D0E1	44;1	44;1	44;1	Heterogeneous nuclear ribonucleoprotein M	Hnrnpm	sp|Q9D0E1|HNRPM_MOUSE Heterogeneous nuclear ribonucleoprotein M OS=Mus musculus GN=Hnrnpm PE=1 SV=3	2	44	44	44	41	42	40	39	44	43	34	34	32	35	32	33	41	42	40	39	44	43	34	34	32	35	32	33	41	42	40	39	44	43	34	34	32	35	32	33	64.1	64.1
P60122	P60122	33	33	33	RuvB-like 1	Ruvbl1	sp|P60122|RUVB1_MOUSE RuvB-like 1 OS=Mus musculus GN=Ruvbl1 PE=1 SV=1	1	33	33	33	30	29	28	29	30	28	28	28	27	28	29	28	30	29	28	29	30	28	28	28	27	28	29	28	30	29	28	29	30	28	28	28	27	28	29	28	75	75
Q9Z204;Q8BTF8	Q9Z204	29;1	29;1	29;1	Heterogeneous nuclear ribonucleoproteins C1/C2	Hnrnpc	sp|Q9Z204|HNRPC_MOUSE Heterogeneous nuclear ribonucleoproteins C1/C2 OS=Mus musculus GN=Hnrnpc PE=1 SV=1	2	29	29	29	24	24	25	25	26	26	21	20	20	21	21	22	24	24	25	25	26	26	21	20	20	21	21	22	24	24	25	25	26	26	21	20	20	21	21	22	77.3	77.3
P61358	P61358	7	7	7	60S ribosomal protein L27	Rpl27	sp|P61358|RL27_MOUSE 60S ribosomal protein L27 OS=Mus musculus GN=Rpl27 PE=1 SV=2	1	7	7	7	6	6	7	6	7	6	7	7	6	7	6	7	6	6	7	6	7	6	7	7	6	7	6	7	6	6	7	6	7	6	7	7	6	7	6	7	48.5	48.5
P97461	P97461	13	13	13	40S ribosomal protein S5;40S ribosomal protein S5, N-terminally processed	Rps5	sp|P97461|RS5_MOUSE 40S ribosomal protein S5 OS=Mus musculus GN=Rps5 PE=1 SV=3	1	13	13	13	12	12	10	10	11	11	11	11	10	11	9	10	12	12	10	10	11	11	11	11	10	11	9	10	12	12	10	10	11	11	11	11	10	11	9	10	68.1	68.1
P62301	P62301	9	9	9	40S ribosomal protein S13	Rps13	sp|P62301|RS13_MOUSE 40S ribosomal protein S13 OS=Mus musculus GN=Rps13 PE=1 SV=2	1	9	9	9	9	8	8	9	9	8	7	7	7	7	7	7	9	8	8	9	9	8	7	7	7	7	7	7	9	8	8	9	9	8	7	7	7	7	7	7	53	53
P48725	P48725	153	153	153	Pericentrin	Pcnt	sp|P48725|PCNT_MOUSE Pericentrin OS=Mus musculus GN=Pcnt PE=1 SV=2	1	153	153	153	128	124	127	113	124	129	117	121	119	125	111	114	128	124	127	113	124	129	117	121	119	125	111	114	128	124	127	113	124	129	117	121	119	125	111	114	65.1	65.1
Q99ME9	Q99ME9	36	36	36	Nucleolar GTP-binding protein 1	Gtpbp4	sp|Q99ME9|NOG1_MOUSE Nucleolar GTP-binding protein 1 OS=Mus musculus GN=Gtpbp4 PE=1 SV=3	1	36	36	36	28	29	32	31	32	32	32	32	33	34	32	30	28	29	32	31	32	32	32	32	33	34	32	30	28	29	32	31	32	32	32	32	33	34	32	30	54.3	54.3
P99027	P99027	10	10	10	60S acidic ribosomal protein P2	Rplp2	sp|P99027|RLA2_MOUSE 60S acidic ribosomal protein P2 OS=Mus musculus GN=Rplp2 PE=1 SV=3	1	10	10	10	10	10	10	9	10	10	8	9	8	8	9	8	10	10	10	9	10	10	8	9	8	8	9	8	10	10	10	9	10	10	8	9	8	8	9	8	93	93
P63276	P63276	11	11	11	40S ribosomal protein S17	Rps17	sp|P63276|RS17_MOUSE 40S ribosomal protein S17 OS=Mus musculus GN=Rps17 PE=1 SV=2	1	11	11	11	10	9	9	9	11	10	10	9	10	10	10	9	10	9	9	9	11	10	10	9	10	10	10	9	10	9	9	9	11	10	10	9	10	10	10	9	63	63
Q62318	Q62318	35	35	35	Transcription intermediary factor 1-beta	Trim28	sp|Q62318|TIF1B_MOUSE Transcription intermediary factor 1-beta OS=Mus musculus GN=Trim28 PE=1 SV=3	1	35	35	35	32	33	34	34	33	33	24	23	25	27	28	27	32	33	34	34	33	33	24	23	25	27	28	27	32	33	34	34	33	33	24	23	25	27	28	27	60.4	60.4
A6BLY7	A6BLY7	5	2	1	Keratin, type I cytoskeletal 28	Krt28	sp|A6BLY7|K1C28_MOUSE Keratin, type I cytoskeletal 28 OS=Mus musculus GN=Krt28 PE=1 SV=1	1	5	2	1	2	3	1	3	4	3	5	4	5	4	3	4	0	0	0	1	1	1	2	1	2	2	1	1	0	0	0	1	1	1	1	1	1	1	1	1	7.1	3.9
Q9DBE9	Q9DBE9	40	40	40	pre-rRNA processing protein FTSJ3	Ftsj3	sp|Q9DBE9|SPB1_MOUSE pre-rRNA processing protein FTSJ3 OS=Mus musculus GN=Ftsj3 PE=1 SV=1	1	40	40	40	35	37	38	34	38	38	35	35	38	36	36	35	35	37	38	34	38	38	35	35	38	36	36	35	35	37	38	34	38	38	35	35	38	36	36	35	58.7	58.7
Q9Z103	Q9Z103	54	54	54	Activity-dependent neuroprotector homeobox protein	Adnp	sp|Q9Z103|ADNP_MOUSE Activity-dependent neuroprotector homeobox protein OS=Mus musculus GN=Adnp PE=1 SV=2	1	54	54	54	38	37	35	37	39	37	49	51	46	47	48	48	38	37	35	37	39	37	49	51	46	47	48	48	38	37	35	37	39	37	49	51	46	47	48	48	60.9	60.9
P62918	P62918	12	12	12	60S ribosomal protein L8	Rpl8	sp|P62918|RL8_MOUSE 60S ribosomal protein L8 OS=Mus musculus GN=Rpl8 PE=1 SV=2	1	12	12	12	9	10	12	10	11	11	9	9	10	10	9	10	9	10	12	10	11	11	9	9	10	10	9	10	9	10	12	10	11	11	9	9	10	10	9	10	41.2	41.2
Q61656	Q61656	41	41	32	Probable ATP-dependent RNA helicase DDX5	Ddx5	sp|Q61656|DDX5_MOUSE Probable ATP-dependent RNA helicase DDX5 OS=Mus musculus GN=Ddx5 PE=1 SV=2	1	41	41	32	39	38	37	35	39	40	36	34	32	32	35	33	39	38	37	35	39	40	36	34	32	32	35	33	30	29	29	28	30	31	28	26	24	24	27	25	65.5	65.5
Q7TNV0	Q7TNV0	21	21	21	Protein DEK	Dek	sp|Q7TNV0|DEK_MOUSE Protein DEK OS=Mus musculus GN=Dek PE=1 SV=1	1	21	21	21	16	16	16	14	17	15	20	20	19	20	20	20	16	16	16	14	17	15	20	20	19	20	20	20	16	16	16	14	17	15	20	20	19	20	20	20	47.1	47.1
P35550	P35550	23	23	19	rRNA 2-O-methyltransferase fibrillarin	Fbl	sp|P35550|FBRL_MOUSE rRNA 2-O-methyltransferase fibrillarin OS=Mus musculus GN=Fbl PE=1 SV=2	1	23	23	19	17	19	20	19	21	20	22	19	22	20	22	21	17	19	20	19	21	20	22	19	22	20	22	21	14	16	17	16	17	17	18	15	18	16	18	17	64.8	64.8
P54276	P54276	67	67	67	DNA mismatch repair protein Msh6	Msh6	sp|P54276|MSH6_MOUSE DNA mismatch repair protein Msh6 OS=Mus musculus GN=Msh6 PE=1 SV=3	1	67	67	67	59	59	57	56	60	59	58	56	53	49	52	54	59	59	57	56	60	59	58	56	53	49	52	54	59	59	57	56	60	59	58	56	53	49	52	54	65	65
P83882	P83882	7	7	7	60S ribosomal protein L36a	Rpl36a	sp|P83882|RL36A_MOUSE 60S ribosomal protein L36a OS=Mus musculus GN=Rpl36a PE=1 SV=2	1	7	7	7	5	7	6	6	7	7	5	5	5	5	5	5	5	7	6	6	7	7	5	5	5	5	5	5	5	7	6	6	7	7	5	5	5	5	5	5	42.5	42.5
O08583;Q9JJW6	O08583	13;5	13;5	13;5	THO complex subunit 4	Alyref	sp|O08583|THOC4_MOUSE THO complex subunit 4 OS=Mus musculus GN=Alyref PE=1 SV=3	2	13	13	13	11	11	10	10	11	11	10	11	11	10	10	9	11	11	10	10	11	11	10	11	11	10	10	9	11	11	10	10	11	11	10	11	11	10	10	9	51.4	51.4
Q9Z0U1	Q9Z0U1	71	71	70	Tight junction protein ZO-2	Tjp2	sp|Q9Z0U1|ZO2_MOUSE Tight junction protein ZO-2 OS=Mus musculus GN=Tjp2 PE=1 SV=2	1	71	71	70	64	65	59	58	65	64	51	51	51	47	51	51	64	65	59	58	65	64	51	51	51	47	51	51	63	64	58	57	64	63	50	50	50	46	50	50	66.9	66.9
P43276	P43276	8	6	6	Histone H1.5	Hist1h1b	sp|P43276|H15_MOUSE Histone H1.5 OS=Mus musculus GN=Hist1h1b PE=1 SV=2	1	8	6	6	8	8	8	7	7	7	7	6	8	6	8	7	6	6	6	6	6	6	5	5	6	5	6	5	6	6	6	6	6	6	5	5	6	5	6	5	30.5	22.4
E9Q7G0	E9Q7G0	107	107	107		Numa1	sp|E9Q7G0|NUMA1_MOUSE Nuclear mitotic apparatus protein 1 OS=Mus musculus GN=Numa1 PE=1 SV=1	1	107	107	107	87	90	91	79	97	92	82	86	82	82	83	84	87	90	91	79	97	92	82	86	82	82	83	84	87	90	91	79	97	92	82	86	82	82	83	84	60.3	60.3
Q810V0	Q810V0	26	26	26	U3 small nucleolar ribonucleoprotein protein MPP10	Mphosph10	sp|Q810V0|MPP10_MOUSE U3 small nucleolar ribonucleoprotein protein MPP10 OS=Mus musculus GN=Mphosph10 PE=1 SV=2	1	26	26	26	23	22	19	17	20	20	23	24	23	22	24	23	23	22	19	17	20	20	23	24	23	22	24	23	23	22	19	17	20	20	23	24	23	22	24	23	35.1	35.1
O08784	O08784	53	53	53	Treacle protein	Tcof1	sp|O08784|TCOF_MOUSE Treacle protein OS=Mus musculus GN=Tcof1 PE=1 SV=1	1	53	53	53	40	41	38	32	41	44	49	43	43	41	46	45	40	41	38	32	41	44	49	43	43	41	46	45	40	41	38	32	41	44	49	43	43	41	46	45	54	54
Q8CCG4	Q8CCG4	19	19	19	Developmental pluripotency-associated protein 4	Dppa4	sp|Q8CCG4|DPPA4_MOUSE Developmental pluripotency-associated protein 4 OS=Mus musculus GN=Dppa4 PE=1 SV=2	1	19	19	19	13	11	14	12	12	12	17	18	18	17	18	19	13	11	14	12	12	12	17	18	18	17	18	19	13	11	14	12	12	12	17	18	18	17	18	19	53	53
Q8C156	Q8C156	34	34	34	Condensin complex subunit 2	Ncaph	sp|Q8C156|CND2_MOUSE Condensin complex subunit 2 OS=Mus musculus GN=Ncaph PE=1 SV=1	1	34	34	34	26	25	28	28	26	27	30	31	31	30	27	29	26	25	28	28	26	27	30	31	31	30	27	29	26	25	28	28	26	27	30	31	31	30	27	29	57.6	57.6
Q9R190	Q9R190	36	36	31	Metastasis-associated protein MTA2	Mta2	sp|Q9R190|MTA2_MOUSE Metastasis-associated protein MTA2 OS=Mus musculus GN=Mta2 PE=1 SV=1	1	36	36	31	26	25	25	22	26	25	31	32	32	30	33	33	26	25	25	22	26	25	31	32	32	30	33	33	22	21	21	17	22	21	26	27	27	25	28	28	48.7	48.7
Q99PL5	Q99PL5	82	82	82	Ribosome-binding protein 1	Rrbp1	sp|Q99PL5|RRBP1_MOUSE Ribosome-binding protein 1 OS=Mus musculus GN=Rrbp1 PE=1 SV=2	1	82	82	82	65	69	72	52	70	66	62	62	64	67	62	64	65	69	72	52	70	66	62	62	64	67	62	64	65	69	72	52	70	66	62	62	64	67	62	64	68	68
O09106	O09106	26	26	20	Histone deacetylase 1	Hdac1	sp|O09106|HDAC1_MOUSE Histone deacetylase 1 OS=Mus musculus GN=Hdac1 PE=1 SV=1	1	26	26	20	22	22	22	22	24	21	24	21	22	21	21	23	22	22	22	22	24	21	24	21	22	21	21	23	17	17	17	16	18	16	18	16	17	16	16	18	65.1	65.1
Q68FD5	Q68FD5	90	90	90	Clathrin heavy chain 1	Cltc	sp|Q68FD5|CLH1_MOUSE Clathrin heavy chain 1 OS=Mus musculus GN=Cltc PE=1 SV=3	1	90	90	90	83	79	83	85	80	78	61	62	64	62	55	53	83	79	83	85	80	78	61	62	64	62	55	53	83	79	83	85	80	78	61	62	64	62	55	53	64.4	64.4
Q6P5B0	Q6P5B0	47	47	47	RRP12-like protein	Rrp12	sp|Q6P5B0|RRP12_MOUSE RRP12-like protein OS=Mus musculus GN=Rrp12 PE=1 SV=1	1	47	47	47	38	39	38	35	37	38	43	42	44	44	40	41	38	39	38	35	37	38	43	42	44	44	40	41	38	39	38	35	37	38	43	42	44	44	40	41	47.6	47.6
P07901;REV__Q8BL66	P07901	59;1	40;0	40;0	Heat shock protein HSP 90-alpha	Hsp90aa1	sp|P07901|HS90A_MOUSE Heat shock protein HSP 90-alpha OS=Mus musculus GN=Hsp90aa1 PE=1 SV=4	2	59	40	40	58	58	56	54	57	56	40	44	38	38	41	37	39	39	38	36	39	38	26	29	24	25	27	24	39	39	38	36	39	38	26	29	24	25	27	24	68.6	52.7
P62843	P62843	10	10	10	40S ribosomal protein S15	Rps15	sp|P62843|RS15_MOUSE 40S ribosomal protein S15 OS=Mus musculus GN=Rps15 PE=1 SV=2	1	10	10	10	9	8	9	7	9	9	9	8	7	9	8	8	9	8	9	7	9	9	9	8	7	9	8	8	9	8	9	7	9	9	9	8	7	9	8	8	73.1	73.1
Q8R3N1	Q8R3N1	38	38	38	Nucleolar protein 14	Nop14	sp|Q8R3N1|NOP14_MOUSE Nucleolar protein 14 OS=Mus musculus GN=Nop14 PE=1 SV=2	1	38	38	38	32	33	32	31	34	33	35	32	34	34	36	35	32	33	32	31	34	33	35	32	34	34	36	35	32	33	32	31	34	33	35	32	34	34	36	35	45.2	45.2
P52480;P53657	P52480	43;1	43;1	43;1	Pyruvate kinase PKM	Pkm	sp|P52480|KPYM_MOUSE Pyruvate kinase PKM OS=Mus musculus GN=Pkm PE=1 SV=4	2	43	43	43	42	43	42	41	42	42	33	34	30	29	33	30	42	43	42	41	42	42	33	34	30	29	33	30	42	43	42	41	42	42	33	34	30	29	33	30	72.9	72.9
P14733	P14733	56	56	50	Lamin-B1	Lmnb1	sp|P14733|LMNB1_MOUSE Lamin-B1 OS=Mus musculus GN=Lmnb1 PE=1 SV=3	1	56	56	50	53	54	53	47	54	54	48	50	46	47	49	46	53	54	53	47	54	54	48	50	46	47	49	46	48	48	47	41	48	48	44	45	44	43	45	44	72.8	72.8
Q64127	Q64127	46	46	44	Transcription intermediary factor 1-alpha	Trim24	sp|Q64127|TIF1A_MOUSE Transcription intermediary factor 1-alpha OS=Mus musculus GN=Trim24 PE=1 SV=1	1	46	46	44	37	36	34	29	36	35	41	40	39	38	42	39	37	36	34	29	36	35	41	40	39	38	42	39	35	34	32	28	34	33	39	38	38	36	40	37	62.8	62.8
Q8R2M2	Q8R2M2	28	28	28	Deoxynucleotidyltransferase terminal-interacting protein 2	Dnttip2	sp|Q8R2M2|TDIF2_MOUSE Deoxynucleotidyltransferase terminal-interacting protein 2 OS=Mus musculus GN=Dnttip2 PE=1 SV=1	1	28	28	28	21	22	22	21	23	20	25	25	26	24	26	24	21	22	22	21	23	20	25	25	26	24	26	24	21	22	22	21	23	20	25	25	26	24	26	24	42.2	42.2
Q569Z6	Q569Z6	49	49	48	Thyroid hormone receptor-associated protein 3	Thrap3	sp|Q569Z6|TR150_MOUSE Thyroid hormone receptor-associated protein 3 OS=Mus musculus GN=Thrap3 PE=1 SV=1	1	49	49	48	44	46	41	37	47	47	39	40	39	40	41	42	44	46	41	37	47	47	39	40	39	40	41	42	43	45	40	36	46	46	38	39	38	39	40	41	38.8	38.8
Q921N6	Q921N6	43	43	43	Probable ATP-dependent RNA helicase DDX27	Ddx27	sp|Q921N6|DDX27_MOUSE Probable ATP-dependent RNA helicase DDX27 OS=Mus musculus GN=Ddx27 PE=1 SV=3	1	43	43	43	35	34	38	31	37	39	37	37	37	38	39	37	35	34	38	31	37	39	37	37	37	38	39	37	35	34	38	31	37	39	37	37	37	38	39	37	55.7	55.7
G5E870	G5E870	73	73	73	E3 ubiquitin-protein ligase TRIP12	Trip12	sp|G5E870|TRIPC_MOUSE E3 ubiquitin-protein ligase TRIP12 OS=Mus musculus GN=Trip12 PE=1 SV=1	1	73	73	73	63	58	57	52	60	63	63	64	65	62	58	58	63	58	57	52	60	63	63	64	65	62	58	58	63	58	57	52	60	63	63	64	65	62	58	58	46.7	46.7
Q05793	Q05793	104	104	104	Basement membrane-specific heparan sulfate proteoglycan core protein;Endorepellin;LG3 peptide	Hspg2	sp|Q05793|PGBM_MOUSE Basement membrane-specific heparan sulfate proteoglycan core protein OS=Mus musculus GN=Hspg2 PE=1 SV=1	1	104	104	104	88	85	94	91	88	79	86	89	82	84	74	68	88	85	94	91	88	79	86	89	82	84	74	68	88	85	94	91	88	79	86	89	82	84	74	68	43.5	43.5
Q9Z1N2	Q9Z1N2	42	42	42	Origin recognition complex subunit 1	Orc1	sp|Q9Z1N2|ORC1_MOUSE Origin recognition complex subunit 1 OS=Mus musculus GN=Orc1 PE=1 SV=2	1	42	42	42	28	28	32	30	32	34	40	36	35	35	42	36	28	28	32	30	32	34	40	36	35	35	42	36	28	28	32	30	32	34	40	36	35	35	42	36	56.3	56.3
Q6ZWV3	Q6ZWV3	11	11	3	60S ribosomal protein L10	Rpl10	sp|Q6ZWV3|RL10_MOUSE 60S ribosomal protein L10 OS=Mus musculus GN=Rpl10 PE=1 SV=3	1	11	11	3	10	10	11	11	11	11	10	10	10	10	10	10	10	10	11	11	11	11	10	10	10	10	10	10	3	3	3	3	3	3	3	3	3	3	3	3	46.3	46.3
P47915	P47915	3	3	3	60S ribosomal protein L29	Rpl29	sp|P47915|RL29_MOUSE 60S ribosomal protein L29 OS=Mus musculus GN=Rpl29 PE=1 SV=2	1	3	3	3	3	3	2	2	3	3	3	3	3	3	3	3	3	3	2	2	3	3	3	3	3	3	3	3	3	3	2	2	3	3	3	3	3	3	3	3	17.5	17.5
P41105	P41105	10	10	10	60S ribosomal protein L28	Rpl28	sp|P41105|RL28_MOUSE 60S ribosomal protein L28 OS=Mus musculus GN=Rpl28 PE=1 SV=2	1	10	10	10	10	10	8	8	10	9	9	9	9	8	8	8	10	10	8	8	10	9	9	9	9	8	8	8	10	10	8	8	10	9	9	9	9	8	8	8	53.3	53.3
A2APB8	A2APB8	41	41	41	Targeting protein for Xklp2	Tpx2	sp|A2APB8|TPX2_MOUSE Targeting protein for Xklp2 OS=Mus musculus GN=Tpx2 PE=1 SV=1	1	41	41	41	34	35	34	33	37	33	38	39	39	37	37	36	34	35	34	33	37	33	38	39	39	37	37	36	34	35	34	33	37	33	38	39	39	37	37	36	49	49
O88379	O88379	48	48	48	Bromodomain adjacent to zinc finger domain protein 1A	Baz1a	sp|O88379|BAZ1A_MOUSE Bromodomain adjacent to zinc finger domain protein 1A OS=Mus musculus GN=Baz1a PE=1 SV=3	1	48	48	48	32	31	34	34	38	39	44	41	42	44	42	39	32	31	34	34	38	39	44	41	42	44	42	39	32	31	34	34	38	39	44	41	42	44	42	39	36.3	36.3
P68254	P68254	21	16	16	14-3-3 protein theta	Ywhaq	sp|P68254|1433T_MOUSE 14-3-3 protein theta OS=Mus musculus GN=Ywhaq PE=1 SV=1	1	21	16	16	20	20	18	17	16	19	15	18	18	17	19	18	15	15	13	13	12	14	12	14	13	13	14	14	15	15	13	13	12	14	12	14	13	13	14	14	66.1	62.4
Q6ZQL4	Q6ZQL4	29	29	29	WD repeat-containing protein 43	Wdr43	sp|Q6ZQL4|WDR43_MOUSE WD repeat-containing protein 43 OS=Mus musculus GN=Wdr43 PE=2 SV=2	1	29	29	29	16	18	23	19	22	24	24	25	26	27	24	24	16	18	23	19	22	24	24	25	26	27	24	24	16	18	23	19	22	24	24	25	26	27	24	24	53.5	53.5
P0DP28;P0DP27;P0DP26;P20801	P0DP28;P0DP27;P0DP26	17;17;17;1	17;17;17;1	10;10;10;1			sp|P0DP28|CALM3_MOUSE Calmodulin-3 OS=Mus musculus GN=Calm3 PE=1 SV=1;sp|P0DP27|CALM2_MOUSE Calmodulin-2 OS=Mus musculus GN=Calm2 PE=1 SV=1;sp|P0DP26|CALM1_MOUSE Calmodulin-1 OS=Mus musculus GN=Calm1 PE=1 SV=1	4	17	17	10	15	16	17	14	16	15	15	15	16	12	15	15	15	16	17	14	16	15	15	15	16	12	15	15	8	9	10	7	9	8	8	8	9	7	8	8	98.7	98.7
Q9ERG0	Q9ERG0	52	52	50	LIM domain and actin-binding protein 1	Lima1	sp|Q9ERG0|LIMA1_MOUSE LIM domain and actin-binding protein 1 OS=Mus musculus GN=Lima1 PE=1 SV=3	1	52	52	50	49	47	45	40	45	45	34	31	33	34	37	34	49	47	45	40	45	45	34	31	33	34	37	34	48	45	44	38	43	44	33	30	32	33	36	33	65.7	65.7
P84104	P84104	10	10	9	Serine/arginine-rich splicing factor 3	Srsf3	sp|P84104|SRSF3_MOUSE Serine/arginine-rich splicing factor 3 OS=Mus musculus GN=Srsf3 PE=1 SV=1	1	10	10	9	10	10	10	10	10	10	10	10	10	10	10	10	10	10	10	10	10	10	10	10	10	10	10	10	9	9	9	9	9	9	9	9	9	9	9	9	44.5	44.5
Q8C4J7	Q8C4J7	32	32	32	Transducin beta-like protein 3	Tbl3	sp|Q8C4J7|TBL3_MOUSE Transducin beta-like protein 3 OS=Mus musculus GN=Tbl3 PE=2 SV=1	1	32	32	32	25	25	27	25	27	27	25	27	32	30	26	29	25	25	27	25	27	27	25	27	32	30	26	29	25	25	27	25	27	27	25	27	32	30	26	29	57.7	57.7
Q8C7V3	Q8C7V3	21	21	21	U3 small nucleolar RNA-associated protein 15 homolog	Utp15	sp|Q8C7V3|UTP15_MOUSE U3 small nucleolar RNA-associated protein 15 homolog OS=Mus musculus GN=Utp15 PE=1 SV=1	1	21	21	21	19	18	15	15	18	18	19	19	19	19	18	19	19	18	15	15	18	18	19	19	19	19	18	19	19	18	15	15	18	18	19	19	19	19	18	19	50.6	50.6
P48432;Q811W0;P53783;Q04892;P53784	P48432	10;4;4;3;3	10;4;4;3;3	8;2;2;1;1	Transcription factor SOX-2	Sox2	sp|P48432|SOX2_MOUSE Transcription factor SOX-2 OS=Mus musculus GN=Sox2 PE=1 SV=2	5	10	10	8	6	6	6	5	6	6	10	8	9	9	8	9	6	6	6	5	6	6	10	8	9	9	8	9	4	4	4	4	4	4	8	6	7	7	6	7	35.7	35.7
Q922K7	Q922K7	29	29	29	Probable 28S rRNA (cytosine-C(5))-methyltransferase	Nop2	sp|Q922K7|NOP2_MOUSE Probable 28S rRNA (cytosine-C(5))-methyltransferase OS=Mus musculus GN=Nop2 PE=1 SV=1	1	29	29	29	25	24	24	23	25	25	26	26	26	25	24	24	25	24	24	23	25	25	26	26	26	25	24	24	25	24	24	23	25	25	26	26	26	25	24	24	44.8	44.8
P47955	P47955	5	5	5	60S acidic ribosomal protein P1	Rplp1	sp|P47955|RLA1_MOUSE 60S acidic ribosomal protein P1 OS=Mus musculus GN=Rplp1 PE=1 SV=1	1	5	5	5	5	5	5	5	5	4	4	3	4	5	4	5	5	5	5	5	5	4	4	3	4	5	4	5	5	5	5	5	5	4	4	3	4	5	4	5	94.7	94.7
Q9D0T1	Q9D0T1	10	10	10	NHP2-like protein 1;NHP2-like protein 1, N-terminally processed	Nhp2l1	sp|Q9D0T1|NH2L1_MOUSE NHP2-like protein 1 OS=Mus musculus GN=Snu13 PE=1 SV=4	1	10	10	10	9	9	9	8	9	9	8	9	10	10	9	9	9	9	9	8	9	9	8	9	10	10	9	9	9	9	9	8	9	9	8	9	10	10	9	9	75.8	75.8
Q91VM5;Q9WV02	Q91VM5;Q9WV02	29;20	29;20	29;20	RNA binding motif protein, X-linked-like-1;RNA-binding motif protein, X chromosome;RNA-binding motif protein, X chromosome, N-terminally processed	Rbmxl1;Rbmx	sp|Q91VM5|RMXL1_MOUSE RNA binding motif protein, X-linked-like-1 OS=Mus musculus GN=Rbmxl1 PE=1 SV=1;sp|Q9WV02|RBMX_MOUSE RNA-binding motif protein, X chromosome OS=Mus musculus GN=Rbmx PE=1 SV=1	2	29	29	29	24	27	25	24	27	25	17	16	17	17	21	18	24	27	25	24	27	25	17	16	17	17	21	18	24	27	25	24	27	25	17	16	17	17	21	18	59.8	59.8
Q8CI11	Q8CI11	41	41	41	Guanine nucleotide-binding protein-like 3	Gnl3	sp|Q8CI11|GNL3_MOUSE Guanine nucleotide-binding protein-like 3 OS=Mus musculus GN=Gnl3 PE=1 SV=2	1	41	41	41	35	37	36	38	37	38	34	33	33	33	36	34	35	37	36	38	37	38	34	33	33	33	36	34	35	37	36	38	37	38	34	33	33	33	36	34	65.1	65.1
Q9CWR8	Q9CWR8	19	19	19	DNA (cytosine-5)-methyltransferase 3-like	Dnmt3l	sp|Q9CWR8|DNM3L_MOUSE DNA (cytosine-5)-methyltransferase 3-like OS=Mus musculus GN=Dnmt3l PE=1 SV=1	1	19	19	19	18	19	18	17	18	19	18	17	18	18	17	18	18	19	18	17	18	19	18	17	18	18	17	18	18	19	18	17	18	19	18	17	18	18	17	18	55.1	55.1
P28656	P28656	21	21	19	Nucleosome assembly protein 1-like 1	Nap1l1	sp|P28656|NP1L1_MOUSE Nucleosome assembly protein 1-like 1 OS=Mus musculus GN=Nap1l1 PE=1 SV=2	1	21	21	19	21	21	21	18	19	19	10	13	13	13	11	14	21	21	21	18	19	19	10	13	13	13	11	14	19	19	19	16	17	17	10	13	12	13	11	13	57.3	57.3
Q9D1R9	Q9D1R9	6	6	6	60S ribosomal protein L34	Rpl34	sp|Q9D1R9|RL34_MOUSE 60S ribosomal protein L34 OS=Mus musculus GN=Rpl34 PE=1 SV=2	1	6	6	6	5	5	5	5	5	5	6	6	6	6	6	6	5	5	5	5	5	5	6	6	6	6	6	6	5	5	5	5	5	5	6	6	6	6	6	6	36.8	36.8
Q7TSY8	Q7TSY8	56	56	56	Shugoshin-like 2	Sgol2	sp|Q7TSY8|SGO2_MOUSE Shugoshin 2 OS=Mus musculus GN=Sgo2 PE=1 SV=1	1	56	56	56	46	46	44	39	47	47	46	46	47	51	46	46	46	46	44	39	47	47	46	46	47	51	46	46	46	46	44	39	47	47	46	46	47	51	46	46	55.8	55.8
P39447	P39447	86	86	86	Tight junction protein ZO-1	Tjp1	sp|P39447|ZO1_MOUSE Tight junction protein ZO-1 OS=Mus musculus GN=Tjp1 PE=1 SV=2	1	86	86	86	82	80	82	80	80	81	61	61	64	66	65	66	82	80	82	80	80	81	61	61	64	66	65	66	82	80	82	80	80	81	61	61	64	66	65	66	61.1	61.1
Q8CHY6	Q8CHY6	32	32	31	Transcriptional repressor p66 alpha	Gatad2a	sp|Q8CHY6|P66A_MOUSE Transcriptional repressor p66 alpha OS=Mus musculus GN=Gatad2a PE=1 SV=2	1	32	32	31	24	27	28	23	28	28	30	30	29	29	29	30	24	27	28	23	28	28	30	30	29	29	29	30	23	26	27	22	27	27	29	29	28	28	28	29	64.2	64.2
Q8BKS9	Q8BKS9	32	32	32	Pumilio domain-containing protein KIAA0020	Kiaa0020	sp|Q8BKS9|PUM3_MOUSE Pumilio homolog 3 OS=Mus musculus GN=Pum3 PE=1 SV=2	1	32	32	32	19	21	21	25	28	24	22	25	24	24	25	23	19	21	21	25	28	24	22	25	24	24	25	23	19	21	21	25	28	24	22	25	24	24	25	23	56	56
P13864	P13864	65	65	65	DNA (cytosine-5)-methyltransferase 1	Dnmt1	sp|P13864|DNMT1_MOUSE DNA (cytosine-5)-methyltransferase 1 OS=Mus musculus GN=Dnmt1 PE=1 SV=5	1	65	65	65	52	56	49	48	46	47	60	60	54	53	52	52	52	56	49	48	46	47	60	60	54	53	52	52	52	56	49	48	46	47	60	60	54	53	52	52	50.1	50.1
P60843	P60843	32	32	18	Eukaryotic initiation factor 4A-I	Eif4a1	sp|P60843|IF4A1_MOUSE Eukaryotic initiation factor 4A-I OS=Mus musculus GN=Eif4a1 PE=1 SV=1	1	32	32	18	30	30	27	29	28	28	25	28	23	26	26	24	30	30	27	29	28	28	25	28	23	26	26	24	18	18	18	16	17	16	13	15	13	14	13	12	79.1	79.1
P02468	P02468	74	74	73	Laminin subunit gamma-1	Lamc1	sp|P02468|LAMC1_MOUSE Laminin subunit gamma-1 OS=Mus musculus GN=Lamc1 PE=1 SV=2	1	74	74	73	67	66	63	56	62	64	55	56	51	52	49	50	67	66	63	56	62	64	55	56	51	52	49	50	66	66	63	56	61	64	55	56	51	52	49	50	53.6	53.6
P83917	P83917	16	16	15	Chromobox protein homolog 1	Cbx1	sp|P83917|CBX1_MOUSE Chromobox protein homolog 1 OS=Mus musculus GN=Cbx1 PE=1 SV=1	1	16	16	15	14	14	14	9	15	13	12	13	13	14	14	13	14	14	14	9	15	13	12	13	13	14	14	13	13	13	13	8	14	12	11	12	12	13	13	12	78.9	78.9
Q8CAQ8	Q8CAQ8	56	56	56	MICOS complex subunit Mic60	Immt	sp|Q8CAQ8|MIC60_MOUSE MICOS complex subunit Mic60 OS=Mus musculus GN=Immt PE=1 SV=1	1	56	56	56	54	54	44	46	50	49	44	44	41	38	39	34	54	54	44	46	50	49	44	44	41	38	39	34	54	54	44	46	50	49	44	44	41	38	39	34	68.4	68.4
Q8CGC7	Q8CGC7	63	63	62	Bifunctional glutamate/proline--tRNA ligase;Glutamate--tRNA ligase;Proline--tRNA ligase	Eprs	sp|Q8CGC7|SYEP_MOUSE Bifunctional glutamate/proline--tRNA ligase OS=Mus musculus GN=Eprs PE=1 SV=4	1	63	63	62	57	59	54	53	54	56	52	54	50	47	47	44	57	59	54	53	54	56	52	54	50	47	47	44	56	58	53	52	53	55	51	53	49	46	46	43	51.7	51.7
Q925I1	Q925I1	39	39	39	ATPase family AAA domain-containing protein 3	Atad3	sp|Q925I1|ATAD3_MOUSE ATPase family AAA domain-containing protein 3 OS=Mus musculus GN=Atad3 PE=1 SV=1	1	39	39	39	32	32	34	35	37	34	33	31	29	34	31	30	32	32	34	35	37	34	33	31	29	34	31	30	32	32	34	35	37	34	33	31	29	34	31	30	67.3	67.3
P19253	P19253	11	11	11	60S ribosomal protein L13a	Rpl13a	sp|P19253|RL13A_MOUSE 60S ribosomal protein L13a OS=Mus musculus GN=Rpl13a PE=1 SV=4	1	11	11	11	11	10	10	10	11	11	7	10	9	8	9	9	11	10	10	10	11	11	7	10	9	8	9	9	11	10	10	10	11	11	7	10	9	8	9	9	42.9	42.9
Q3THE2	Q3THE2	18	18	9	Myosin regulatory light chain 12B	Myl12b	sp|Q3THE2|ML12B_MOUSE Myosin regulatory light chain 12B OS=Mus musculus GN=Myl12b PE=1 SV=2	1	18	18	9	16	17	15	15	15	15	10	10	10	11	10	12	16	17	15	15	15	15	10	10	10	11	10	12	7	8	7	6	6	8	4	4	4	5	4	6	83.7	83.7
P97452	P97452	30	30	30	Ribosome biogenesis protein BOP1	Bop1	sp|P97452|BOP1_MOUSE Ribosome biogenesis protein BOP1 OS=Mus musculus GN=Bop1 PE=1 SV=1	1	30	30	30	24	25	22	24	25	24	28	28	26	27	28	26	24	25	22	24	25	24	28	28	26	27	28	26	24	25	22	24	25	24	28	28	26	27	28	26	58.3	58.3
Q9Z0H1	Q9Z0H1	22	22	22	WD repeat-containing protein 46	Wdr46	sp|Q9Z0H1|WDR46_MOUSE WD repeat-containing protein 46 OS=Mus musculus GN=Wdr46 PE=2 SV=1	1	22	22	22	15	15	14	15	16	16	19	19	21	18	19	20	15	15	14	15	16	16	19	19	21	18	19	20	15	15	14	15	16	16	19	19	21	18	19	20	38.6	38.6
Q9JKX4	Q9JKX4	25	25	24	Protein AATF	Aatf	sp|Q9JKX4|AATF_MOUSE Protein AATF OS=Mus musculus GN=Aatf PE=1 SV=1	1	25	25	24	18	17	18	18	20	22	23	22	22	21	23	22	18	17	18	18	20	22	23	22	22	21	23	22	17	17	17	18	19	21	22	21	21	20	22	21	55.9	55.9
Q8BTI8	Q8BTI8	81	81	81	Serine/arginine repetitive matrix protein 2	Srrm2	sp|Q8BTI8|SRRM2_MOUSE Serine/arginine repetitive matrix protein 2 OS=Mus musculus GN=Srrm2 PE=1 SV=3	1	81	81	81	69	69	65	61	69	70	58	60	61	55	61	62	69	69	65	61	69	70	58	60	61	55	61	62	69	69	65	61	69	70	58	60	61	55	61	62	38.3	38.3
Q9EPQ8	Q9EPQ8	62	62	61	Transcription factor 20	Tcf20	sp|Q9EPQ8|TCF20_MOUSE Transcription factor 20 OS=Mus musculus GN=Tcf20 PE=1 SV=3	1	62	62	61	39	37	35	34	46	45	53	54	52	52	55	57	39	37	35	34	46	45	53	54	52	52	55	57	38	37	34	33	45	44	52	53	51	51	54	56	45.5	45.5
Q9CYH6	Q9CYH6	22	22	22	Ribosome biogenesis regulatory protein homolog	Rrs1	sp|Q9CYH6|RRS1_MOUSE Ribosome biogenesis regulatory protein homolog OS=Mus musculus GN=Rrs1 PE=1 SV=1	1	22	22	22	18	18	19	19	19	19	20	19	19	19	17	20	18	18	19	19	19	19	20	19	19	19	17	20	18	18	19	19	19	19	20	19	19	19	17	20	47.4	47.4
O09167	O09167	8	8	8	60S ribosomal protein L21	Rpl21	sp|O09167|RL21_MOUSE 60S ribosomal protein L21 OS=Mus musculus GN=Rpl21 PE=1 SV=3	1	8	8	8	7	6	7	7	7	7	8	7	8	7	7	7	7	6	7	7	7	7	8	7	8	7	7	7	7	6	7	7	7	7	8	7	8	7	7	7	41.9	41.9
Q3URQ0	Q3URQ0	34	34	34	Testis-expressed sequence 10 protein	Tex10	sp|Q3URQ0|TEX10_MOUSE Testis-expressed protein 10 OS=Mus musculus GN=Tex10 PE=1 SV=1	1	34	34	34	30	28	28	26	28	24	30	31	27	28	28	27	30	28	28	26	28	24	30	31	27	28	28	27	30	28	28	26	28	24	30	31	27	28	28	27	44.3	44.3
Q8CJF7	Q8CJF7	78	78	78	Protein ELYS	Ahctf1	sp|Q8CJF7|ELYS_MOUSE Protein ELYS OS=Mus musculus GN=Ahctf1 PE=1 SV=1	1	78	78	78	55	55	62	63	68	63	63	69	68	70	68	68	55	55	62	63	68	63	63	69	68	70	68	68	55	55	62	63	68	63	63	69	68	70	68	68	46.9	46.9
Q6PDM2	Q6PDM2	24	24	24	Serine/arginine-rich splicing factor 1	Srsf1	sp|Q6PDM2|SRSF1_MOUSE Serine/arginine-rich splicing factor 1 OS=Mus musculus GN=Srsf1 PE=1 SV=3	1	24	24	24	23	21	21	20	23	23	14	16	15	15	13	16	23	21	21	20	23	23	14	16	15	15	13	16	23	21	21	20	23	23	14	16	15	15	13	16	54.8	54.8
P62827;Q61820	P62827	11;5	11;5	11;5	GTP-binding nuclear protein Ran	Ran	sp|P62827|RAN_MOUSE GTP-binding nuclear protein Ran OS=Mus musculus GN=Ran PE=1 SV=3	2	11	11	11	10	11	10	10	10	10	10	10	10	9	10	10	10	11	10	10	10	10	10	10	10	9	10	10	10	11	10	10	10	10	10	10	10	9	10	10	46.8	46.8
Q08288	Q08288	26	26	26	Cell growth-regulating nucleolar protein	Lyar	sp|Q08288|LYAR_MOUSE Cell growth-regulating nucleolar protein OS=Mus musculus GN=Lyar PE=1 SV=2	1	26	26	26	23	24	21	20	23	25	18	18	19	19	19	20	23	24	21	20	23	25	18	18	19	19	19	20	23	24	21	20	23	25	18	18	19	19	19	20	61.1	61.1
Q61686	Q61686	14	14	13	Chromobox protein homolog 5	Cbx5	sp|Q61686|CBX5_MOUSE Chromobox protein homolog 5 OS=Mus musculus GN=Cbx5 PE=1 SV=1	1	14	14	13	14	14	12	10	14	14	9	11	11	10	10	10	14	14	12	10	14	14	9	11	11	10	10	10	13	13	11	9	13	13	8	10	10	9	9	9	71.2	71.2
P38647	P38647	52	52	52	Stress-70 protein, mitochondrial	Hspa9	sp|P38647|GRP75_MOUSE Stress-70 protein, mitochondrial OS=Mus musculus GN=Hspa9 PE=1 SV=3	1	52	52	52	50	49	47	44	49	51	32	31	33	31	33	34	50	49	47	44	49	51	32	31	33	31	33	34	50	49	47	44	49	51	32	31	33	31	33	34	72.3	72.3
O70133	O70133	50	50	50	ATP-dependent RNA helicase A	Dhx9	sp|O70133|DHX9_MOUSE ATP-dependent RNA helicase A OS=Mus musculus GN=Dhx9 PE=1 SV=2	1	50	50	50	48	49	47	47	46	48	37	37	38	38	37	39	48	49	47	47	46	48	37	37	38	38	37	39	48	49	47	47	46	48	37	37	38	38	37	39	46.3	46.3
P26231;Q65CL1	P26231	56;1	56;1	46;1	Catenin alpha-1	Ctnna1	sp|P26231|CTNA1_MOUSE Catenin alpha-1 OS=Mus musculus GN=Ctnna1 PE=1 SV=1	2	56	56	46	52	52	50	54	53	53	38	40	37	35	33	37	52	52	50	54	53	53	38	40	37	35	33	37	44	44	42	45	43	44	32	32	31	29	27	31	74.5	74.5
Q9JK30	Q9JK30	29	29	29	Origin recognition complex subunit 3	Orc3	sp|Q9JK30|ORC3_MOUSE Origin recognition complex subunit 3 OS=Mus musculus GN=Orc3 PE=1 SV=1	1	29	29	29	23	23	23	19	25	22	26	25	27	27	26	27	23	23	23	19	25	22	26	25	27	27	26	27	23	23	23	19	25	22	26	25	27	27	26	27	48	48
Q60973	Q60973	25	17	17	Histone-binding protein RBBP7	Rbbp7	sp|Q60973|RBBP7_MOUSE Histone-binding protein RBBP7 OS=Mus musculus GN=Rbbp7 PE=1 SV=1	1	25	17	17	23	23	21	24	24	22	23	24	21	23	21	21	16	16	16	17	17	15	15	16	15	15	15	15	16	16	16	17	17	15	15	16	15	15	15	15	80.5	67.8
Q9CPT5	Q9CPT5	11	11	11	Nucleolar protein 16	Nop16	sp|Q9CPT5|NOP16_MOUSE Nucleolar protein 16 OS=Mus musculus GN=Nop16 PE=1 SV=1	1	11	11	11	10	11	11	11	10	10	9	11	10	10	10	11	10	11	11	11	10	10	9	11	10	10	10	11	10	11	11	11	10	10	9	11	10	10	10	11	59.6	59.6
Q5SSI6	Q5SSI6	29	29	29	U3 small nucleolar RNA-associated protein 18 homolog	Utp18	sp|Q5SSI6|UTP18_MOUSE U3 small nucleolar RNA-associated protein 18 homolog OS=Mus musculus GN=Utp18 PE=1 SV=1	1	29	29	29	21	22	26	23	23	24	25	24	25	21	26	24	21	22	26	23	23	24	25	24	25	21	26	24	21	22	26	23	23	24	25	24	25	21	26	24	70.8	70.8
Q61029	Q61029	23	13	13	Lamina-associated polypeptide 2, isoforms beta/delta/epsilon/gamma	Tmpo	sp|Q61029|LAP2B_MOUSE Lamina-associated polypeptide 2, isoforms beta/delta/epsilon/gamma OS=Mus musculus GN=Tmpo PE=1 SV=4	1	23	13	13	20	20	22	19	18	19	23	22	23	23	23	21	10	10	12	10	8	9	13	12	13	13	13	11	10	10	12	10	8	9	13	12	13	13	13	11	61.7	33.2
P33174	P33174	54	54	53	Chromosome-associated kinesin KIF4	Kif4	sp|P33174|KIF4_MOUSE Chromosome-associated kinesin KIF4 OS=Mus musculus GN=Kif4 PE=1 SV=3	1	54	54	53	30	33	38	33	36	33	47	49	47	45	47	46	30	33	38	33	36	33	47	49	47	45	47	46	29	32	37	32	35	32	46	48	46	44	46	45	59.9	59.9
Q64092	Q64092	15	15	12	Transcription factor E3	Tfe3	sp|Q64092|TFE3_MOUSE Transcription factor E3 OS=Mus musculus GN=Tfe3 PE=1 SV=2	1	15	15	12	11	12	13	10	13	13	14	14	12	13	13	11	11	12	13	10	13	13	14	14	12	13	13	11	8	9	10	7	10	10	11	11	9	10	10	8	22.4	22.4
Q3U1J4	Q3U1J4	48	48	48	DNA damage-binding protein 1	Ddb1	sp|Q3U1J4|DDB1_MOUSE DNA damage-binding protein 1 OS=Mus musculus GN=Ddb1 PE=1 SV=2	1	48	48	48	40	41	41	36	34	38	36	41	36	39	34	34	40	41	41	36	34	38	36	41	36	39	34	34	40	41	41	36	34	38	36	41	36	39	34	34	45.8	45.8
Q5SVQ0	Q5SVQ0	29	29	28	Histone acetyltransferase KAT7	Kat7	sp|Q5SVQ0|KAT7_MOUSE Histone acetyltransferase KAT7 OS=Mus musculus GN=Kat7 PE=1 SV=1	1	29	29	28	23	23	22	24	24	25	26	27	26	25	28	28	23	23	22	24	24	25	26	27	26	25	28	28	22	23	22	23	23	24	25	26	25	24	27	27	55.3	55.3
Q9ERU9	Q9ERU9	125	125	124	E3 SUMO-protein ligase RanBP2	Ranbp2	sp|Q9ERU9|RBP2_MOUSE E3 SUMO-protein ligase RanBP2 OS=Mus musculus GN=Ranbp2 PE=1 SV=2	1	125	125	124	110	109	109	97	114	114	87	82	72	77	81	75	110	109	109	97	114	114	87	82	72	77	81	75	109	108	108	97	113	113	87	82	72	77	81	75	50.2	50.2
Q9CXS4	Q9CXS4	13	13	13	Centromere protein V	Cenpv	sp|Q9CXS4|CENPV_MOUSE Centromere protein V OS=Mus musculus GN=Cenpv PE=1 SV=2	1	13	13	13	11	10	9	9	10	10	12	11	12	13	12	11	11	10	9	9	10	10	12	11	12	13	12	11	11	10	9	9	10	10	12	11	12	13	12	11	65.1	65.1
P62717	P62717	11	11	11	60S ribosomal protein L18a	Rpl18a	sp|P62717|RL18A_MOUSE 60S ribosomal protein L18a OS=Mus musculus GN=Rpl18a PE=1 SV=1	1	11	11	11	11	11	11	11	11	10	10	7	8	9	8	8	11	11	11	11	11	10	10	7	8	9	8	8	11	11	11	11	11	10	10	7	8	9	8	8	50	50
Q8R5K4	Q8R5K4	30	30	30	Nucleolar protein 6	Nol6	sp|Q8R5K4|NOL6_MOUSE Nucleolar protein 6 OS=Mus musculus GN=Nol6 PE=2 SV=2	1	30	30	30	20	20	20	20	22	23	25	25	25	26	25	27	20	20	20	20	22	23	25	25	25	26	25	27	20	20	20	20	22	23	25	25	25	26	25	27	34.7	34.7
A2BH40	A2BH40	55	55	53	AT-rich interactive domain-containing protein 1A	Arid1a	sp|A2BH40|ARI1A_MOUSE AT-rich interactive domain-containing protein 1A OS=Mus musculus GN=Arid1a PE=1 SV=1	1	55	55	53	35	33	32	26	35	35	49	52	45	43	44	44	35	33	32	26	35	35	49	52	45	43	44	44	34	32	30	25	33	33	47	50	43	41	42	42	31.5	31.5
Q6ZWY3	Q6ZWY3	5	5	3	40S ribosomal protein S27-like	Rps27l	sp|Q6ZWY3|RS27L_MOUSE 40S ribosomal protein S27-like OS=Mus musculus GN=Rps27l PE=1 SV=3	1	5	5	3	5	5	5	5	5	5	5	5	5	5	5	5	5	5	5	5	5	5	5	5	5	5	5	5	3	3	3	3	3	3	3	3	3	3	3	3	44	44
Q9R0L6	Q9R0L6	89	89	89	Pericentriolar material 1 protein	Pcm1	sp|Q9R0L6|PCM1_MOUSE Pericentriolar material 1 protein OS=Mus musculus GN=Pcm1 PE=1 SV=2	1	89	89	89	81	76	73	67	78	76	67	62	61	62	59	64	81	76	73	67	78	76	67	62	61	62	59	64	81	76	73	67	78	76	67	62	61	62	59	64	52.6	52.6
Q9EQ61	Q9EQ61	24	24	24	Pescadillo homolog	Pes1	sp|Q9EQ61|PESC_MOUSE Pescadillo homolog OS=Mus musculus GN=Pes1 PE=1 SV=1	1	24	24	24	19	21	16	15	18	19	20	19	21	21	21	19	19	21	16	15	18	19	20	19	21	21	21	19	19	21	16	15	18	19	20	19	21	21	21	19	45	45
A2BE28	A2BE28	31	31	31	Ribosomal biogenesis protein LAS1L	Las1l	sp|A2BE28|LAS1L_MOUSE Ribosomal biogenesis protein LAS1L OS=Mus musculus GN=Las1l PE=1 SV=1	1	31	31	31	23	22	25	24	26	24	25	28	26	26	25	25	23	22	25	24	26	24	25	28	26	26	25	25	23	22	25	24	26	24	25	28	26	26	25	25	47.7	47.7
Q6A068	Q6A068	48	48	48	Cell division cycle 5-like protein	Cdc5l	sp|Q6A068|CDC5L_MOUSE Cell division cycle 5-like protein OS=Mus musculus GN=Cdc5l PE=1 SV=2	1	48	48	48	40	37	39	37	42	41	38	36	34	40	38	36	40	37	39	37	42	41	38	36	34	40	38	36	40	37	39	37	42	41	38	36	34	40	38	36	68.7	68.7
O70201	O70201	8	8	8	Baculoviral IAP repeat-containing protein 5	Birc5	sp|O70201|BIRC5_MOUSE Baculoviral IAP repeat-containing protein 5 OS=Mus musculus GN=Birc5 PE=1 SV=1	1	8	8	8	6	7	6	7	6	8	7	7	7	7	7	8	6	7	6	7	6	8	7	7	7	7	7	8	6	7	6	7	6	8	7	7	7	7	7	8	62.1	62.1
Q09XV5	Q09XV5	78	66	63	Chromodomain-helicase-DNA-binding protein 8	Chd8	sp|Q09XV5|CHD8_MOUSE Chromodomain-helicase-DNA-binding protein 8 OS=Mus musculus GN=Chd8 PE=1 SV=1	1	78	66	63	50	53	51	53	56	57	73	67	70	62	65	69	40	43	42	43	46	48	61	55	58	51	54	57	38	41	40	41	43	45	58	53	55	48	53	56	35.1	31.9
P23198	P23198	10	8	8	Chromobox protein homolog 3	Cbx3	sp|P23198|CBX3_MOUSE Chromobox protein homolog 3 OS=Mus musculus GN=Cbx3 PE=1 SV=2	1	10	8	8	9	10	10	9	10	10	9	10	9	9	9	9	7	8	8	7	8	8	7	8	7	7	7	7	7	8	8	7	8	8	7	8	7	7	7	7	51.9	45.4
Q6IMF0	Q6IMF0	26	2	0	Keratin, type II cuticular Hb3	Krt83	sp|Q6IMF0|KRT87_MOUSE Keratin, type II cuticular 87 OS=Mus musculus GN=Krt87 PE=2 SV=2	1	26	2	0	5	3	2	2	3	3	2	2	9	10	26	26	0	0	0	0	0	0	0	0	2	2	2	2	0	0	0	0	0	0	0	0	0	0	0	0	40.4	3.6
P56183	P56183	16	16	16	Ribosomal RNA processing protein 1 homolog A	Rrp1	sp|P56183|RRP1_MOUSE Ribosomal RNA processing protein 1 homolog A OS=Mus musculus GN=Rrp1 PE=1 SV=2	1	16	16	16	11	13	12	12	14	13	14	14	14	14	13	15	11	13	12	12	14	13	14	14	14	14	13	15	11	13	12	12	14	13	14	14	14	14	13	15	34	34
P57780	P57780	65	65	44	Alpha-actinin-4	Actn4	sp|P57780|ACTN4_MOUSE Alpha-actinin-4 OS=Mus musculus GN=Actn4 PE=1 SV=1	1	65	65	44	65	63	63	64	64	65	44	46	47	45	45	45	65	63	63	64	64	65	44	46	47	45	45	45	44	44	44	43	44	44	30	31	31	30	31	31	73.5	73.5
P20029	P20029	43	41	41	78 kDa glucose-regulated protein	Hspa5	sp|P20029|GRP78_MOUSE 78 kDa glucose-regulated protein OS=Mus musculus GN=Hspa5 PE=1 SV=3	1	43	41	41	40	40	42	41	41	39	34	35	35	36	33	34	38	38	40	39	39	37	32	33	33	34	31	32	38	38	40	39	39	37	32	33	33	34	31	32	62.3	60.6
P62245	P62245	9	9	9	40S ribosomal protein S15a	Rps15a	sp|P62245|RS15A_MOUSE 40S ribosomal protein S15a OS=Mus musculus GN=Rps15a PE=1 SV=2	1	9	9	9	9	9	9	8	8	8	8	7	9	8	7	9	9	9	9	8	8	8	8	7	9	8	7	9	9	9	9	8	8	8	8	7	9	8	7	9	68.5	68.5
Q6P4T2	Q6P4T2	94	94	94	U5 small nuclear ribonucleoprotein 200 kDa helicase	Snrnp200	sp|Q6P4T2|U520_MOUSE U5 small nuclear ribonucleoprotein 200 kDa helicase OS=Mus musculus GN=Snrnp200 PE=1 SV=1	1	94	94	94	79	79	79	75	82	85	64	64	61	62	62	58	79	79	79	75	82	85	64	64	61	62	62	58	79	79	79	75	82	85	64	64	61	62	62	58	54.3	54.3
Q4VBE8	Q4VBE8	17	17	17	WD repeat-containing protein 18	Wdr18	sp|Q4VBE8|WDR18_MOUSE WD repeat-containing protein 18 OS=Mus musculus GN=Wdr18 PE=1 SV=1	1	17	17	17	14	14	13	14	13	15	15	17	16	16	15	16	14	14	13	14	13	15	15	17	16	16	15	16	14	14	13	14	13	15	15	17	16	16	15	16	46.9	46.9
P61982	P61982	18	15	12	14-3-3 protein gamma;14-3-3 protein gamma, N-terminally processed	Ywhag	sp|P61982|1433G_MOUSE 14-3-3 protein gamma OS=Mus musculus GN=Ywhag PE=1 SV=2	1	18	15	12	17	15	16	15	16	16	16	16	15	16	15	15	14	12	13	13	13	13	13	13	12	13	12	12	11	9	10	10	10	11	10	10	10	10	10	10	77.3	74.1
P19137	P19137	89	89	88	Laminin subunit alpha-1	Lama1	sp|P19137|LAMA1_MOUSE Laminin subunit alpha-1 OS=Mus musculus GN=Lama1 PE=1 SV=1	1	89	89	88	67	76	81	77	74	75	68	65	66	69	53	50	67	76	81	77	74	75	68	65	66	69	53	50	67	75	80	76	73	74	68	65	65	68	53	50	38.6	38.6
Q8VDD9	Q8VDD9	53	51	49	PH-interacting protein	Phip	sp|Q8VDD9|PHIP_MOUSE PH-interacting protein OS=Mus musculus GN=Phip PE=1 SV=2	1	53	51	49	29	31	36	36	32	32	48	46	49	46	50	47	27	29	34	34	30	30	46	44	47	44	48	45	26	28	32	32	30	28	44	42	45	43	46	43	37.5	36.1
Q9Z2N8;Q99MR0	Q9Z2N8	19;4	19;4	19;4	Actin-like protein 6A	Actl6a	sp|Q9Z2N8|ACL6A_MOUSE Actin-like protein 6A OS=Mus musculus GN=Actl6a PE=1 SV=2	2	19	19	19	17	17	17	18	18	17	18	18	17	18	17	18	17	17	17	18	18	17	18	18	17	18	17	18	17	17	17	18	18	17	18	18	17	18	17	18	53.6	53.6
Q9JJA4	Q9JJA4	20	20	20	Ribosome biogenesis protein WDR12	Wdr12	sp|Q9JJA4|WDR12_MOUSE Ribosome biogenesis protein WDR12 OS=Mus musculus GN=Wdr12 PE=1 SV=1	1	20	20	20	17	17	20	19	19	19	17	16	15	19	16	18	17	17	20	19	19	19	17	16	15	19	16	18	17	17	20	19	19	19	17	16	15	19	16	18	72.1	72.1
Q99L45	Q99L45	31	31	31	Eukaryotic translation initiation factor 2 subunit 2	Eif2s2	sp|Q99L45|IF2B_MOUSE Eukaryotic translation initiation factor 2 subunit 2 OS=Mus musculus GN=Eif2s2 PE=1 SV=1	1	31	31	31	27	30	29	28	28	29	24	23	20	19	23	20	27	30	29	28	28	29	24	23	20	19	23	20	27	30	29	28	28	29	24	23	20	19	23	20	78.9	78.9
Q9Z2D8	Q9Z2D8	17	17	17	Methyl-CpG-binding domain protein 3	Mbd3	sp|Q9Z2D8|MBD3_MOUSE Methyl-CpG-binding domain protein 3 OS=Mus musculus GN=Mbd3 PE=1 SV=1	1	17	17	17	14	15	12	13	13	16	15	16	15	15	14	14	14	15	12	13	13	16	15	16	15	15	14	14	14	15	12	13	13	16	15	16	15	15	14	14	67	67
Q9DBD5	Q9DBD5	23	23	23	Proline-, glutamic acid- and leucine-rich protein 1	Pelp1	sp|Q9DBD5|PELP1_MOUSE Proline-, glutamic acid- and leucine-rich protein 1 OS=Mus musculus GN=Pelp1 PE=1 SV=2	1	23	23	23	20	19	20	18	19	20	20	20	20	18	20	20	20	19	20	18	19	20	20	20	20	18	20	20	20	19	20	18	19	20	20	20	20	18	20	20	36	36
P62849	P62849	6	6	6	40S ribosomal protein S24	Rps24	sp|P62849|RS24_MOUSE 40S ribosomal protein S24 OS=Mus musculus GN=Rps24 PE=1 SV=1	1	6	6	6	6	6	6	6	6	6	4	4	3	3	3	3	6	6	6	6	6	6	4	4	3	3	3	3	6	6	6	6	6	6	4	4	3	3	3	3	36.1	36.1
Q91VE6	Q91VE6	19	19	19	MKI67 FHA domain-interacting nucleolar phosphoprotein	Nifk	sp|Q91VE6|MK67I_MOUSE MKI67 FHA domain-interacting nucleolar phosphoprotein OS=Mus musculus GN=Nifk PE=1 SV=1	1	19	19	19	16	16	16	16	17	18	18	18	18	18	17	18	16	16	16	16	17	18	18	18	18	18	17	18	16	16	16	16	17	18	18	18	18	18	17	18	60.6	60.6
Q02248	Q02248	34	34	30	Catenin beta-1	Ctnnb1	sp|Q02248|CTNB1_MOUSE Catenin beta-1 OS=Mus musculus GN=Ctnnb1 PE=1 SV=1	1	34	34	30	31	30	32	31	34	32	25	23	26	23	25	24	31	30	32	31	34	32	25	23	26	23	25	24	27	26	28	27	30	28	21	19	22	19	21	20	58.9	58.9
Q3TWW8	Q3TWW8	16	16	12	Serine/arginine-rich splicing factor 6	Srsf6	sp|Q3TWW8|SRSF6_MOUSE Serine/arginine-rich splicing factor 6 OS=Mus musculus GN=Srsf6 PE=1 SV=1	1	16	16	12	15	15	15	15	15	15	14	13	11	13	13	14	15	15	15	15	15	15	14	13	11	13	13	14	11	11	11	11	11	11	10	9	7	9	10	10	34.5	34.5
Q9CR57	Q9CR57	8	8	8	60S ribosomal protein L14	Rpl14	sp|Q9CR57|RL14_MOUSE 60S ribosomal protein L14 OS=Mus musculus GN=Rpl14 PE=1 SV=3	1	8	8	8	6	6	8	6	7	6	6	5	6	6	6	6	6	6	8	6	7	6	6	5	6	6	6	6	6	6	8	6	7	6	6	5	6	6	6	6	38.7	38.7
P23249	P23249	47	47	47	Putative helicase MOV-10	Mov10	sp|P23249|MOV10_MOUSE Putative helicase MOV-10 OS=Mus musculus GN=Mov10 PE=1 SV=2	1	47	47	47	41	39	40	40	42	38	37	39	38	33	34	35	41	39	40	40	42	38	37	39	38	33	34	35	41	39	40	40	42	38	37	39	38	33	34	35	58.1	58.1
P17182;P17183	P17182	33;4	33;4	29;1	Alpha-enolase	Eno1	sp|P17182|ENOA_MOUSE Alpha-enolase OS=Mus musculus GN=Eno1 PE=1 SV=3	2	33	33	29	32	32	33	33	32	30	26	26	27	24	23	25	32	32	33	33	32	30	26	26	27	24	23	25	28	28	29	29	28	26	23	23	24	22	20	22	80.4	80.4
Q6P542	Q6P542	34	34	33	ATP-binding cassette sub-family F member 1	Abcf1	sp|Q6P542|ABCF1_MOUSE ATP-binding cassette sub-family F member 1 OS=Mus musculus GN=Abcf1 PE=1 SV=1	1	34	34	33	25	26	28	21	25	25	29	30	28	29	28	25	25	26	28	21	25	25	29	30	28	29	28	25	24	25	27	20	24	25	28	29	27	28	27	24	48.6	48.6
Q8BGA5	Q8BGA5	18	18	18	KRR1 small subunit processome component homolog	Krr1	sp|Q8BGA5|KRR1_MOUSE KRR1 small subunit processome component homolog OS=Mus musculus GN=Krr1 PE=2 SV=1	1	18	18	18	17	17	15	15	16	17	17	17	17	17	17	17	17	17	15	15	16	17	17	17	17	17	17	17	17	17	15	15	16	17	17	17	17	17	17	17	44.7	44.7
Q9WTI7	Q9WTI7	61	61	60	Unconventional myosin-Ic	Myo1c	sp|Q9WTI7|MYO1C_MOUSE Unconventional myosin-Ic OS=Mus musculus GN=Myo1c PE=1 SV=2	1	61	61	60	56	55	55	59	56	56	41	39	45	38	39	38	56	55	55	59	56	56	41	39	45	38	39	38	55	54	54	58	55	55	40	38	44	37	38	37	64.1	64.1
P51410	P51410	12	12	12	60S ribosomal protein L9	Rpl9	sp|P51410|RL9_MOUSE 60S ribosomal protein L9 OS=Mus musculus GN=Rpl9 PE=2 SV=2	1	12	12	12	12	12	12	11	12	12	12	11	11	12	12	12	12	12	12	11	12	12	12	11	11	12	12	12	12	12	12	11	12	12	12	11	11	12	12	12	65.6	65.6
A2A432	A2A432	51	51	40	Cullin-4B	Cul4b	sp|A2A432|CUL4B_MOUSE Cullin-4B OS=Mus musculus GN=Cul4b PE=1 SV=1	1	51	51	40	43	42	43	40	43	45	46	47	45	41	39	43	43	42	43	40	43	45	46	47	45	41	39	43	34	34	34	32	34	35	36	37	36	33	31	33	57	57
P62858	P62858	6	6	6	40S ribosomal protein S28	Rps28	sp|P62858|RS28_MOUSE 40S ribosomal protein S28 OS=Mus musculus GN=Rps28 PE=1 SV=1	1	6	6	6	6	6	5	6	6	5	5	6	5	5	6	5	6	6	5	6	6	5	5	6	5	5	6	5	6	6	5	6	6	5	5	6	5	5	6	5	56.5	56.5
Q3U821	Q3U821	34	34	34		Wdr75	sp|Q3U821|WDR75_MOUSE WD repeat-containing protein 75 OS=Mus musculus GN=Wdr75 PE=1 SV=1	1	34	34	34	21	21	23	23	26	23	26	27	27	30	28	28	21	21	23	23	26	23	26	27	27	30	28	28	21	21	23	23	26	23	26	27	27	30	28	28	50.1	50.1
Q99PV0	Q99PV0	91	91	91	Pre-mRNA-processing-splicing factor 8	Prpf8	sp|Q99PV0|PRP8_MOUSE Pre-mRNA-processing-splicing factor 8 OS=Mus musculus GN=Prpf8 PE=1 SV=2	1	91	91	91	75	76	79	78	83	82	61	66	57	60	60	64	75	76	79	78	83	82	61	66	57	60	60	64	75	76	79	78	83	82	61	66	57	60	60	64	48.7	48.7
O88554	O88554	25	25	25	Poly [ADP-ribose] polymerase 2	Parp2	sp|O88554|PARP2_MOUSE Poly [ADP-ribose] polymerase 2 OS=Mus musculus GN=Parp2 PE=1 SV=3	1	25	25	25	22	22	21	21	22	24	24	24	22	21	22	23	22	22	21	21	22	24	24	24	22	21	22	23	22	22	21	21	22	24	24	24	22	21	22	23	54.9	54.9
Q8VCG3	Q8VCG3	21	21	21	WD repeat-containing protein 74	Wdr74	sp|Q8VCG3|WDR74_MOUSE WD repeat-containing protein 74 OS=Mus musculus GN=Wdr74 PE=2 SV=1	1	21	21	21	17	16	17	19	17	19	21	20	21	18	19	19	17	16	17	19	17	19	21	20	21	18	19	19	17	16	17	19	17	19	21	20	21	18	19	19	68.8	68.8
Q921C3	Q921C3	60	60	57	Bromodomain and WD repeat-containing protein 1	Brwd1	sp|Q921C3|BRWD1_MOUSE Bromodomain and WD repeat-containing protein 1 OS=Mus musculus GN=Brwd1 PE=1 SV=2	1	60	60	57	35	34	32	29	37	34	53	47	49	54	50	50	35	34	32	29	37	34	53	47	49	54	50	50	33	32	30	27	34	31	50	44	46	51	47	47	35.5	35.5
Q8BU03	Q8BU03	22	22	22	Periodic tryptophan protein 2 homolog	Pwp2	sp|Q8BU03|PWP2_MOUSE Periodic tryptophan protein 2 homolog OS=Mus musculus GN=Pwp2 PE=1 SV=1	1	22	22	22	15	15	14	15	15	18	21	19	20	20	19	21	15	15	14	15	15	18	21	19	20	20	19	21	15	15	14	15	15	18	21	19	20	20	19	21	29.9	29.9
P11679	P11679	44	37	17	Keratin, type II cytoskeletal 8	Krt8	sp|P11679|K2C8_MOUSE Keratin, type II cytoskeletal 8 OS=Mus musculus GN=Krt8 PE=1 SV=4	1	44	37	17	40	39	43	44	38	39	37	37	34	38	38	36	34	34	37	37	32	33	30	31	28	31	31	29	16	15	17	17	13	14	12	13	11	13	13	12	72.4	66.1
Q8K387	Q8K387	4	4	4	Ubiquitin carboxyl-terminal hydrolase 45	Usp45	sp|Q8K387|UBP45_MOUSE Ubiquitin carboxyl-terminal hydrolase 45 OS=Mus musculus GN=Usp45 PE=1 SV=1	1	4	4	4	3	3	2	1	4	4	3	1	1	1	1	1	3	3	2	1	4	4	3	1	1	1	1	1	3	3	2	1	4	4	3	1	1	1	1	1	5	5
Q8K3Y3	Q8K3Y3	14	14	13	Protein lin-28 homolog A	Lin28a	sp|Q8K3Y3|LN28A_MOUSE Protein lin-28 homolog A OS=Mus musculus GN=Lin28a PE=1 SV=1	1	14	14	13	13	11	12	13	12	13	13	14	12	12	13	13	13	11	12	13	12	13	13	14	12	12	13	13	12	10	11	12	11	12	12	13	11	11	12	12	71.8	71.8
Q6ZPI0	Q6ZPI0	35	35	33	Protein Jade-1	Jade1	sp|Q6ZPI0|JADE1_MOUSE Protein Jade-1 OS=Mus musculus GN=Jade1 PE=1 SV=2	1	35	35	33	30	30	27	25	32	29	29	29	26	29	29	32	30	30	27	25	32	29	29	29	26	29	29	32	29	29	26	24	30	28	27	27	25	28	27	30	52.2	52.2
O88508	O88508	35	32	31	DNA (cytosine-5)-methyltransferase 3A	Dnmt3a	sp|O88508|DNM3A_MOUSE DNA (cytosine-5)-methyltransferase 3A OS=Mus musculus GN=Dnmt3a PE=1 SV=2	1	35	32	31	27	27	29	28	27	27	33	33	33	30	29	29	24	24	26	25	24	24	30	30	30	27	26	26	23	23	25	24	23	23	29	29	29	26	25	25	48.5	45.9
Q9WTM5	Q9WTM5	30	30	30	RuvB-like 2	Ruvbl2	sp|Q9WTM5|RUVB2_MOUSE RuvB-like 2 OS=Mus musculus GN=Ruvbl2 PE=1 SV=3	1	30	30	30	27	25	24	26	29	27	26	25	28	25	26	25	27	25	24	26	29	27	26	25	28	25	26	25	27	25	24	26	29	27	26	25	28	25	26	25	68.7	68.7
Q5RJG1	Q5RJG1	29	29	29	Nucleolar protein 10	Nol10	sp|Q5RJG1|NOL10_MOUSE Nucleolar protein 10 OS=Mus musculus GN=Nol10 PE=2 SV=1	1	29	29	29	19	21	21	22	21	22	29	28	28	26	25	24	19	21	21	22	21	22	29	28	28	26	25	24	19	21	21	22	21	22	29	28	28	26	25	24	54.7	54.7
P63038	P63038	45	45	45	60 kDa heat shock protein, mitochondrial	Hspd1	sp|P63038|CH60_MOUSE 60 kDa heat shock protein, mitochondrial OS=Mus musculus GN=Hspd1 PE=1 SV=1	1	45	45	45	41	44	43	43	42	41	33	30	32	30	33	33	41	44	43	43	42	41	33	30	32	30	33	33	41	44	43	43	42	41	33	30	32	30	33	33	77	77
O70126	O70126	17	17	16	Aurora kinase B	Aurkb	sp|O70126|AURKB_MOUSE Aurora kinase B OS=Mus musculus GN=Aurkb PE=1 SV=2	1	17	17	16	14	13	14	14	15	15	15	16	16	16	16	16	14	13	14	14	15	15	15	16	16	16	16	16	13	12	13	13	14	14	14	15	15	15	15	15	60.3	60.3
Q60862	Q60862	25	25	25	Origin recognition complex subunit 2	Orc2	sp|Q60862|ORC2_MOUSE Origin recognition complex subunit 2 OS=Mus musculus GN=Orc2 PE=1 SV=1	1	25	25	25	18	18	14	12	15	19	23	21	23	18	19	21	18	18	14	12	15	19	23	21	23	18	19	21	18	18	14	12	15	19	23	21	23	18	19	21	53.3	53.3
E9Q557	E9Q557	73	73	73	Desmoplakin	Dsp	sp|E9Q557|DESP_MOUSE Desmoplakin OS=Mus musculus GN=Dsp PE=1 SV=1	1	73	73	73	30	30	37	37	35	32	50	48	48	44	55	57	30	30	37	37	35	32	50	48	48	44	55	57	30	30	37	37	35	32	50	48	48	44	55	57	28.4	28.4
Q69ZR9	Q69ZR9	62	62	62	Protein FAM208A	Fam208a	sp|Q69ZR9|TASOR_MOUSE Protein TASOR OS=Mus musculus GN=Fam208a PE=1 SV=2	1	62	62	62	43	47	41	39	48	47	52	52	49	48	47	47	43	47	41	39	48	47	52	52	49	48	47	47	43	47	41	39	48	47	52	52	49	48	47	47	49	49
Q03265	Q03265	31	31	31	ATP synthase subunit alpha, mitochondrial	Atp5a1	sp|Q03265|ATPA_MOUSE ATP synthase subunit alpha, mitochondrial OS=Mus musculus GN=Atp5a1 PE=1 SV=1	1	31	31	31	29	29	29	28	29	26	22	23	21	22	20	22	29	29	29	28	29	26	22	23	21	22	20	22	29	29	29	28	29	26	22	23	21	22	20	22	61.1	61.1
Q91WM3	Q91WM3	18	18	18	U3 small nucleolar RNA-interacting protein 2	Rrp9	sp|Q91WM3|U3IP2_MOUSE U3 small nucleolar RNA-interacting protein 2 OS=Mus musculus GN=Rrp9 PE=1 SV=1	1	18	18	18	11	13	13	13	15	12	14	16	14	15	14	14	11	13	13	13	15	12	14	16	14	15	14	14	11	13	13	13	15	12	14	16	14	15	14	14	50.3	50.3
Q8BFZ3	Q8BFZ3	11	2	2	Beta-actin-like protein 2	Actbl2	sp|Q8BFZ3|ACTBL_MOUSE Beta-actin-like protein 2 OS=Mus musculus GN=Actbl2 PE=1 SV=1	1	11	2	2	10	10	10	11	10	10	10	9	10	10	10	8	1	1	1	2	1	1	2	1	2	2	2	1	1	1	1	2	1	1	2	1	2	2	2	1	32.7	8
E9Q5C9	E9Q5C9	34	34	34		Nolc1	sp|E9Q5C9|NOLC1_MOUSE Nucleolar and coiled-body phosphoprotein 1 OS=Mus musculus GN=Nolc1 PE=1 SV=1	1	34	34	34	24	25	20	25	27	27	27	26	25	23	27	28	24	25	20	25	27	27	27	26	25	23	27	28	24	25	20	25	27	27	27	26	25	23	27	28	53.7	53.7
Q9CWH0	Q9CWH0	15	15	15	Developmental pluripotency-associated protein 2	Dppa2	sp|Q9CWH0|DPPA2_MOUSE Developmental pluripotency-associated protein 2 OS=Mus musculus GN=Dppa2 PE=1 SV=1	1	15	15	15	11	11	10	9	12	14	12	12	11	13	13	12	11	11	10	9	12	14	12	12	11	13	13	12	11	11	10	9	12	14	12	12	11	13	13	12	58.1	58.1
Q8BHB4	Q8BHB4	34	34	34	WD repeat-containing protein 3	Wdr3	sp|Q8BHB4|WDR3_MOUSE WD repeat-containing protein 3 OS=Mus musculus GN=Wdr3 PE=1 SV=1	1	34	34	34	21	23	24	25	26	23	30	31	31	29	29	30	21	23	24	25	26	23	30	31	31	29	29	30	21	23	24	25	26	23	30	31	31	29	29	30	49	49
P02469	P02469	59	59	58	Laminin subunit beta-1	Lamb1	sp|P02469|LAMB1_MOUSE Laminin subunit beta-1 OS=Mus musculus GN=Lamb1 PE=1 SV=3	1	59	59	58	48	48	53	51	46	46	47	43	43	40	33	33	48	48	53	51	46	46	47	43	43	40	33	33	48	48	53	51	46	46	47	43	42	39	32	32	40.4	40.4
Q9D903	Q9D903	19	19	19	Probable rRNA-processing protein EBP2	Ebna1bp2	sp|Q9D903|EBP2_MOUSE Probable rRNA-processing protein EBP2 OS=Mus musculus GN=Ebna1bp2 PE=2 SV=1	1	19	19	19	16	16	17	14	16	15	19	18	17	16	17	17	16	16	17	14	16	15	19	18	17	16	17	17	16	16	17	14	16	15	19	18	17	16	17	17	47.1	47.1
P16546	P16546	156	156	155	Spectrin alpha chain, non-erythrocytic 1	Sptan1	sp|P16546|SPTN1_MOUSE Spectrin alpha chain, non-erythrocytic 1 OS=Mus musculus GN=Sptan1 PE=1 SV=4	1	156	156	155	141	138	142	130	135	139	84	95	89	80	83	75	141	138	142	130	135	139	84	95	89	80	83	75	140	137	141	129	134	138	83	94	88	79	82	74	67.7	67.7
Q9WVM1	Q9WVM1	31	31	31	Rac GTPase-activating protein 1	Racgap1	sp|Q9WVM1|RGAP1_MOUSE Rac GTPase-activating protein 1 OS=Mus musculus GN=Racgap1 PE=1 SV=1	1	31	31	31	26	24	25	26	28	26	21	23	23	24	21	22	26	24	25	26	28	26	21	23	23	24	21	22	26	24	25	26	28	26	21	23	23	24	21	22	56.5	56.5
Q62167;P16381	Q62167;P16381	41;32	40;31	12;6	ATP-dependent RNA helicase DDX3X;Putative ATP-dependent RNA helicase Pl10	Ddx3x;D1Pas1	sp|Q62167|DDX3X_MOUSE ATP-dependent RNA helicase DDX3X OS=Mus musculus GN=Ddx3x PE=1 SV=3;sp|P16381|DDX3L_MOUSE Putative ATP-dependent RNA helicase Pl10 OS=Mus musculus GN=D1Pas1 PE=1 SV=1	2	41	40	12	39	39	38	39	41	40	26	28	27	28	26	27	38	38	37	38	40	39	25	27	26	27	25	26	11	11	12	11	12	12	8	9	8	8	8	9	68.4	68.4
P84089	P84089	5	5	5	Enhancer of rudimentary homolog	Erh	sp|P84089|ERH_MOUSE Enhancer of rudimentary homolog OS=Mus musculus GN=Erh PE=1 SV=1	1	5	5	5	5	5	5	5	5	5	5	4	4	4	3	3	5	5	5	5	5	5	5	4	4	4	3	3	5	5	5	5	5	5	5	4	4	4	3	3	45.2	45.2
Q3TYA6	Q3TYA6	33	33	33	M-phase phosphoprotein 8	Mphosph8	sp|Q3TYA6|MPP8_MOUSE M-phase phosphoprotein 8 OS=Mus musculus GN=Mphosph8 PE=1 SV=1	1	33	33	33	19	22	18	21	23	19	30	28	28	28	28	30	19	22	18	21	23	19	30	28	28	28	28	30	19	22	18	21	23	19	30	28	28	28	28	30	45.7	45.7
Q8K389	Q8K389	70	70	70	CDK5 regulatory subunit-associated protein 2	Cdk5rap2	sp|Q8K389|CK5P2_MOUSE CDK5 regulatory subunit-associated protein 2 OS=Mus musculus GN=Cdk5rap2 PE=1 SV=3	1	70	70	70	58	55	54	59	62	61	62	58	54	52	52	55	58	55	54	59	62	61	62	58	54	52	52	55	58	55	54	59	62	61	62	58	54	52	52	55	45.8	45.8
Q9JI13	Q9JI13	21	21	21	Something about silencing protein 10	Utp3	sp|Q9JI13|SAS10_MOUSE Something about silencing protein 10 OS=Mus musculus GN=Utp3 PE=1 SV=1	1	21	21	21	12	13	13	14	14	15	18	18	17	18	16	17	12	13	13	14	14	15	18	18	17	18	16	17	12	13	13	14	14	15	18	18	17	18	16	17	44.8	44.8
Q8BK67	Q8BK67	26	26	26	Protein RCC2	Rcc2	sp|Q8BK67|RCC2_MOUSE Protein RCC2 OS=Mus musculus GN=Rcc2 PE=1 SV=1	1	26	26	26	25	25	24	22	20	23	23	23	19	19	20	21	25	25	24	22	20	23	23	23	19	19	20	21	25	25	24	22	20	23	23	23	19	19	20	21	65.6	65.6
P53569	P53569	45	45	45	CCAAT/enhancer-binding protein zeta	Cebpz	sp|P53569|CEBPZ_MOUSE CCAAT/enhancer-binding protein zeta OS=Mus musculus GN=Cebpz PE=1 SV=2	1	45	45	45	36	34	38	36	38	40	38	39	40	43	43	41	36	34	38	36	38	40	38	39	40	43	43	41	36	34	38	36	38	40	38	39	40	43	43	41	47.8	47.8
O54825	O54825	20	20	20	Bystin	Bysl	sp|O54825|BYST_MOUSE Bystin OS=Mus musculus GN=Bysl PE=1 SV=3	1	20	20	20	20	18	17	16	20	20	19	18	19	20	19	19	20	18	17	16	20	20	19	18	19	20	19	19	20	18	17	16	20	20	19	18	19	20	19	19	52.3	52.3
Q9EP97	Q9EP97	23	23	23	Sentrin-specific protease 3	Senp3	sp|Q9EP97|SENP3_MOUSE Sentrin-specific protease 3 OS=Mus musculus GN=Senp3 PE=1 SV=1	1	23	23	23	19	20	20	20	19	20	18	20	18	16	18	20	19	20	20	20	19	20	18	20	18	16	18	20	19	20	20	20	19	20	18	20	18	16	18	20	62	62
Q00547	Q00547	38	38	37	Hyaluronan mediated motility receptor	Hmmr	sp|Q00547|HMMR_MOUSE Hyaluronan mediated motility receptor OS=Mus musculus GN=Hmmr PE=1 SV=4	1	38	38	37	28	31	29	30	31	27	32	31	32	31	27	27	28	31	29	30	31	27	32	31	32	31	27	27	27	30	29	30	31	26	31	31	32	30	27	27	57.2	57.2
P67984	P67984	5	5	5	60S ribosomal protein L22	Rpl22	sp|P67984|RL22_MOUSE 60S ribosomal protein L22 OS=Mus musculus GN=Rpl22 PE=1 SV=2	1	5	5	5	5	5	4	4	4	4	4	4	4	4	4	4	5	5	4	4	4	4	4	4	4	4	4	4	5	5	4	4	4	4	4	4	4	4	4	4	51.6	51.6
P56480	P56480	29	29	29	ATP synthase subunit beta, mitochondrial	Atp5b	sp|P56480|ATPB_MOUSE ATP synthase subunit beta, mitochondrial OS=Mus musculus GN=Atp5b PE=1 SV=2	1	29	29	29	27	28	28	29	29	29	23	25	24	23	24	23	27	28	28	29	29	29	23	25	24	23	24	23	27	28	28	29	29	29	23	25	24	23	24	23	73.2	73.2
Q8BLH7	Q8BLH7	32	32	32	HIRA-interacting protein 3	Hirip3	sp|Q8BLH7|HIRP3_MOUSE HIRA-interacting protein 3 OS=Mus musculus GN=Hirip3 PE=1 SV=1	1	32	32	32	28	29	23	19	25	25	30	30	24	22	26	27	28	29	23	19	25	25	30	30	24	22	26	27	28	29	23	19	25	25	30	30	24	22	26	27	59.7	59.7
O88491	O88491	74	74	73	Histone-lysine N-methyltransferase, H3 lysine-36 and H4 lysine-20 specific	Nsd1	sp|O88491|NSD1_MOUSE Histone-lysine N-methyltransferase, H3 lysine-36 and H4 lysine-20 specific OS=Mus musculus GN=Nsd1 PE=1 SV=1	1	74	74	73	53	47	49	43	54	48	62	63	64	64	60	57	53	47	49	43	54	48	62	63	64	64	60	57	52	46	48	42	53	47	61	62	63	64	59	56	37.6	37.6
Q8R2N2	Q8R2N2	23	23	23	Cirhin	Cirh1a	sp|Q8R2N2|UTP4_MOUSE U3 small nucleolar RNA-associated protein 4 homolog OS=Mus musculus GN=Utp4 PE=2 SV=3	1	23	23	23	18	18	19	17	19	19	19	19	20	20	19	19	18	18	19	17	19	19	19	19	20	20	19	19	18	18	19	17	19	19	19	19	20	20	19	19	43.1	43.1
Q9EPU0	Q9EPU0	55	55	55	Regulator of nonsense transcripts 1	Upf1	sp|Q9EPU0|RENT1_MOUSE Regulator of nonsense transcripts 1 OS=Mus musculus GN=Upf1 PE=1 SV=2	1	55	55	55	50	48	52	50	51	49	48	42	44	42	43	42	50	48	52	50	51	49	48	42	44	42	43	42	50	48	52	50	51	49	48	42	44	42	43	42	60.6	60.6
Q8K4B0	Q8K4B0	32	29	25	Metastasis-associated protein MTA1	Mta1	sp|Q8K4B0|MTA1_MOUSE Metastasis-associated protein MTA1 OS=Mus musculus GN=Mta1 PE=1 SV=1	1	32	29	25	22	23	22	23	24	27	31	31	29	29	31	29	20	21	20	20	22	25	28	28	26	26	28	26	16	17	16	17	18	21	24	24	22	22	24	22	55	51.3
P61979	P61979	30	30	30	Heterogeneous nuclear ribonucleoprotein K	Hnrnpk	sp|P61979|HNRPK_MOUSE Heterogeneous nuclear ribonucleoprotein K OS=Mus musculus GN=Hnrnpk PE=1 SV=1	1	30	30	30	30	30	30	30	29	30	24	25	21	23	21	23	30	30	30	30	29	30	24	25	21	23	21	23	30	30	30	30	29	30	24	25	21	23	21	23	62.9	62.9
P48962	P48962	20	9	9	ADP/ATP translocase 1	Slc25a4	sp|P48962|ADT1_MOUSE ADP/ATP translocase 1 OS=Mus musculus GN=Slc25a4 PE=1 SV=4	1	20	9	9	18	18	17	17	17	18	14	14	16	16	14	14	8	8	8	8	8	8	8	6	8	8	7	6	8	8	8	8	8	8	8	6	8	8	7	6	61.1	25.5
E9Q5G3	E9Q5G3	49	49	49	Kinesin-like protein KIF23	Kif23	sp|E9Q5G3|KIF23_MOUSE Kinesin-like protein KIF23 OS=Mus musculus GN=Kif23 PE=1 SV=1	1	49	49	49	42	42	42	41	45	41	34	34	37	38	33	32	42	42	42	41	45	41	34	34	37	38	33	32	42	42	42	41	45	41	34	34	37	38	33	32	60	60
Q8VCY6	Q8VCY6	26	26	26	U3 small nucleolar RNA-associated protein 6 homolog	Utp6	sp|Q8VCY6|UTP6_MOUSE U3 small nucleolar RNA-associated protein 6 homolog OS=Mus musculus GN=Utp6 PE=2 SV=1	1	26	26	26	16	18	20	13	20	19	25	23	25	25	22	22	16	18	20	13	20	19	25	23	25	25	22	22	16	18	20	13	20	19	25	23	25	25	22	22	43.4	43.4
Q99LE6	Q99LE6	36	36	36	ATP-binding cassette sub-family F member 2	Abcf2	sp|Q99LE6|ABCF2_MOUSE ATP-binding cassette sub-family F member 2 OS=Mus musculus GN=Abcf2 PE=1 SV=1	1	36	36	36	31	30	32	31	32	30	29	27	29	28	28	28	31	30	32	31	32	30	29	27	29	28	28	28	31	30	32	31	32	30	29	27	29	28	28	28	56.7	56.7
Q9CW03	Q9CW03	60	60	60	Structural maintenance of chromosomes protein 3	Smc3	sp|Q9CW03|SMC3_MOUSE Structural maintenance of chromosomes protein 3 OS=Mus musculus GN=Smc3 PE=1 SV=2	1	60	60	60	48	50	44	44	50	50	41	37	42	35	38	40	48	50	44	44	50	50	41	37	42	35	38	40	48	50	44	44	50	50	41	37	42	35	38	40	49.6	49.6
Q9JIX8	Q9JIX8	48	48	48	Apoptotic chromatin condensation inducer in the nucleus	Acin1	sp|Q9JIX8|ACINU_MOUSE Apoptotic chromatin condensation inducer in the nucleus OS=Mus musculus GN=Acin1 PE=1 SV=3	1	48	48	48	38	39	40	30	43	43	36	34	38	39	35	38	38	39	40	30	43	43	36	34	38	39	35	38	38	39	40	30	43	43	36	34	38	39	35	38	41.4	41.4
O35326	O35326	9	8	8	Serine/arginine-rich splicing factor 5	Srsf5	sp|O35326|SRSF5_MOUSE Serine/arginine-rich splicing factor 5 OS=Mus musculus GN=Srsf5 PE=1 SV=2	1	9	8	8	9	9	9	7	8	8	7	7	7	7	7	8	8	8	8	6	7	7	6	6	6	6	6	7	8	8	8	6	7	7	6	6	6	6	6	7	28.3	24.9
P43275	P43275	9	7	7	Histone H1.1	Hist1h1a	sp|P43275|H11_MOUSE Histone H1.1 OS=Mus musculus GN=Hist1h1a PE=1 SV=2	1	9	7	7	6	6	6	6	7	6	7	6	8	9	9	9	4	4	4	5	5	4	5	4	6	7	7	7	4	4	4	5	5	4	5	4	6	7	7	7	32.9	28.6
P32067	P32067	24	24	24	Lupus La protein homolog	Ssb	sp|P32067|LA_MOUSE Lupus La protein homolog OS=Mus musculus GN=Ssb PE=1 SV=1	1	24	24	24	22	22	23	21	24	22	20	16	19	18	18	19	22	22	23	21	24	22	20	16	19	18	18	19	22	22	23	21	24	22	20	16	19	18	18	19	50.8	50.8
P97386	P97386	34	34	34	DNA ligase 3	Lig3	sp|P97386|DNLI3_MOUSE DNA ligase 3 OS=Mus musculus GN=Lig3 PE=1 SV=2	1	34	34	34	20	19	20	21	20	20	31	32	30	27	28	28	20	19	20	21	20	20	31	32	30	27	28	28	20	19	20	21	20	20	31	32	30	27	28	28	41.8	41.8
Q9CWF2	Q9CWF2	26	7	2	Tubulin beta-2B chain	Tubb2b	sp|Q9CWF2|TBB2B_MOUSE Tubulin beta-2B chain OS=Mus musculus GN=Tubb2b PE=1 SV=1	1	26	7	2	25	24	25	25	25	24	23	21	23	21	22	23	7	6	7	7	7	7	6	6	7	5	6	7	2	1	2	2	2	2	1	1	2	1	1	2	73.5	24.9
Q9D0R4	Q9D0R4	25	25	25	Probable ATP-dependent RNA helicase DDX56	Ddx56	sp|Q9D0R4|DDX56_MOUSE Probable ATP-dependent RNA helicase DDX56 OS=Mus musculus GN=Ddx56 PE=2 SV=1	1	25	25	25	20	18	19	19	20	20	22	21	21	22	20	21	20	18	19	19	20	20	22	21	21	22	20	21	20	18	19	19	20	20	22	21	21	22	20	21	61.5	61.5
Q9Z2U2	Q9Z2U2	54	54	54	Zinc finger protein 292	Zfp292	sp|Q9Z2U2|ZN292_MOUSE Zinc finger protein 292 OS=Mus musculus GN=Zfp292 PE=1 SV=2	1	54	54	54	33	28	29	23	32	34	45	42	43	47	40	38	33	28	29	23	32	34	45	42	43	47	40	38	33	28	29	23	32	34	45	42	43	47	40	38	25.8	25.8
Q01147	Q01147	5	5	3	Cyclic AMP-responsive element-binding protein 1	Creb1	sp|Q01147|CREB1_MOUSE Cyclic AMP-responsive element-binding protein 1 OS=Mus musculus GN=Creb1 PE=1 SV=1	1	5	5	3	4	4	2	3	4	4	4	5	4	5	4	5	4	4	2	3	4	4	4	5	4	5	4	5	2	2	1	2	2	2	3	3	3	3	3	3	25.5	25.5
P11276	P11276	72	72	72	Fibronectin;Anastellin	Fn1	sp|P11276|FINC_MOUSE Fibronectin OS=Mus musculus GN=Fn1 PE=1 SV=4	1	72	72	72	65	68	64	61	62	61	51	57	57	54	53	52	65	68	64	61	62	61	51	57	57	54	53	52	65	68	64	61	62	61	51	57	57	54	53	52	42.8	42.8
Q3TZX8	Q3TZX8	19	19	19	Polynucleotide 5-hydroxyl-kinase NOL9	Nol9	sp|Q3TZX8|NOL9_MOUSE Polynucleotide 5-hydroxyl-kinase NOL9 OS=Mus musculus GN=Nol9 PE=1 SV=1	1	19	19	19	16	15	15	16	17	17	18	17	16	18	18	16	16	15	15	16	17	17	18	17	16	18	18	16	16	15	15	16	17	17	18	17	16	18	18	16	36.1	36.1
Q9D1C9	Q9D1C9	16	16	16	Ribosomal RNA-processing protein 7 homolog A	Rrp7a	sp|Q9D1C9|RRP7A_MOUSE Ribosomal RNA-processing protein 7 homolog A OS=Mus musculus GN=Rrp7a PE=2 SV=1	1	16	16	16	12	13	14	14	14	15	16	15	15	15	14	14	12	13	14	14	14	15	16	15	15	15	14	14	12	13	14	14	14	15	16	15	15	15	14	14	65.7	65.7
P30999	P30999	48	48	48	Catenin delta-1	Ctnnd1	sp|P30999|CTND1_MOUSE Catenin delta-1 OS=Mus musculus GN=Ctnnd1 PE=1 SV=2	1	48	48	48	44	42	46	42	46	46	30	33	33	33	32	33	44	42	46	42	46	46	30	33	33	33	32	33	44	42	46	42	46	46	30	33	33	33	32	33	60.6	60.6
Q9ESX5	Q9ESX5	26	26	26	H/ACA ribonucleoprotein complex subunit 4	Dkc1	sp|Q9ESX5|DKC1_MOUSE H/ACA ribonucleoprotein complex subunit 4 OS=Mus musculus GN=Dkc1 PE=1 SV=4	1	26	26	26	21	21	20	21	24	20	20	18	22	18	21	19	21	21	20	21	24	20	20	18	22	18	21	19	21	21	20	21	24	20	20	18	22	18	21	19	50.7	50.7
O88322	O88322	50	50	49	Nidogen-2	Nid2	sp|O88322|NID2_MOUSE Nidogen-2 OS=Mus musculus GN=Nid2 PE=1 SV=2	1	50	50	49	41	41	42	40	39	41	41	40	42	40	35	37	41	41	42	40	39	41	41	40	42	40	35	37	40	40	41	39	38	40	40	39	41	39	34	36	61.4	61.4
Q8CCK0	Q8CCK0	18	16	16	Core histone macro-H2A.2	H2afy2	sp|Q8CCK0|H2AW_MOUSE Core histone macro-H2A.2 OS=Mus musculus GN=H2afy2 PE=1 SV=3	1	18	16	16	15	16	13	14	14	16	17	17	16	17	17	17	13	14	11	12	12	14	15	15	14	15	15	15	13	14	11	12	12	14	15	15	14	15	15	15	57	50
Q3U9G9	Q3U9G9	21	21	21	Lamin-B receptor	Lbr	sp|Q3U9G9|LBR_MOUSE Lamin-B receptor OS=Mus musculus GN=Lbr PE=1 SV=2	1	21	21	21	19	19	18	17	18	18	18	16	15	19	17	18	19	19	18	17	18	18	18	16	15	19	17	18	19	19	18	17	18	18	18	16	15	19	17	18	31	31
A2AWL7	A2AWL7	71	71	71	MAX gene-associated protein	Mga	sp|A2AWL7|MGAP_MOUSE MAX gene-associated protein OS=Mus musculus GN=Mga PE=2 SV=1	1	71	71	71	46	45	46	46	49	51	62	58	55	54	54	55	46	45	46	46	49	51	62	58	55	54	54	55	46	45	46	46	49	51	62	58	55	54	54	55	33	33
Q6ZWU9	Q6ZWU9	4	2	2	40S ribosomal protein S27	Rps27	sp|Q6ZWU9|RS27_MOUSE 40S ribosomal protein S27 OS=Mus musculus GN=Rps27 PE=1 SV=3	1	4	2	2	3	3	3	3	4	4	4	4	4	4	4	4	1	1	1	1	2	2	2	2	2	2	2	2	1	1	1	1	2	2	2	2	2	2	2	2	39.3	14.3
P97379	P97379	25	25	24	Ras GTPase-activating protein-binding protein 2	G3bp2	sp|P97379|G3BP2_MOUSE Ras GTPase-activating protein-binding protein 2 OS=Mus musculus GN=G3bp2 PE=1 SV=2	1	25	25	24	23	20	21	19	21	22	20	18	17	18	17	16	23	20	21	19	21	22	20	18	17	18	17	16	22	19	20	18	20	21	19	17	16	17	16	15	55.4	55.4
P58252	P58252	56	56	55	Elongation factor 2	Eef2	sp|P58252|EF2_MOUSE Elongation factor 2 OS=Mus musculus GN=Eef2 PE=1 SV=2	1	56	56	55	55	55	55	56	53	56	36	35	32	28	30	31	55	55	55	56	53	56	36	35	32	28	30	31	54	54	54	55	52	55	35	34	31	27	29	30	71.9	71.9
Q60715	Q60715	28	28	28	Prolyl 4-hydroxylase subunit alpha-1	P4ha1	sp|Q60715|P4HA1_MOUSE Prolyl 4-hydroxylase subunit alpha-1 OS=Mus musculus GN=P4ha1 PE=1 SV=2	1	28	28	28	26	27	26	26	25	26	20	19	23	20	21	22	26	27	26	26	25	26	20	19	23	20	21	22	26	27	26	26	25	26	20	19	23	20	21	22	63.5	63.5
Q9D4H9	Q9D4H9	30	30	30	PHD finger protein 14	Phf14	sp|Q9D4H9|PHF14_MOUSE PHD finger protein 14 OS=Mus musculus GN=Phf14 PE=1 SV=1	1	30	30	30	22	25	25	17	22	25	26	27	26	24	25	25	22	25	25	17	22	25	26	27	26	24	25	25	22	25	25	17	22	25	26	27	26	24	25	25	43.1	43.1
Q3V300	Q3V300	36	36	36	Kinesin-like protein KIF22	Kif22	sp|Q3V300|KIF22_MOUSE Kinesin-like protein KIF22 OS=Mus musculus GN=Kif22 PE=2 SV=2	1	36	36	36	22	27	28	27	27	25	33	33	31	33	32	31	22	27	28	27	27	25	33	33	31	33	32	31	22	27	28	27	27	25	33	33	31	33	32	31	72.6	72.6
O35887	O35887	25	25	25	Calumenin	Calu	sp|O35887|CALU_MOUSE Calumenin OS=Mus musculus GN=Calu PE=1 SV=1	1	25	25	25	22	23	24	23	20	20	16	16	17	18	14	15	22	23	24	23	20	20	16	16	17	18	14	15	22	23	24	23	20	20	16	16	17	18	14	15	72.1	72.1
Q8BFR5	Q8BFR5	25	25	25	Elongation factor Tu, mitochondrial	Tufm	sp|Q8BFR5|EFTU_MOUSE Elongation factor Tu, mitochondrial OS=Mus musculus GN=Tufm PE=1 SV=1	1	25	25	25	23	24	22	22	24	25	17	18	17	16	18	19	23	24	22	22	24	25	17	18	17	16	18	19	23	24	22	22	24	25	17	18	17	16	18	19	55.5	55.5
Q02257	Q02257	32	28	28	Junction plakoglobin	Jup	sp|Q02257|PLAK_MOUSE Junction plakoglobin OS=Mus musculus GN=Jup PE=1 SV=3	1	32	28	28	29	30	30	26	31	29	28	25	24	25	26	25	25	26	26	22	27	25	24	21	20	21	22	21	25	26	26	22	27	25	24	21	20	21	22	21	59.5	53
Q5SS00	Q5SS00	61	61	61	DBF4-type zinc finger-containing protein 2 homolog	Zdbf2	sp|Q5SS00|ZDBF2_MOUSE DBF4-type zinc finger-containing protein 2 homolog OS=Mus musculus GN=Zdbf2 PE=2 SV=1	1	61	61	61	47	48	43	42	51	51	47	52	48	46	48	45	47	48	43	42	51	51	47	52	48	46	48	45	47	48	43	42	51	51	47	52	48	46	48	45	33.5	33.5
Q52KI8	Q52KI8	32	32	32	Serine/arginine repetitive matrix protein 1	Srrm1	sp|Q52KI8|SRRM1_MOUSE Serine/arginine repetitive matrix protein 1 OS=Mus musculus GN=Srrm1 PE=1 SV=2	1	32	32	32	24	24	25	19	27	25	19	22	22	22	22	24	24	24	25	19	27	25	19	22	22	22	22	24	24	24	25	19	27	25	19	22	22	22	22	24	37	37
O55142	O55142	11	11	11	60S ribosomal protein L35a	Rpl35a	sp|O55142|RL35A_MOUSE 60S ribosomal protein L35a OS=Mus musculus GN=Rpl35a PE=1 SV=2	1	11	11	11	9	8	8	7	11	8	7	8	7	7	7	9	9	8	8	7	11	8	7	8	7	7	7	9	9	8	8	7	11	8	7	8	7	7	7	9	48.2	48.2
Q8R0A0	Q8R0A0	21	21	21	General transcription factor IIF subunit 2	Gtf2f2	sp|Q8R0A0|T2FB_MOUSE General transcription factor IIF subunit 2 OS=Mus musculus GN=Gtf2f2 PE=1 SV=1	1	21	21	21	16	17	15	16	15	12	20	17	20	16	17	19	16	17	15	16	15	12	20	17	20	16	17	19	16	17	15	16	15	12	20	17	20	16	17	19	77.9	77.9
A2AGT5	A2AGT5	67	67	67	Cytoskeleton-associated protein 5	Ckap5	sp|A2AGT5|CKAP5_MOUSE Cytoskeleton-associated protein 5 OS=Mus musculus GN=Ckap5 PE=1 SV=1	1	67	67	67	54	51	52	47	44	46	55	56	52	49	48	45	54	51	52	47	44	46	55	56	52	49	48	45	54	51	52	47	44	46	55	56	52	49	48	45	38.6	38.6
Q61466	Q61466	25	25	20	SWI/SNF-related matrix-associated actin-dependent regulator of chromatin subfamily D member 1	Smarcd1	sp|Q61466|SMRD1_MOUSE SWI/SNF-related matrix-associated actin-dependent regulator of chromatin subfamily D member 1 OS=Mus musculus GN=Smarcd1 PE=1 SV=3	1	25	25	20	21	21	22	20	19	22	22	23	22	21	21	22	21	21	22	20	19	22	22	23	22	21	21	22	17	17	18	15	14	17	19	18	17	17	16	18	51.8	51.8
Q8K019	Q8K019	40	39	39	Bcl-2-associated transcription factor 1	Bclaf1	sp|Q8K019|BCLF1_MOUSE Bcl-2-associated transcription factor 1 OS=Mus musculus GN=Bclaf1 PE=1 SV=2	1	40	39	39	38	38	31	28	35	37	28	28	23	22	27	28	37	37	30	27	34	36	27	27	22	21	26	27	37	37	30	27	34	36	27	27	22	21	26	27	46.1	44.9
Q8BUI3	Q8BUI3	22	22	22	Leucine-rich repeat and WD repeat-containing protein 1	LRWD1	sp|Q8BUI3|LRWD1_MOUSE Leucine-rich repeat and WD repeat-containing protein 1 OS=Mus musculus GN=LRWD1 PE=2 SV=1	1	22	22	22	18	17	18	18	15	18	21	21	21	21	19	22	18	17	18	18	15	18	21	21	21	21	19	22	18	17	18	18	15	18	21	21	21	21	19	22	55.4	55.4
P26369	P26369	20	20	20	Splicing factor U2AF 65 kDa subunit	U2af2	sp|P26369|U2AF2_MOUSE Splicing factor U2AF 65 kDa subunit OS=Mus musculus GN=U2af2 PE=1 SV=3	1	20	20	20	16	18	18	16	18	17	15	17	14	13	16	16	16	18	18	16	18	17	15	17	14	13	16	16	16	18	18	16	18	17	15	17	14	13	16	16	62.1	62.1
Q922Q8	Q922Q8	17	17	17	Leucine-rich repeat-containing protein 59	Lrrc59	sp|Q922Q8|LRC59_MOUSE Leucine-rich repeat-containing protein 59 OS=Mus musculus GN=Lrrc59 PE=1 SV=1	1	17	17	17	14	15	15	15	15	15	13	14	13	14	13	14	14	15	15	15	15	15	13	14	13	14	13	14	14	15	15	15	15	15	13	14	13	14	13	14	57	57
Q66JQ7	Q66JQ7	57	57	57	Protein CASC5	Casc5	sp|Q66JQ7|KNL1_MOUSE Kinetochore scaffold 1 OS=Mus musculus GN=Knl1 PE=1 SV=3	1	57	57	57	34	36	40	36	38	41	47	43	44	47	48	50	34	36	40	36	38	41	47	43	44	47	48	50	34	36	40	36	38	41	47	43	44	47	48	50	46.4	46.4
Q9JHU4	Q9JHU4	156	156	156	Cytoplasmic dynein 1 heavy chain 1	Dync1h1	sp|Q9JHU4|DYHC1_MOUSE Cytoplasmic dynein 1 heavy chain 1 OS=Mus musculus GN=Dync1h1 PE=1 SV=2	1	156	156	156	132	128	134	134	127	126	103	115	91	78	83	85	132	128	134	134	127	126	103	115	91	78	83	85	132	128	134	134	127	126	103	115	91	78	83	85	41.5	41.5
Q8K310	Q8K310	44	44	44	Matrin-3	Matr3	sp|Q8K310|MATR3_MOUSE Matrin-3 OS=Mus musculus GN=Matr3 PE=1 SV=1	1	44	44	44	39	41	38	35	41	38	28	31	28	27	31	30	39	41	38	35	41	38	28	31	28	27	31	30	39	41	38	35	41	38	28	31	28	27	31	30	54.7	54.7
Q6PAC3	Q6PAC3	18	18	18	DDB1- and CUL4-associated factor 13	Dcaf13	sp|Q6PAC3|DCA13_MOUSE DDB1- and CUL4-associated factor 13 OS=Mus musculus GN=Dcaf13 PE=2 SV=2	1	18	18	18	12	11	12	11	13	13	18	16	15	16	16	13	12	11	12	11	13	13	18	16	15	16	16	13	12	11	12	11	13	13	18	16	15	16	16	13	47.9	47.9
Q3URU2	Q3URU2	70	70	70	Paternally-expressed gene 3 protein	Peg3	sp|Q3URU2|PEG3_MOUSE Paternally-expressed gene 3 protein OS=Mus musculus GN=Peg3 PE=1 SV=1	1	70	70	70	59	57	61	55	61	56	40	39	41	43	41	41	59	57	61	55	61	56	40	39	41	43	41	41	59	57	61	55	61	56	40	39	41	43	41	41	54.7	54.7
P80318	P80318	38	38	38	T-complex protein 1 subunit gamma	Cct3	sp|P80318|TCPG_MOUSE T-complex protein 1 subunit gamma OS=Mus musculus GN=Cct3 PE=1 SV=1	1	38	38	38	36	36	35	35	36	36	29	27	21	22	19	22	36	36	35	35	36	36	29	27	21	22	19	22	36	36	35	35	36	36	29	27	21	22	19	22	70.6	70.6
Q8BGS0	Q8BGS0	10	10	10	Protein MAK16 homolog	Mak16	sp|Q8BGS0|MAK16_MOUSE Protein MAK16 homolog OS=Mus musculus GN=Mak16 PE=1 SV=1	1	10	10	10	9	8	9	9	9	9	10	10	8	9	10	9	9	8	9	9	9	9	10	10	8	9	10	9	9	8	9	9	9	9	10	10	8	9	10	9	39.2	39.2
P70168	P70168	38	38	38	Importin subunit beta-1	Kpnb1	sp|P70168|IMB1_MOUSE Importin subunit beta-1 OS=Mus musculus GN=Kpnb1 PE=1 SV=2	1	38	38	38	37	34	36	33	34	35	29	29	25	26	25	26	37	34	36	33	34	35	29	29	25	26	25	26	37	34	36	33	34	35	29	29	25	26	25	26	53.3	53.3
Q9CY58	Q9CY58	28	28	28	Plasminogen activator inhibitor 1 RNA-binding protein	Serbp1	sp|Q9CY58|PAIRB_MOUSE Plasminogen activator inhibitor 1 RNA-binding protein OS=Mus musculus GN=Serbp1 PE=1 SV=2	1	28	28	28	27	27	25	24	25	27	19	17	18	17	16	19	27	27	25	24	25	27	19	17	18	17	16	19	27	27	25	24	25	27	19	17	18	17	16	19	61.2	61.2
P14602	P14602	19	19	19	Heat shock protein beta-1	Hspb1	sp|P14602|HSPB1_MOUSE Heat shock protein beta-1 OS=Mus musculus GN=Hspb1 PE=1 SV=3	1	19	19	19	19	18	19	19	18	19	10	12	10	12	11	12	19	18	19	19	18	19	10	12	10	12	11	12	19	18	19	19	18	19	10	12	10	12	11	12	90.4	90.4
P80314	P80314	39	39	39	T-complex protein 1 subunit beta	Cct2	sp|P80314|TCPB_MOUSE T-complex protein 1 subunit beta OS=Mus musculus GN=Cct2 PE=1 SV=4	1	39	39	39	38	38	36	36	37	36	25	28	19	19	20	21	38	38	36	36	37	36	25	28	19	19	20	21	38	38	36	36	37	36	25	28	19	19	20	21	79.1	79.1
P62889	P62889	7	7	7	60S ribosomal protein L30	Rpl30	sp|P62889|RL30_MOUSE 60S ribosomal protein L30 OS=Mus musculus GN=Rpl30 PE=1 SV=2	1	7	7	7	7	7	7	7	7	7	7	7	6	7	6	7	7	7	7	7	7	7	7	7	6	7	6	7	7	7	7	7	7	7	7	7	6	7	6	7	66.1	66.1
P49452	P49452	32	32	32	Centromere protein C	Cenpc	sp|P49452|CENPC_MOUSE Centromere protein C OS=Mus musculus GN=Cenpc PE=1 SV=2	1	32	32	32	20	20	15	12	18	19	27	28	29	28	27	24	20	20	15	12	18	19	27	28	29	28	27	24	20	20	15	12	18	19	27	28	29	28	27	24	42.5	42.5
Q9DCA5	Q9DCA5	18	18	18	Ribosome biogenesis protein BRX1 homolog	Brix1	sp|Q9DCA5|BRX1_MOUSE Ribosome biogenesis protein BRX1 homolog OS=Mus musculus GN=Brix1 PE=1 SV=3	1	18	18	18	11	14	12	15	14	14	17	17	13	15	14	14	11	14	12	15	14	14	17	17	13	15	14	14	11	14	12	15	14	14	17	17	13	15	14	14	51.3	51.3
Q9JJ80	Q9JJ80	16	16	16	Ribosome production factor 2 homolog	Rpf2	sp|Q9JJ80|RPF2_MOUSE Ribosome production factor 2 homolog OS=Mus musculus GN=Rpf2 PE=2 SV=2	1	16	16	16	12	12	11	11	14	12	12	12	12	12	11	13	12	12	11	11	14	12	12	12	12	12	11	13	12	12	11	11	14	12	12	12	12	12	11	13	57.2	57.2
Q60932	Q60932	21	21	21	Voltage-dependent anion-selective channel protein 1	Vdac1	sp|Q60932|VDAC1_MOUSE Voltage-dependent anion-selective channel protein 1 OS=Mus musculus GN=Vdac1 PE=1 SV=3	1	21	21	21	21	20	17	21	18	17	16	16	12	15	16	15	21	20	17	21	18	17	16	16	12	15	16	15	21	20	17	21	18	17	16	16	12	15	16	15	77.7	77.7
Q62093	Q62093	7	7	7	Serine/arginine-rich splicing factor 2	Srsf2	sp|Q62093|SRSF2_MOUSE Serine/arginine-rich splicing factor 2 OS=Mus musculus GN=Srsf2 PE=1 SV=4	1	7	7	7	7	6	5	6	7	7	5	5	4	5	4	6	7	6	5	6	7	7	5	5	4	5	4	6	7	6	5	6	7	7	5	5	4	5	4	6	27.1	27.1
Q8R0G9	Q8R0G9	46	46	46	Nuclear pore complex protein Nup133	Nup133	sp|Q8R0G9|NU133_MOUSE Nuclear pore complex protein Nup133 OS=Mus musculus GN=Nup133 PE=1 SV=2	1	46	46	46	36	40	37	40	45	43	33	34	33	31	32	32	36	40	37	40	45	43	33	34	33	31	32	32	36	40	37	40	45	43	33	34	33	31	32	32	57.2	57.2
Q99NB9	Q99NB9	54	54	54	Splicing factor 3B subunit 1	Sf3b1	sp|Q99NB9|SF3B1_MOUSE Splicing factor 3B subunit 1 OS=Mus musculus GN=Sf3b1 PE=1 SV=1	1	54	54	54	46	46	43	42	48	47	36	31	33	34	34	32	46	46	43	42	48	47	36	31	33	34	34	32	46	46	43	42	48	47	36	31	33	34	34	32	52.7	52.7
P58771	P58771	28	28	14	Tropomyosin alpha-1 chain	Tpm1	sp|P58771|TPM1_MOUSE Tropomyosin alpha-1 chain OS=Mus musculus GN=Tpm1 PE=1 SV=1	1	28	28	14	28	28	26	27	26	24	14	13	13	16	12	12	28	28	26	27	26	24	14	13	13	16	12	12	14	14	13	14	13	13	7	6	7	8	9	5	63.4	63.4
Q91YK2	Q91YK2	37	37	37	Ribosomal RNA processing protein 1 homolog B	Rrp1b	sp|Q91YK2|RRP1B_MOUSE Ribosomal RNA processing protein 1 homolog B OS=Mus musculus GN=Rrp1b PE=1 SV=2	1	37	37	37	31	31	29	30	33	33	27	30	29	26	30	26	31	31	29	30	33	33	27	30	29	26	30	26	31	31	29	30	33	33	27	30	29	26	30	26	59.9	59.9
P08113	P08113	55	53	53	Endoplasmin	Hsp90b1	sp|P08113|ENPL_MOUSE Endoplasmin OS=Mus musculus GN=Hsp90b1 PE=1 SV=2	1	55	53	53	51	51	50	49	48	52	37	38	37	34	36	38	49	49	48	47	46	50	36	37	36	33	34	37	49	49	48	47	46	50	36	37	36	33	34	37	66	63.8
Q8CIL4	Q8CIL4	17	17	17	Uncharacterized protein C1orf131 homolog		sp|Q8CIL4|CA131_MOUSE Uncharacterized protein C1orf131 homolog OS=Mus musculus PE=1 SV=1	1	17	17	17	10	13	11	11	11	13	16	17	16	16	16	16	10	13	11	11	11	13	16	17	16	16	16	16	10	13	11	11	11	13	16	17	16	16	16	16	54.1	54.1
O08810	O08810	50	49	49	116 kDa U5 small nuclear ribonucleoprotein component	Eftud2	sp|O08810|U5S1_MOUSE 116 kDa U5 small nuclear ribonucleoprotein component OS=Mus musculus GN=Eftud2 PE=1 SV=1	1	50	49	49	44	45	45	42	47	46	32	33	32	35	34	35	43	44	44	41	46	45	31	32	31	34	33	34	43	44	44	41	46	45	31	32	31	34	33	34	71.1	70
O55135	O55135	11	11	11	Eukaryotic translation initiation factor 6	Eif6	sp|O55135|IF6_MOUSE Eukaryotic translation initiation factor 6 OS=Mus musculus GN=Eif6 PE=1 SV=2	1	11	11	11	10	8	7	9	7	9	10	10	10	11	10	9	10	8	7	9	7	9	10	10	10	11	10	9	10	8	7	9	7	9	10	10	10	11	10	9	72.7	72.7
P16951	P16951	19	19	17	Cyclic AMP-dependent transcription factor ATF-2	Atf2	sp|P16951|ATF2_MOUSE Cyclic AMP-dependent transcription factor ATF-2 OS=Mus musculus GN=Atf2 PE=1 SV=2	1	19	19	17	12	14	15	11	13	12	14	18	17	18	16	17	12	14	15	11	13	12	14	18	17	18	16	17	10	12	13	9	11	10	12	16	15	16	14	15	52.8	52.8
P84244;P02301	P84244;P02301	9;9	3;3	3;3	Histone H3.3;Histone H3.3C	H3f3a;H3f3c	sp|P84244|H33_MOUSE Histone H3.3 OS=Mus musculus GN=H3f3a PE=1 SV=2;sp|P02301|H3C_MOUSE Histone H3.3C OS=Mus musculus GN=H3f3c PE=3 SV=3	2	9	3	3	8	9	8	8	9	9	7	7	7	7	8	7	2	3	3	2	3	3	2	2	3	3	3	3	2	3	3	2	3	3	2	2	3	3	3	3	55.1	33.1
Q9EQU5	Q9EQU5	13	13	13	Protein SET	Set	sp|Q9EQU5|SET_MOUSE Protein SET OS=Mus musculus GN=Set PE=1 SV=1	1	13	13	13	13	13	12	13	13	13	7	10	11	9	8	8	13	13	12	13	13	13	7	10	11	9	8	8	13	13	12	13	13	13	7	10	11	9	8	8	53.6	53.6
Q8K4R9	Q8K4R9	30	30	30	Disks large-associated protein 5	Dlgap5	sp|Q8K4R9|DLGP5_MOUSE Disks large-associated protein 5 OS=Mus musculus GN=Dlgap5 PE=1 SV=2	1	30	30	30	18	15	22	17	19	16	27	27	23	26	21	22	18	15	22	17	19	16	27	27	23	26	21	22	18	15	22	17	19	16	27	27	23	26	21	22	49	49
P62983;P62984;P0CG49;P0CG50	P62983;P62984;P0CG49;P0CG50	11;6;6;6	11;6;6;6	11;6;6;6	Ubiquitin-40S ribosomal protein S27a;Ubiquitin;40S ribosomal protein S27a;Ubiquitin-60S ribosomal protein L40;Ubiquitin;60S ribosomal protein L40;Polyubiquitin-B;Ubiquitin;Polyubiquitin-C;Ubiquitin;Ubiquitin-related 1;Ubiquitin-related 2	Rps27a;Uba52;Ubb;Ubc	sp|P62983|RS27A_MOUSE Ubiquitin-40S ribosomal protein S27a OS=Mus musculus GN=Rps27a PE=1 SV=2;sp|P62984|RL40_MOUSE Ubiquitin-60S ribosomal protein L40 OS=Mus musculus GN=Uba52 PE=1 SV=2;sp|P0CG49|UBB_MOUSE Polyubiquitin-B OS=Mus musculus GN=Ubb PE=2 SV=1;	4	11	11	11	11	11	11	10	11	11	8	9	7	8	8	7	11	11	11	10	11	11	8	9	7	8	8	7	11	11	11	10	11	11	8	9	7	8	8	7	61.5	61.5
Q8K3F7	Q8K3F7	20	20	20	L-threonine 3-dehydrogenase, mitochondrial	Tdh	sp|Q8K3F7|TDH_MOUSE L-threonine 3-dehydrogenase, mitochondrial OS=Mus musculus GN=Tdh PE=1 SV=1	1	20	20	20	18	20	20	19	19	18	16	14	13	16	12	15	18	20	20	19	19	18	16	14	13	16	12	15	18	20	20	19	19	18	16	14	13	16	12	15	64.3	64.3
O55128	O55128	11	11	11	Histone deacetylase complex subunit SAP18	Sap18	sp|O55128|SAP18_MOUSE Histone deacetylase complex subunit SAP18 OS=Mus musculus GN=Sap18 PE=1 SV=1	1	11	11	11	11	11	11	11	8	11	10	8	8	8	10	9	11	11	11	11	8	11	10	8	8	8	10	9	11	11	11	11	8	11	10	8	8	8	10	9	71.2	71.2
P70279	P70279	16	16	16	Surfeit locus protein 6	Surf6	sp|P70279|SURF6_MOUSE Surfeit locus protein 6 OS=Mus musculus GN=Surf6 PE=1 SV=1	1	16	16	16	12	13	12	8	14	14	13	12	11	14	10	13	12	13	12	8	14	14	13	12	11	14	10	13	12	13	12	8	14	14	13	12	11	14	10	13	35.8	35.8
Q9R1C7	Q9R1C7	38	38	36	Pre-mRNA-processing factor 40 homolog A	Prpf40a	sp|Q9R1C7|PR40A_MOUSE Pre-mRNA-processing factor 40 homolog A OS=Mus musculus GN=Prpf40a PE=1 SV=1	1	38	38	36	33	35	33	29	33	32	26	29	25	26	27	26	33	35	33	29	33	32	26	29	25	26	27	26	31	33	32	27	31	30	24	27	23	24	26	25	36.8	36.8
Q8R080	Q8R080	30	30	30	G2 and S phase-expressed protein 1	Gtse1	sp|Q8R080|GTSE1_MOUSE G2 and S phase-expressed protein 1 OS=Mus musculus GN=Gtse1 PE=1 SV=2	1	30	30	30	26	28	25	27	27	27	24	25	25	26	24	26	26	28	25	27	27	27	24	25	25	26	24	26	26	28	25	27	27	27	24	25	25	26	24	26	44.8	44.8
P40201	P40201	57	57	50	Chromodomain-helicase-DNA-binding protein 1	Chd1	sp|P40201|CHD1_MOUSE Chromodomain-helicase-DNA-binding protein 1 OS=Mus musculus GN=Chd1 PE=1 SV=3	1	57	57	50	39	41	39	40	44	47	45	45	48	50	48	48	39	41	39	40	44	47	45	45	48	50	48	48	34	36	33	35	37	41	38	39	42	43	41	41	40.8	40.8
P46735;Q9D6A1	P46735	48;1	48;1	43;1	Unconventional myosin-Ib	Myo1b	sp|P46735|MYO1B_MOUSE Unconventional myosin-Ib OS=Mus musculus GN=Myo1b PE=1 SV=3	2	48	48	43	42	43	45	43	45	45	34	34	33	33	26	29	42	43	45	43	45	45	34	34	33	33	26	29	39	39	41	38	40	40	30	31	30	30	23	27	49.8	49.8
P11983	P11983	37	37	37	T-complex protein 1 subunit alpha	Tcp1	sp|P11983|TCPA_MOUSE T-complex protein 1 subunit alpha OS=Mus musculus GN=Tcp1 PE=1 SV=3	1	37	37	37	33	36	35	32	35	32	28	28	23	21	22	25	33	36	35	32	35	32	28	28	23	21	22	25	33	36	35	32	35	32	28	28	23	21	22	25	74.3	74.3
Q80TA9	Q80TA9	3	3	3	Ectopic P granules protein 5 homolog	Epg5	sp|Q80TA9|EPG5_MOUSE Ectopic P granules protein 5 homolog OS=Mus musculus GN=Epg5 PE=1 SV=2	1	3	3	3	2	2	1	2	2	1	1	1	1	1	2	2	2	2	1	2	2	1	1	1	1	1	2	2	2	2	1	2	2	1	1	1	1	1	2	2	1.5	1.5
Q6ZWV7	Q6ZWV7	4	4	4	60S ribosomal protein L35	Rpl35	sp|Q6ZWV7|RL35_MOUSE 60S ribosomal protein L35 OS=Mus musculus GN=Rpl35 PE=1 SV=1	1	4	4	4	3	3	4	3	4	3	4	4	4	4	4	4	3	3	4	3	4	3	4	4	4	4	4	4	3	3	4	3	4	3	4	4	4	4	4	4	24.4	24.4
P60335	P60335	18	18	13	Poly(rC)-binding protein 1	Pcbp1	sp|P60335|PCBP1_MOUSE Poly(rC)-binding protein 1 OS=Mus musculus GN=Pcbp1 PE=1 SV=1	1	18	18	13	17	16	18	17	17	17	16	15	14	14	14	16	17	16	18	17	17	17	16	15	14	14	14	16	12	11	13	12	12	12	11	10	9	9	10	11	84.6	84.6
A2A791	A2A791	38	38	37	Zinc finger MYM-type protein 4	Zmym4	sp|A2A791|ZMYM4_MOUSE Zinc finger MYM-type protein 4 OS=Mus musculus GN=Zmym4 PE=1 SV=1	1	38	38	37	25	28	27	24	31	28	32	35	35	33	30	31	25	28	27	24	31	28	32	35	35	33	30	31	24	27	26	24	31	28	31	34	34	32	29	30	31.5	31.5
Q8BU30	Q8BU30	44	44	44	Isoleucine--tRNA ligase, cytoplasmic	Iars	sp|Q8BU30|SYIC_MOUSE Isoleucine--tRNA ligase, cytoplasmic OS=Mus musculus GN=Iars PE=1 SV=2	1	44	44	44	37	39	35	37	38	35	41	40	37	37	32	34	37	39	35	37	38	35	41	40	37	37	32	34	37	39	35	37	38	35	41	40	37	37	32	34	45.9	45.9
P09803	P09803	27	27	25	Cadherin-1;E-Cad/CTF1;E-Cad/CTF2;E-Cad/CTF3	Cdh1	sp|P09803|CADH1_MOUSE Cadherin-1 OS=Mus musculus GN=Cdh1 PE=1 SV=1	1	27	27	25	25	22	24	23	25	26	20	19	18	20	22	20	25	22	24	23	25	26	20	19	18	20	22	20	23	20	22	21	23	24	19	18	17	18	21	19	39.5	39.5
Q99KP6	Q99KP6	18	18	18	Pre-mRNA-processing factor 19	Prpf19	sp|Q99KP6|PRP19_MOUSE Pre-mRNA-processing factor 19 OS=Mus musculus GN=Prpf19 PE=1 SV=1	1	18	18	18	16	14	14	16	17	17	15	16	15	15	16	15	16	14	14	16	17	17	15	16	15	15	16	15	16	14	14	16	17	17	15	16	15	15	16	15	61.7	61.7
Q80TV8	Q80TV8	50	50	44	CLIP-associating protein 1	Clasp1	sp|Q80TV8|CLAP1_MOUSE CLIP-associating protein 1 OS=Mus musculus GN=Clasp1 PE=1 SV=2	1	50	50	44	35	39	38	28	44	36	43	41	32	32	37	37	35	39	38	28	44	36	43	41	32	32	37	37	29	33	32	23	38	31	38	35	27	27	32	32	41.2	41.2
Q61584	Q61584	42	42	39	Fragile X mental retardation syndrome-related protein 1	Fxr1	sp|Q61584|FXR1_MOUSE Fragile X mental retardation syndrome-related protein 1 OS=Mus musculus GN=Fxr1 PE=1 SV=2	1	42	42	39	38	39	38	32	37	36	25	27	27	24	25	27	38	39	38	32	37	36	25	27	27	24	25	27	35	36	35	29	34	33	22	24	24	21	22	24	56.9	56.9
Q62261;P15508	Q62261	114;3	114;3	114;3	Spectrin beta chain, non-erythrocytic 1	Sptbn1	sp|Q62261|SPTB2_MOUSE Spectrin beta chain, non-erythrocytic 1 OS=Mus musculus GN=Sptbn1 PE=1 SV=2	2	114	114	114	105	101	106	101	99	104	63	63	61	63	53	53	105	101	106	101	99	104	63	63	61	63	53	53	105	101	106	101	99	104	63	63	61	63	53	53	58.8	58.8
Q9WTX5	Q9WTX5	16	16	16	S-phase kinase-associated protein 1	Skp1	sp|Q9WTX5|SKP1_MOUSE S-phase kinase-associated protein 1 OS=Mus musculus GN=Skp1 PE=1 SV=3	1	16	16	16	13	15	13	14	16	14	12	12	11	11	12	13	13	15	13	14	16	14	12	12	11	11	12	13	13	15	13	14	16	14	12	12	11	11	12	13	88.3	88.3
Q61595	Q61595	61	61	61	Kinectin	Ktn1	sp|Q61595|KTN1_MOUSE Kinectin OS=Mus musculus GN=Ktn1 PE=1 SV=1	1	61	61	61	49	51	49	46	48	48	44	44	41	37	37	38	49	51	49	46	48	48	44	44	41	37	37	38	49	51	49	46	48	48	44	44	41	37	37	38	51.1	51.1
Q9CU62	Q9CU62	60	60	60	Structural maintenance of chromosomes protein 1A	Smc1a	sp|Q9CU62|SMC1A_MOUSE Structural maintenance of chromosomes protein 1A OS=Mus musculus GN=Smc1a PE=1 SV=4	1	60	60	60	43	41	40	37	46	46	44	40	42	45	39	44	43	41	40	37	46	46	44	40	42	45	39	44	43	41	40	37	46	46	44	40	42	45	39	44	51.3	51.3
O54941	O54941	18	17	17	SWI/SNF-related matrix-associated actin-dependent regulator of chromatin subfamily E member 1	Smarce1	sp|O54941|SMCE1_MOUSE SWI/SNF-related matrix-associated actin-dependent regulator of chromatin subfamily E member 1 OS=Mus musculus GN=Smarce1 PE=1 SV=1	1	18	17	17	12	10	12	9	9	9	15	16	14	17	15	14	11	10	11	9	9	9	15	16	13	16	15	14	11	10	11	9	9	9	15	16	13	16	15	14	49.9	48.2
Q3V1H1	Q3V1H1	27	27	27	Cytoskeleton-associated protein 2	Ckap2	sp|Q3V1H1|CKAP2_MOUSE Cytoskeleton-associated protein 2 OS=Mus musculus GN=Ckap2 PE=1 SV=1	1	27	27	27	23	22	23	21	24	22	22	24	19	23	21	24	23	22	23	21	24	22	22	24	19	23	21	24	23	22	23	21	24	22	22	24	19	23	21	24	52.9	52.9
Q9DC33	Q9DC33	9	9	9	High mobility group protein 20A	Hmg20a	sp|Q9DC33|HM20A_MOUSE High mobility group protein 20A OS=Mus musculus GN=Hmg20a PE=1 SV=1	1	9	9	9	8	8	8	6	7	7	8	9	8	9	9	6	8	8	8	6	7	7	8	9	8	9	9	6	8	8	8	6	7	7	8	9	8	9	9	6	29.2	29.2
P48678	P48678	40	39	39	Prelamin-A/C;Lamin-A/C	Lmna	sp|P48678|LMNA_MOUSE Prelamin-A/C OS=Mus musculus GN=Lmna PE=1 SV=2	1	40	39	39	31	33	33	37	32	35	25	29	30	33	29	32	31	32	32	36	31	34	24	28	29	32	28	31	31	32	32	36	31	34	24	28	29	32	28	31	61.1	59.8
Q80Y19	Q80Y19	29	29	29	Rho GTPase-activating protein 11A	Arhgap11a	sp|Q80Y19|RHGBA_MOUSE Rho GTPase-activating protein 11A OS=Mus musculus GN=Arhgap11a PE=1 SV=2	1	29	29	29	19	25	22	24	25	24	20	15	20	20	22	16	19	25	22	24	25	24	20	15	20	20	22	16	19	25	22	24	25	24	20	15	20	20	22	16	40.4	40.4
Q99LH1	Q99LH1	36	36	36	Nucleolar GTP-binding protein 2	Gnl2	sp|Q99LH1|NOG2_MOUSE Nucleolar GTP-binding protein 2 OS=Mus musculus GN=Gnl2 PE=1 SV=2	1	36	36	36	30	31	28	26	33	33	21	25	26	23	25	22	30	31	28	26	33	33	21	25	26	23	25	22	30	31	28	26	33	33	21	25	26	23	25	22	45.2	45.2
P60867	P60867	8	8	8	40S ribosomal protein S20	Rps20	sp|P60867|RS20_MOUSE 40S ribosomal protein S20 OS=Mus musculus GN=Rps20 PE=1 SV=1	1	8	8	8	7	8	7	7	6	6	5	5	4	4	5	6	7	8	7	7	6	6	5	5	4	4	5	6	7	8	7	7	6	6	5	5	4	4	5	6	53.8	53.8
P62996	P62996	12	12	10	Transformer-2 protein homolog beta	Tra2b	sp|P62996|TRA2B_MOUSE Transformer-2 protein homolog beta OS=Mus musculus GN=Tra2b PE=1 SV=1	1	12	12	10	12	11	12	9	11	11	8	8	8	8	8	7	12	11	12	9	11	11	8	8	8	8	8	7	10	9	10	7	9	9	6	6	6	6	6	6	44.8	44.8
Q6Y7W8;REV__Q6PDH0	Q6Y7W8	47;1	47;1	47;1	PERQ amino acid-rich with GYF domain-containing protein 2	Gigyf2	sp|Q6Y7W8|GGYF2_MOUSE GRB10-interacting GYF protein 2 OS=Mus musculus GN=Gigyf2 PE=1 SV=2	2	47	47	47	43	43	43	40	42	43	32	29	28	26	32	33	43	43	43	40	42	43	32	29	28	26	32	33	43	43	43	40	42	43	32	29	28	26	32	33	46	46
Q62315	Q62315	39	39	39	Protein Jumonji	Jarid2	sp|Q62315|JARD2_MOUSE Protein Jumonji OS=Mus musculus GN=Jarid2 PE=1 SV=1	1	39	39	39	37	38	34	34	35	37	28	29	30	30	29	30	37	38	34	34	35	37	28	29	30	30	29	30	37	38	34	34	35	37	28	29	30	30	29	30	37.1	37.1
P59242	P59242	66	66	65	Cingulin	Cgn	sp|P59242|CING_MOUSE Cingulin OS=Mus musculus GN=Cgn PE=1 SV=1	1	66	66	65	57	59	56	51	61	60	36	35	40	39	44	38	57	59	56	51	61	60	36	35	40	39	44	38	56	58	55	51	60	59	35	34	39	38	43	37	56.3	56.3
Q9QWT9	Q9QWT9	32	32	32	Kinesin-like protein KIFC1	Kifc1	sp|Q9QWT9|KIFC1_MOUSE Kinesin-like protein KIFC1 OS=Mus musculus GN=Kifc1 PE=1 SV=2	1	32	32	32	27	26	26	26	28	28	31	28	29	26	29	29	27	26	26	26	28	28	31	28	29	26	29	29	27	26	26	26	28	28	31	28	29	26	29	29	54.7	54.7
Q91YU8	Q91YU8	15	15	15	Suppressor of SWI4 1 homolog	Ppan	sp|Q91YU8|SSF1_MOUSE Suppressor of SWI4 1 homolog OS=Mus musculus GN=Ppan PE=1 SV=2	1	15	15	15	11	13	11	10	13	12	13	13	14	12	11	12	11	13	11	10	13	12	13	13	14	12	11	12	11	13	11	10	13	12	13	13	14	12	11	12	51.5	51.5
Q8VH51	Q8VH51	21	21	21	RNA-binding protein 39	Rbm39	sp|Q8VH51|RBM39_MOUSE RNA-binding protein 39 OS=Mus musculus GN=Rbm39 PE=1 SV=2	1	21	21	21	20	21	20	19	19	20	20	20	20	18	17	20	20	21	20	19	19	20	20	20	20	18	17	20	20	21	20	19	19	20	20	20	20	18	17	20	43.6	43.6
Q8VHZ7	Q8VHZ7	18	18	18	U3 small nucleolar ribonucleoprotein protein IMP4	Imp4	sp|Q8VHZ7|IMP4_MOUSE U3 small nucleolar ribonucleoprotein protein IMP4 OS=Mus musculus GN=Imp4 PE=2 SV=1	1	18	18	18	12	12	12	11	13	11	15	16	13	14	12	15	12	12	12	11	13	11	15	16	13	14	12	15	12	12	12	11	13	11	15	16	13	14	12	15	57.4	57.4
Q3URK3	Q3URK3	47	47	47	Methylcytosine dioxygenase TET1	Tet1	sp|Q3URK3|TET1_MOUSE Methylcytosine dioxygenase TET1 OS=Mus musculus GN=Tet1 PE=1 SV=2	1	47	47	47	27	28	31	29	33	38	40	40	42	40	43	39	27	28	31	29	33	38	40	40	42	40	43	39	27	28	31	29	33	38	40	40	42	40	43	39	31.3	31.3
P42932	P42932	37	37	37	T-complex protein 1 subunit theta	Cct8	sp|P42932|TCPQ_MOUSE T-complex protein 1 subunit theta OS=Mus musculus GN=Cct8 PE=1 SV=3	1	37	37	37	35	36	36	34	34	35	30	28	23	21	21	21	35	36	36	34	34	35	30	28	23	21	21	21	35	36	36	34	34	35	30	28	23	21	21	21	71.4	71.4
Q9D8N0	Q9D8N0	29	29	29	Elongation factor 1-gamma	Eef1g	sp|Q9D8N0|EF1G_MOUSE Elongation factor 1-gamma OS=Mus musculus GN=Eef1g PE=1 SV=3	1	29	29	29	26	28	25	26	26	28	20	15	16	16	17	17	26	28	25	26	26	28	20	15	16	16	17	17	26	28	25	26	26	28	20	15	16	16	17	17	66.6	66.6
Q8BJW5	Q8BJW5	23	23	23	Nucleolar protein 11	Nol11	sp|Q8BJW5|NOL11_MOUSE Nucleolar protein 11 OS=Mus musculus GN=Nol11 PE=2 SV=1	1	23	23	23	20	19	17	17	19	21	19	20	20	20	18	19	20	19	17	17	19	21	19	20	20	20	18	19	20	19	17	17	19	21	19	20	20	20	18	19	38.3	38.3
P80316	P80316	32	32	32	T-complex protein 1 subunit epsilon	Cct5	sp|P80316|TCPE_MOUSE T-complex protein 1 subunit epsilon OS=Mus musculus GN=Cct5 PE=1 SV=1	1	32	32	32	31	30	30	29	29	31	25	24	22	19	18	19	31	30	30	29	29	31	25	24	22	19	18	19	31	30	30	29	29	31	25	24	22	19	18	19	74.5	74.5
E9Q634	E9Q634	47	47	40	Unconventional myosin-Ie	Myo1e	sp|E9Q634|MYO1E_MOUSE Unconventional myosin-Ie OS=Mus musculus GN=Myo1e PE=1 SV=1	1	47	47	40	41	42	41	44	42	38	32	32	36	33	29	29	41	42	41	44	42	38	32	32	36	33	29	29	35	36	34	38	36	32	29	28	32	29	25	24	51.3	51.3
B2RY56	B2RY56	38	38	38	RNA-binding protein 25	Rbm25	sp|B2RY56|RBM25_MOUSE RNA-binding protein 25 OS=Mus musculus GN=Rbm25 PE=1 SV=2	1	38	38	38	30	29	37	27	34	33	23	24	23	23	21	25	30	29	37	27	34	33	23	24	23	23	21	25	30	29	37	27	34	33	23	24	23	23	21	25	41.6	41.6
Q60749;Q9WU01	Q60749	11;3	11;3	10;2	KH domain-containing, RNA-binding, signal transduction-associated protein 1	Khdrbs1	sp|Q60749|KHDR1_MOUSE KH domain-containing, RNA-binding, signal transduction-associated protein 1 OS=Mus musculus GN=Khdrbs1 PE=1 SV=2	2	11	11	10	11	11	10	9	10	11	8	8	9	8	8	9	11	11	10	9	10	11	8	8	9	8	8	9	10	10	9	8	10	10	7	7	8	7	7	8	18.7	18.7
P97329	P97329	30	30	30	Kinesin-like protein KIF20A	Kif20a	sp|P97329|KI20A_MOUSE Kinesin-like protein KIF20A OS=Mus musculus GN=Kif20a PE=1 SV=1	1	30	30	30	26	25	23	23	26	23	27	26	26	26	24	25	26	25	23	23	26	23	27	26	26	26	24	25	26	25	23	23	26	23	27	26	26	26	24	25	44.3	44.3
Q3TLH4	Q3TLH4	68	68	66	Protein PRRC2C	Prrc2c	sp|Q3TLH4|PRC2C_MOUSE Protein PRRC2C OS=Mus musculus GN=Prrc2c PE=1 SV=3	1	68	68	66	56	57	56	52	62	56	46	45	36	39	42	46	56	57	56	52	62	56	46	45	36	39	42	46	54	55	54	51	60	54	45	45	35	38	41	44	29	29
Q64012	Q64012	19	19	19	RNA-binding protein Raly	Raly	sp|Q64012|RALY_MOUSE RNA-binding protein Raly OS=Mus musculus GN=Raly PE=1 SV=3	1	19	19	19	15	14	14	17	18	17	15	15	13	12	13	15	15	14	14	17	18	17	15	15	13	12	13	15	15	14	14	17	18	17	15	15	13	12	13	15	70.2	70.2
P58468	P58468	10	10	10	Protein FAM207A	Fam207a	sp|P58468|F207A_MOUSE Protein FAM207A OS=Mus musculus GN=Fam207a PE=1 SV=1	1	10	10	10	9	9	8	10	10	9	10	9	10	7	10	9	9	9	8	10	10	9	10	9	10	7	10	9	9	9	8	10	10	9	10	9	10	7	10	9	56.6	56.6
Q8VEM8	Q8VEM8	12	12	12	Phosphate carrier protein, mitochondrial	Slc25a3	sp|Q8VEM8|MPCP_MOUSE Phosphate carrier protein, mitochondrial OS=Mus musculus GN=Slc25a3 PE=1 SV=1	1	12	12	12	11	11	11	12	12	12	11	11	12	8	9	8	11	11	11	12	12	12	11	11	12	8	9	8	11	11	11	12	12	12	11	11	12	8	9	8	35.3	35.3
Q1PSW8	Q1PSW8	33	33	33	E3 ubiquitin-protein ligase TRIM71	Trim71	sp|Q1PSW8|LIN41_MOUSE E3 ubiquitin-protein ligase TRIM71 OS=Mus musculus GN=Trim71 PE=1 SV=1	1	33	33	33	31	30	30	27	31	31	24	25	27	26	23	24	31	30	30	27	31	31	24	25	27	26	23	24	31	30	30	27	31	31	24	25	27	26	23	24	50.2	50.2
Q8BZH4	Q8BZH4	36	36	36	Pogo transposable element with ZNF domain	Pogz	sp|Q8BZH4|POGZ_MOUSE Pogo transposable element with ZNF domain OS=Mus musculus GN=Pogz PE=1 SV=2	1	36	36	36	24	26	23	24	27	28	31	31	31	27	30	31	24	26	23	24	27	28	31	31	31	27	30	31	24	26	23	24	27	28	31	31	31	27	30	31	36.3	36.3
Q6A065	Q6A065	30	28	28	Centrosomal protein of 170 kDa	Cep170	sp|Q6A065|CE170_MOUSE Centrosomal protein of 170 kDa OS=Mus musculus GN=Cep170 PE=1 SV=2	1	30	28	28	19	23	16	10	21	23	17	11	11	10	11	12	17	21	14	8	19	21	15	9	9	9	9	10	17	21	14	8	19	21	15	9	9	9	9	10	22.6	21.1
Q99MN1	Q99MN1	32	32	32	Lysine--tRNA ligase	Kars	sp|Q99MN1|SYK_MOUSE Lysine--tRNA ligase OS=Mus musculus GN=Kars PE=1 SV=1	1	32	32	32	29	28	27	25	27	29	25	24	23	24	18	23	29	28	27	25	27	29	25	24	23	24	18	23	29	28	27	25	27	29	25	24	23	24	18	23	65.5	65.5
B2RQC6	B2RQC6	68	68	67	CAD protein;Glutamine-dependent carbamoyl-phosphate synthase;Aspartate carbamoyltransferase;Dihydroorotase	Cad	sp|B2RQC6|PYR1_MOUSE CAD protein OS=Mus musculus GN=Cad PE=1 SV=1	1	68	68	67	58	57	60	61	57	54	43	44	28	37	30	33	58	57	60	61	57	54	43	44	28	37	30	33	58	56	60	61	57	54	43	44	28	37	30	33	47.2	47.2
Q8R081	Q8R081	28	28	28	Heterogeneous nuclear ribonucleoprotein L	Hnrnpl	sp|Q8R081|HNRPL_MOUSE Heterogeneous nuclear ribonucleoprotein L OS=Mus musculus GN=Hnrnpl PE=1 SV=2	1	28	28	28	28	28	28	26	27	24	20	19	19	17	17	17	28	28	28	26	27	24	20	19	19	17	17	17	28	28	28	26	27	24	20	19	19	17	17	17	70.1	70.1
Q8C3Y4	Q8C3Y4	45	45	45	Kinetochore-associated protein 1	Kntc1	sp|Q8C3Y4|KNTC1_MOUSE Kinetochore-associated protein 1 OS=Mus musculus GN=Kntc1 PE=1 SV=2	1	45	45	45	29	30	31	23	30	32	35	35	34	35	30	30	29	30	31	23	30	32	35	35	34	35	30	30	29	30	31	23	30	32	35	35	34	35	30	30	23.9	23.9
Q9Z148	Q9Z148	31	31	30	Histone-lysine N-methyltransferase EHMT2	Ehmt2	sp|Q9Z148|EHMT2_MOUSE Histone-lysine N-methyltransferase EHMT2 OS=Mus musculus GN=Ehmt2 PE=1 SV=2	1	31	31	30	22	21	23	20	24	20	29	28	27	28	24	27	22	21	23	20	24	20	29	28	27	28	24	27	21	20	22	19	23	19	28	27	26	27	23	26	32.6	32.6
Q99K43	Q99K43	27	27	27	Protein regulator of cytokinesis 1	Prc1	sp|Q99K43|PRC1_MOUSE Protein regulator of cytokinesis 1 OS=Mus musculus GN=Prc1 PE=1 SV=2	1	27	27	27	22	21	19	15	19	19	25	23	23	21	20	21	22	21	19	15	19	19	25	23	23	21	20	21	22	21	19	15	19	19	25	23	23	21	20	21	57.4	57.4
Q922B2	Q922B2	28	28	28	Aspartate--tRNA ligase, cytoplasmic	Dars	sp|Q922B2|SYDC_MOUSE Aspartate--tRNA ligase, cytoplasmic OS=Mus musculus GN=Dars PE=1 SV=2	1	28	28	28	25	24	23	23	20	23	26	26	21	24	23	23	25	24	23	23	20	23	26	26	21	24	23	23	25	24	23	23	20	23	26	26	21	24	23	23	58.1	58.1
P80317;Q61390	P80317	28;6	28;6	28;6	T-complex protein 1 subunit zeta	Cct6a	sp|P80317|TCPZ_MOUSE T-complex protein 1 subunit zeta OS=Mus musculus GN=Cct6a PE=1 SV=3	2	28	28	28	25	27	26	25	28	25	19	18	16	18	19	20	25	27	26	25	28	25	19	18	16	18	19	20	25	27	26	25	28	25	19	18	16	18	19	20	53.9	53.9
Q8CH18	Q8CH18	23	23	23	Cell division cycle and apoptosis regulator protein 1	Ccar1	sp|Q8CH18|CCAR1_MOUSE Cell division cycle and apoptosis regulator protein 1 OS=Mus musculus GN=Ccar1 PE=1 SV=1	1	23	23	23	19	20	21	18	19	20	9	9	9	9	8	7	19	20	21	18	19	20	9	9	9	9	8	7	19	20	21	18	19	20	9	9	9	9	8	7	25.7	25.7
P52293	P52293	27	27	27	Importin subunit alpha-1	Kpna2	sp|P52293|IMA1_MOUSE Importin subunit alpha-1 OS=Mus musculus GN=Kpna2 PE=1 SV=2	1	27	27	27	25	24	24	22	23	24	16	17	16	18	18	14	25	24	24	22	23	24	16	17	16	18	18	14	25	24	24	22	23	24	16	17	16	18	18	14	65.6	65.6
Q61188	Q61188	24	24	21	Histone-lysine N-methyltransferase EZH2	Ezh2	sp|Q61188|EZH2_MOUSE Histone-lysine N-methyltransferase EZH2 OS=Mus musculus GN=Ezh2 PE=1 SV=2	1	24	24	21	18	18	17	15	18	19	21	21	23	20	20	17	18	18	17	15	18	19	21	21	23	20	20	17	15	15	15	13	15	16	19	19	21	18	18	16	42.9	42.9
P43247	P43247	42	42	42	DNA mismatch repair protein Msh2	Msh2	sp|P43247|MSH2_MOUSE DNA mismatch repair protein Msh2 OS=Mus musculus GN=Msh2 PE=1 SV=1	1	42	42	42	41	42	39	35	38	40	31	33	28	29	29	26	41	42	39	35	38	40	31	33	28	29	29	26	41	42	39	35	38	40	31	33	28	29	29	26	55.6	55.6
Q9CRB9	Q9CRB9	17	17	17	MICOS complex subunit Mic19	Chchd3	sp|Q9CRB9|MIC19_MOUSE MICOS complex subunit Mic19 OS=Mus musculus GN=Chchd3 PE=1 SV=1	1	17	17	17	17	17	15	12	13	14	16	14	13	12	14	14	17	17	15	12	13	14	16	14	13	12	14	14	17	17	15	12	13	14	16	14	13	12	14	14	57.3	57.3
Q9JJT0	Q9JJT0	17	17	17	RNA 3-terminal phosphate cyclase-like protein	Rcl1	sp|Q9JJT0|RCL1_MOUSE RNA 3-terminal phosphate cyclase-like protein OS=Mus musculus GN=Rcl1 PE=2 SV=1	1	17	17	17	14	13	11	10	13	15	14	14	15	14	14	14	14	13	11	10	13	15	14	14	15	14	14	14	14	13	11	10	13	15	14	14	15	14	14	14	67	67
P30681	P30681	13	13	11	High mobility group protein B2	Hmgb2	sp|P30681|HMGB2_MOUSE High mobility group protein B2 OS=Mus musculus GN=Hmgb2 PE=1 SV=3	1	13	13	11	12	12	11	10	12	11	9	10	9	9	9	9	12	12	11	10	12	11	9	10	9	9	9	9	10	10	9	8	10	9	8	9	8	8	8	8	39.5	39.5
Q9D0I8	Q9D0I8	15	15	15	mRNA turnover protein 4 homolog	Mrto4	sp|Q9D0I8|MRT4_MOUSE mRNA turnover protein 4 homolog OS=Mus musculus GN=Mrto4 PE=1 SV=1	1	15	15	15	14	14	15	12	15	15	15	15	15	14	12	14	14	14	15	12	15	15	15	15	15	14	12	14	14	14	15	12	15	15	15	15	15	14	12	14	50.6	50.6
Q9D883	Q9D883	10	10	7	Splicing factor U2AF 35 kDa subunit	U2af1	sp|Q9D883|U2AF1_MOUSE Splicing factor U2AF 35 kDa subunit OS=Mus musculus GN=U2af1 PE=1 SV=4	1	10	10	7	9	9	10	9	10	10	7	6	8	9	8	8	9	9	10	9	10	10	7	6	8	9	8	8	7	7	7	7	7	7	5	4	5	6	5	5	49.4	49.4
Q8C2Q3	Q8C2Q3	24	24	24	RNA-binding protein 14	Rbm14	sp|Q8C2Q3|RBM14_MOUSE RNA-binding protein 14 OS=Mus musculus GN=Rbm14 PE=1 SV=1	1	24	24	24	20	22	23	21	22	21	21	22	20	20	21	22	20	22	23	21	22	21	21	22	20	20	21	22	20	22	23	21	22	21	21	22	20	20	21	22	39.8	39.8
P23116	P23116	67	67	67	Eukaryotic translation initiation factor 3 subunit A	Eif3a	sp|P23116|EIF3A_MOUSE Eukaryotic translation initiation factor 3 subunit A OS=Mus musculus GN=Eif3a PE=1 SV=5	1	67	67	67	61	62	63	52	58	55	42	38	31	37	29	28	61	62	63	52	58	55	42	38	31	37	29	28	61	62	63	52	58	55	42	38	31	37	29	28	47.7	47.7
P49718	P49718	31	31	31	DNA replication licensing factor MCM5	Mcm5	sp|P49718|MCM5_MOUSE DNA replication licensing factor MCM5 OS=Mus musculus GN=Mcm5 PE=1 SV=1	1	31	31	31	29	27	30	29	29	29	20	19	19	18	19	17	29	27	30	29	29	29	20	19	19	18	19	17	29	27	30	29	29	29	20	19	19	18	19	17	52.9	52.9
Q8BL97	Q8BL97	10	9	9	Serine/arginine-rich splicing factor 7	Srsf7	sp|Q8BL97|SRSF7_MOUSE Serine/arginine-rich splicing factor 7 OS=Mus musculus GN=Srsf7 PE=1 SV=1	1	10	9	9	10	10	10	8	10	10	8	6	7	6	7	9	9	9	9	7	9	9	7	5	6	5	6	8	9	9	9	7	9	9	7	5	6	5	6	8	31.8	31.8
Q921Y2	Q921Y2	9	9	9	U3 small nucleolar ribonucleoprotein protein IMP3	Imp3	sp|Q921Y2|IMP3_MOUSE U3 small nucleolar ribonucleoprotein protein IMP3 OS=Mus musculus GN=Imp3 PE=2 SV=1	1	9	9	9	8	8	8	7	9	7	9	9	9	9	7	8	8	8	8	7	9	7	9	9	9	9	7	8	8	8	8	7	9	7	9	9	9	9	7	8	63	63
P39061	P39061	27	27	27	Collagen alpha-1(XVIII) chain;Endostatin	Col18a1	sp|P39061|COIA1_MOUSE Collagen alpha-1(XVIII) chain OS=Mus musculus GN=Col18a1 PE=1 SV=4	1	27	27	27	22	22	24	26	22	24	19	19	19	20	23	19	22	22	24	26	22	24	19	19	19	20	23	19	22	22	24	26	22	24	19	19	19	20	23	19	19.8	19.8
Q9CPN8	Q9CPN8	24	23	22	Insulin-like growth factor 2 mRNA-binding protein 3	Igf2bp3	sp|Q9CPN8|IF2B3_MOUSE Insulin-like growth factor 2 mRNA-binding protein 3 OS=Mus musculus GN=Igf2bp3 PE=1 SV=1	1	24	23	22	21	20	21	20	20	21	19	22	23	20	21	19	20	19	20	19	19	20	18	21	22	19	20	18	19	18	19	18	18	19	17	20	21	18	19	17	48.4	46.6
P62862	P62862	2	2	2	40S ribosomal protein S30	Fau	sp|P62862|RS30_MOUSE 40S ribosomal protein S30 OS=Mus musculus GN=Fau PE=1 SV=1	1	2	2	2	2	2	2	2	2	2	2	2	1	2	2	2	2	2	2	2	2	2	2	2	1	2	2	2	2	2	2	2	2	2	2	2	1	2	2	2	18.6	18.6
Q8BKC5;Q8BIV3	Q8BKC5	50;1	50;1	50;1	Importin-5	Ipo5	sp|Q8BKC5|IPO5_MOUSE Importin-5 OS=Mus musculus GN=Ipo5 PE=1 SV=3	2	50	50	50	43	46	43	41	44	40	32	28	24	24	25	22	43	46	43	41	44	40	32	28	24	24	25	22	43	46	43	41	44	40	32	28	24	24	25	22	68.9	68.9
Q3TES0	Q3TES0	2	1	1	IQ motif and SEC7 domain-containing protein 3	Iqsec3	sp|Q3TES0|IQEC3_MOUSE IQ motif and SEC7 domain-containing protein 3 OS=Mus musculus GN=Iqsec3 PE=1 SV=1	1	2	1	1	2	2	1	1	2	2	2	1	2	2	2	2	1	1	0	0	1	1	1	0	1	1	1	1	1	1	0	0	1	1	1	0	1	1	1	1	1.6	0.9
Q80X41	Q80X41	16	16	16	Serine/threonine-protein kinase VRK1	Vrk1	sp|Q80X41|VRK1_MOUSE Serine/threonine-protein kinase VRK1 OS=Mus musculus GN=Vrk1 PE=1 SV=2	1	16	16	16	12	9	12	9	10	11	12	14	13	13	14	14	12	9	12	9	10	11	12	14	13	13	14	14	12	9	12	9	10	11	12	14	13	13	14	14	37.7	37.7
Q9WV70	Q9WV70	21	21	21	Nucleolar complex protein 2 homolog	Noc2l	sp|Q9WV70|NOC2L_MOUSE Nucleolar complex protein 2 homolog OS=Mus musculus GN=Noc2l PE=1 SV=2	1	21	21	21	20	19	19	20	18	20	21	15	18	20	20	18	20	19	19	20	18	20	21	15	18	20	20	18	20	19	19	20	18	20	21	15	18	20	20	18	23.2	23.2
Q9ER74	Q9ER74	34	33	29	Sal-like protein 1	Sall1	sp|Q9ER74|SALL1_MOUSE Sal-like protein 1 OS=Mus musculus GN=Sall1 PE=1 SV=1	1	34	33	29	28	29	24	25	29	29	30	27	27	25	26	25	27	28	23	24	28	28	29	26	26	24	25	24	24	25	20	22	25	25	25	24	22	22	21	22	39	39
Q6KCD5	Q6KCD5	51	51	51	Nipped-B-like protein	Nipbl	sp|Q6KCD5|NIPBL_MOUSE Nipped-B-like protein OS=Mus musculus GN=Nipbl PE=1 SV=1	1	51	51	51	31	34	31	25	36	38	37	40	40	40	38	46	31	34	31	25	36	38	37	40	40	40	38	46	31	34	31	25	36	38	37	40	40	40	38	46	22	22
P67778	P67778	20	20	20	Prohibitin	Phb	sp|P67778|PHB_MOUSE Prohibitin OS=Mus musculus GN=Phb PE=1 SV=1	1	20	20	20	16	17	18	16	17	17	15	16	12	15	15	14	16	17	18	16	17	17	15	16	12	15	15	14	16	17	18	16	17	17	15	16	12	15	15	14	69.1	69.1
Q8BHY2	Q8BHY2	17	17	17	Nucleolar complex protein 4 homolog	Noc4l	sp|Q8BHY2|NOC4L_MOUSE Nucleolar complex protein 4 homolog OS=Mus musculus GN=Noc4l PE=2 SV=1	1	17	17	17	14	14	15	12	16	15	14	14	13	13	13	13	14	14	15	12	16	15	14	14	13	13	13	13	14	14	15	12	16	15	14	14	13	13	13	13	39.9	39.9
Q5DW34	Q5DW34	26	25	25	Histone-lysine N-methyltransferase EHMT1	Ehmt1	sp|Q5DW34|EHMT1_MOUSE Histone-lysine N-methyltransferase EHMT1 OS=Mus musculus GN=Ehmt1 PE=1 SV=2	1	26	25	25	22	22	24	19	23	23	20	19	20	21	23	21	21	21	23	18	22	22	19	18	19	20	22	20	21	21	23	18	22	22	19	18	19	20	22	20	28.1	27.3
O35207;Q9CPY4	O35207;Q9CPY4	4;2	4;2	4;2	Cyclin-dependent kinase 2-associated protein 1;Cyclin-dependent kinase 2-associated protein 2	Cdk2ap1;Cdk2ap2	sp|O35207|CDKA1_MOUSE Cyclin-dependent kinase 2-associated protein 1 OS=Mus musculus GN=Cdk2ap1 PE=1 SV=2;sp|Q9CPY4|CDKA2_MOUSE Cyclin-dependent kinase 2-associated protein 2 OS=Mus musculus GN=Cdk2ap2 PE=1 SV=1	2	4	4	4	3	3	3	3	3	3	3	3	3	3	4	4	3	3	3	3	3	3	3	3	3	3	4	4	3	3	3	3	3	3	3	3	3	3	4	4	50	50
Q9WUM4;Q920M5	Q9WUM4	22;1	22;1	21;1	Coronin-1C	Coro1c	sp|Q9WUM4|COR1C_MOUSE Coronin-1C OS=Mus musculus GN=Coro1c PE=1 SV=2	2	22	22	21	22	22	21	21	21	22	17	13	15	16	15	14	22	22	21	21	21	22	17	13	15	16	15	14	21	21	20	21	20	21	16	12	14	16	15	14	50	50
Q3UHX0	Q3UHX0	40	40	40	Nucleolar protein 8	Nol8	sp|Q3UHX0|NOL8_MOUSE Nucleolar protein 8 OS=Mus musculus GN=Nol8 PE=1 SV=2	1	40	40	40	23	26	25	23	30	31	31	34	32	31	32	31	23	26	25	23	30	31	31	34	32	31	32	31	23	26	25	23	30	31	31	34	32	31	32	31	44	44
Q9CWX9	Q9CWX9	14	14	14	Probable ATP-dependent RNA helicase DDX47	Ddx47	sp|Q9CWX9|DDX47_MOUSE Probable ATP-dependent RNA helicase DDX47 OS=Mus musculus GN=Ddx47 PE=2 SV=2	1	14	14	14	13	12	12	11	13	13	12	11	11	13	11	12	13	12	12	11	13	13	12	11	11	13	11	12	13	12	12	11	13	13	12	11	11	13	11	12	38.7	38.7
O35737	O35737	18	15	10	Heterogeneous nuclear ribonucleoprotein H;Heterogeneous nuclear ribonucleoprotein H, N-terminally processed	Hnrnph1	sp|O35737|HNRH1_MOUSE Heterogeneous nuclear ribonucleoprotein H OS=Mus musculus GN=Hnrnph1 PE=1 SV=3	1	18	15	10	16	17	18	15	18	17	14	14	13	13	12	12	13	14	15	12	15	14	11	11	10	10	9	9	8	10	10	8	10	9	6	6	6	5	5	5	55.2	49.2
Q91VR5	Q91VR5	33	33	33	ATP-dependent RNA helicase DDX1	Ddx1	sp|Q91VR5|DDX1_MOUSE ATP-dependent RNA helicase DDX1 OS=Mus musculus GN=Ddx1 PE=1 SV=1	1	33	33	33	33	33	31	31	31	30	25	28	24	26	24	24	33	33	31	31	31	30	25	28	24	26	24	24	33	33	31	31	31	30	25	28	24	26	24	24	53	53
Q8CGC6;REV__Q3UGM2	Q8CGC6	25;1	25;1	25;1	RNA-binding protein 28	Rbm28	sp|Q8CGC6|RBM28_MOUSE RNA-binding protein 28 OS=Mus musculus GN=Rbm28 PE=1 SV=4	2	25	25	25	21	19	20	18	22	24	20	17	20	21	19	19	21	19	20	18	22	24	20	17	20	21	19	19	21	19	20	18	22	24	20	17	20	21	19	19	40.4	40.4
Q80WJ7	Q80WJ7	27	27	27	Protein LYRIC	Mtdh	sp|Q80WJ7|LYRIC_MOUSE Protein LYRIC OS=Mus musculus GN=Mtdh PE=1 SV=1	1	27	27	27	22	21	21	21	23	22	22	21	22	23	21	22	22	21	21	21	23	22	22	21	22	23	21	22	22	21	21	21	23	22	22	21	22	23	21	22	56	56
Q7TN89	Q7TN89	13	13	13	GTPase ERas	Eras	sp|Q7TN89|RASE_MOUSE GTPase ERas OS=Mus musculus GN=Eras PE=1 SV=1	1	13	13	13	11	10	10	7	10	9	6	7	4	4	4	5	11	10	10	7	10	9	6	7	4	4	4	5	11	10	10	7	10	9	6	7	4	4	4	5	75.8	75.8
Q9D0I9	Q9D0I9	33	33	33	Arginine--tRNA ligase, cytoplasmic	Rars	sp|Q9D0I9|SYRC_MOUSE Arginine--tRNA ligase, cytoplasmic OS=Mus musculus GN=Rars PE=1 SV=2	1	33	33	33	29	31	31	30	31	29	24	24	20	17	19	17	29	31	31	30	31	29	24	24	20	17	19	17	29	31	31	30	31	29	24	24	20	17	19	17	52.1	52.1
Q60865	Q60865	21	21	21	Caprin-1	Caprin1	sp|Q60865|CAPR1_MOUSE Caprin-1 OS=Mus musculus GN=Caprin1 PE=1 SV=2	1	21	21	21	19	19	20	19	19	18	15	15	13	14	13	12	19	19	20	19	19	18	15	15	13	14	13	12	19	19	20	19	19	18	15	15	13	14	13	12	35.9	35.9
A2AQ25	A2AQ25	73	73	73	Sickle tail protein	Skt	sp|A2AQ25|SKT_MOUSE Sickle tail protein OS=Mus musculus GN=Skt PE=1 SV=1	1	73	73	73	65	68	61	63	70	66	35	43	44	42	39	42	65	68	61	63	70	66	35	43	44	42	39	42	65	68	61	63	70	66	35	43	44	42	39	42	46.7	46.7
Q3UMC0;Q9D3R6	Q3UMC0	40;1	40;1	40;1	Spermatogenesis-associated protein 5	Spata5	sp|Q3UMC0|SPAT5_MOUSE Spermatogenesis-associated protein 5 OS=Mus musculus GN=Spata5 PE=1 SV=2	2	40	40	40	37	37	35	29	32	34	30	31	29	30	29	24	37	37	35	29	32	34	30	31	29	30	29	24	37	37	35	29	32	34	30	31	29	30	29	24	54.8	54.8
Q02395	Q02395	20	20	20	Metal-response element-binding transcription factor 2	Mtf2	sp|Q02395|MTF2_MOUSE Metal-response element-binding transcription factor 2 OS=Mus musculus GN=Mtf2 PE=1 SV=2	1	20	20	20	15	17	16	15	18	17	18	16	17	17	18	18	15	17	16	15	18	17	18	16	17	17	18	18	15	17	16	15	18	17	18	16	17	17	18	18	39.8	39.8
Q80U70	Q80U70	20	20	20	Polycomb protein Suz12	Suz12	sp|Q80U70|SUZ12_MOUSE Polycomb protein Suz12 OS=Mus musculus GN=Suz12 PE=1 SV=2	1	20	20	20	16	16	17	14	18	18	19	18	17	19	17	19	16	16	17	14	18	18	19	18	17	19	17	19	16	16	17	14	18	18	19	18	17	19	17	19	39.8	39.8
P80315	P80315	29	29	29	T-complex protein 1 subunit delta	Cct4	sp|P80315|TCPD_MOUSE T-complex protein 1 subunit delta OS=Mus musculus GN=Cct4 PE=1 SV=3	1	29	29	29	26	28	28	25	25	27	19	23	19	20	19	21	26	28	28	25	25	27	19	23	19	20	19	21	26	28	28	25	25	27	19	23	19	20	19	21	66.4	66.4
P14206	P14206	18	18	18	40S ribosomal protein SA	Rpsa	sp|P14206|RSSA_MOUSE 40S ribosomal protein SA OS=Mus musculus GN=Rpsa PE=1 SV=4	1	18	18	18	17	17	18	17	17	16	8	10	11	9	9	11	17	17	18	17	17	16	8	10	11	9	9	11	17	17	18	17	17	16	8	10	11	9	9	11	59	59
Q8C0T5	Q8C0T5	46	46	44	Signal-induced proliferation-associated 1-like protein 1	Sipa1l1	sp|Q8C0T5|SI1L1_MOUSE Signal-induced proliferation-associated 1-like protein 1 OS=Mus musculus GN=Sipa1l1 PE=1 SV=2	1	46	46	44	38	41	38	32	41	38	11	16	18	15	21	14	38	41	38	32	41	38	11	16	18	15	21	14	36	39	36	30	39	37	11	16	17	15	21	14	37.4	37.4
Q9QX47	Q9QX47	52	52	52	Protein SON	Son	sp|Q9QX47|SON_MOUSE Protein SON OS=Mus musculus GN=Son PE=1 SV=2	1	52	52	52	46	47	42	37	46	49	31	36	30	33	31	28	46	47	42	37	46	49	31	36	30	33	31	28	46	47	42	37	46	49	31	36	30	33	31	28	29.1	29.1
P70288	P70288	18	12	12	Histone deacetylase 2	Hdac2	sp|P70288|HDAC2_MOUSE Histone deacetylase 2 OS=Mus musculus GN=Hdac2 PE=1 SV=1	1	18	12	12	15	16	14	11	17	14	14	15	14	14	13	16	10	11	9	5	11	9	8	10	9	9	8	11	10	11	9	5	11	9	8	10	9	9	8	11	54.1	38.9
O88569	O88569	28	28	27	Heterogeneous nuclear ribonucleoproteins A2/B1	Hnrnpa2b1	sp|O88569|ROA2_MOUSE Heterogeneous nuclear ribonucleoproteins A2/B1 OS=Mus musculus GN=Hnrnpa2b1 PE=1 SV=2	1	28	28	27	27	27	26	28	28	27	11	14	14	13	14	15	27	27	26	28	28	27	11	14	14	13	14	15	26	26	25	27	27	26	10	13	13	12	13	14	71.4	71.4
Q5F2E7	Q5F2E7	24	24	24	Nuclear fragile X mental retardation-interacting protein 2	Nufip2	sp|Q5F2E7|NUFP2_MOUSE Nuclear fragile X mental retardation-interacting protein 2 OS=Mus musculus GN=Nufip2 PE=1 SV=1	1	24	24	24	21	21	20	18	21	22	19	20	15	17	20	18	21	21	20	18	21	22	19	20	15	17	20	18	21	21	20	18	21	22	19	20	15	17	20	18	52.2	52.2
Q5DTT3	Q5DTT3	52	52	52	Protein FAM208B	Fam208b	sp|Q5DTT3|F208B_MOUSE Protein FAM208B OS=Mus musculus GN=Fam208b PE=1 SV=2	1	52	52	52	34	33	25	26	34	37	45	44	43	46	43	45	34	33	25	26	34	37	45	44	43	46	43	45	34	33	25	26	34	37	45	44	43	46	43	45	34.2	34.2
Q05186	Q05186	19	19	19	Reticulocalbin-1	Rcn1	sp|Q05186|RCN1_MOUSE Reticulocalbin-1 OS=Mus musculus GN=Rcn1 PE=1 SV=1	1	19	19	19	16	16	19	17	17	16	13	13	14	15	13	16	16	16	19	17	17	16	13	13	14	15	13	16	16	16	19	17	17	16	13	13	14	15	13	16	73.8	73.8
Q6ZQ58	Q6ZQ58	42	42	42	La-related protein 1	Larp1	sp|Q6ZQ58|LARP1_MOUSE La-related protein 1 OS=Mus musculus GN=Larp1 PE=1 SV=3	1	42	42	42	37	38	34	31	39	38	28	29	27	28	27	27	37	38	34	31	39	38	28	29	27	28	27	27	37	38	34	31	39	38	28	29	27	28	27	27	56.6	56.6
O35691	O35691	33	33	33	Pinin	Pnn	sp|O35691|PININ_MOUSE Pinin OS=Mus musculus GN=Pnn PE=1 SV=4	1	33	33	33	30	29	28	27	30	30	20	17	18	20	22	21	30	29	28	27	30	30	20	17	18	20	22	21	30	29	28	27	30	30	20	17	18	20	22	21	45.2	45.2
Q8VHR5	Q8VHR5	18	17	17	Transcriptional repressor p66-beta	Gatad2b	sp|Q8VHR5|P66B_MOUSE Transcriptional repressor p66-beta OS=Mus musculus GN=Gatad2b PE=1 SV=1	1	18	17	17	18	17	16	14	16	17	17	17	14	17	17	16	17	16	15	13	15	16	16	16	13	16	16	15	17	16	15	13	15	16	16	16	13	16	16	15	39.7	38
Q3THK3	Q3THK3	22	22	22	General transcription factor IIF subunit 1	Gtf2f1	sp|Q3THK3|T2FA_MOUSE General transcription factor IIF subunit 1 OS=Mus musculus GN=Gtf2f1 PE=1 SV=2	1	22	22	22	12	12	14	10	12	11	19	16	16	15	16	17	12	12	14	10	12	11	19	16	16	15	16	17	12	12	14	10	12	11	19	16	16	15	16	17	45.5	45.5
Q7TNC4	Q7TNC4	17	17	11	Putative RNA-binding protein Luc7-like 2	Luc7l2	sp|Q7TNC4|LC7L2_MOUSE Putative RNA-binding protein Luc7-like 2 OS=Mus musculus GN=Luc7l2 PE=1 SV=1	1	17	17	11	17	16	16	15	17	17	14	12	14	13	12	11	17	16	16	15	17	17	14	12	14	13	12	11	11	10	10	10	11	11	10	10	10	9	9	8	46.4	46.4
Q922D8	Q922D8	41	41	40	C-1-tetrahydrofolate synthase, cytoplasmic;Methylenetetrahydrofolate dehydrogenase;Methenyltetrahydrofolate cyclohydrolase;Formyltetrahydrofolate synthetase;C-1-tetrahydrofolate synthase, cytoplasmic, N-terminally processed	Mthfd1	sp|Q922D8|C1TC_MOUSE C-1-tetrahydrofolate synthase, cytoplasmic OS=Mus musculus GN=Mthfd1 PE=1 SV=4	1	41	41	40	34	38	38	39	34	33	28	26	25	24	24	26	34	38	38	39	34	33	28	26	25	24	24	26	34	38	37	39	34	33	27	25	24	23	23	25	57.1	57.1
P09103	P09103	36	36	36	Protein disulfide-isomerase	P4hb	sp|P09103|PDIA1_MOUSE Protein disulfide-isomerase OS=Mus musculus GN=P4hb PE=1 SV=2	1	36	36	36	33	34	34	35	31	33	19	17	19	23	13	16	33	34	34	35	31	33	19	17	19	23	13	16	33	34	34	35	31	33	19	17	19	23	13	16	68.6	68.6
Q9R0Q4	Q9R0Q4	15	15	13	Mortality factor 4-like protein 2	Morf4l2	sp|Q9R0Q4|MO4L2_MOUSE Mortality factor 4-like protein 2 OS=Mus musculus GN=Morf4l2 PE=1 SV=1	1	15	15	13	11	13	13	12	12	12	13	12	13	13	11	13	11	13	13	12	12	12	13	12	13	13	11	13	9	11	11	10	10	10	11	10	11	11	10	11	49.7	49.7
Q921E6	Q921E6	17	17	17	Polycomb protein EED	Eed	sp|Q921E6|EED_MOUSE Polycomb protein EED OS=Mus musculus GN=Eed PE=1 SV=1	1	17	17	17	14	13	14	12	14	13	16	17	14	15	16	17	14	13	14	12	14	13	16	17	14	15	16	17	14	13	14	12	14	13	16	17	14	15	16	17	51	51
Q1HFZ0	Q1HFZ0	46	46	46	tRNA (cytosine(34)-C(5))-methyltransferase	Nsun2	sp|Q1HFZ0|NSUN2_MOUSE tRNA (cytosine(34)-C(5))-methyltransferase OS=Mus musculus GN=Nsun2 PE=1 SV=2	1	46	46	46	42	43	41	40	42	39	29	33	33	27	28	29	42	43	41	40	42	39	29	33	33	27	28	29	42	43	41	40	42	39	29	33	33	27	28	29	76.8	76.8
Q9CXH7	Q9CXH7	17	17	17	Shugoshin-like 1	Sgol1	sp|Q9CXH7|SGO1_MOUSE Shugoshin 1 OS=Mus musculus GN=Sgo1 PE=2 SV=1	1	17	17	17	12	14	12	12	12	14	14	15	15	15	17	16	12	14	12	12	12	14	14	15	15	15	17	16	12	14	12	12	12	14	14	15	15	15	17	16	35	35
Q8VDN2;Q6PIE5;Q9WV27;Q64436;Q9Z1W8	Q8VDN2	45;15;9;4;4	45;15;9;4;4	31;1;0;0;0	Sodium/potassium-transporting ATPase subunit alpha-1	Atp1a1	sp|Q8VDN2|AT1A1_MOUSE Sodium/potassium-transporting ATPase subunit alpha-1 OS=Mus musculus GN=Atp1a1 PE=1 SV=1	5	45	45	31	44	43	42	41	42	44	33	32	25	27	25	28	44	43	42	41	42	44	33	32	25	27	25	28	31	30	30	27	28	30	21	20	17	17	17	17	46.9	46.9
Q7TT37	Q7TT37	36	36	36	Elongator complex protein 1	Ikbkap	sp|Q7TT37|ELP1_MOUSE Elongator complex protein 1 OS=Mus musculus GN=Elp1 PE=1 SV=2	1	36	36	36	30	32	32	30	31	32	26	30	27	27	28	26	30	32	32	30	31	32	26	30	27	27	28	26	30	32	32	30	31	32	26	30	27	27	28	26	33.5	33.5
E9PVA8	E9PVA8	89	89	89		Gcn1l1	sp|E9PVA8|GCN1_MOUSE eIF-2-alpha kinase activator GCN1 OS=Mus musculus GN=Gcn1 PE=1 SV=1	1	89	89	89	80	78	71	72	71	70	54	56	42	39	43	40	80	78	71	72	71	70	54	56	42	39	43	40	80	78	71	72	71	70	54	56	42	39	43	40	43.3	43.3
Q8BP92	Q8BP92	20	20	20	Reticulocalbin-2	Rcn2	sp|Q8BP92|RCN2_MOUSE Reticulocalbin-2 OS=Mus musculus GN=Rcn2 PE=1 SV=1	1	20	20	20	17	18	17	18	19	17	14	14	12	12	12	13	17	18	17	18	19	17	14	14	12	12	12	13	17	18	17	18	19	17	14	14	12	12	12	13	85.6	85.6
Q9JJY4	Q9JJY4	30	30	30	Probable ATP-dependent RNA helicase DDX20	Ddx20	sp|Q9JJY4|DDX20_MOUSE Probable ATP-dependent RNA helicase DDX20 OS=Mus musculus GN=Ddx20 PE=1 SV=2	1	30	30	30	29	30	30	30	29	28	27	26	24	24	24	25	29	30	30	30	29	28	27	26	24	24	24	25	29	30	30	30	29	28	27	26	24	24	24	25	51.6	51.6
P17918	P17918	20	20	20	Proliferating cell nuclear antigen	Pcna	sp|P17918|PCNA_MOUSE Proliferating cell nuclear antigen OS=Mus musculus GN=Pcna PE=1 SV=2	1	20	20	20	20	20	19	19	20	18	16	15	13	14	15	15	20	20	19	19	20	18	16	15	13	14	15	15	20	20	19	19	20	18	16	15	13	14	15	15	80.5	80.5
P35601	P35601	45	45	45	Replication factor C subunit 1	Rfc1	sp|P35601|RFC1_MOUSE Replication factor C subunit 1 OS=Mus musculus GN=Rfc1 PE=1 SV=2	1	45	45	45	36	35	33	36	33	38	36	33	32	37	32	33	36	35	33	36	33	38	36	33	32	37	32	33	36	35	33	36	33	38	36	33	32	37	32	33	45	45
Q7TMK9	Q7TMK9	39	39	39	Heterogeneous nuclear ribonucleoprotein Q	Syncrip	sp|Q7TMK9|HNRPQ_MOUSE Heterogeneous nuclear ribonucleoprotein Q OS=Mus musculus GN=Syncrip PE=1 SV=2	1	39	39	39	34	33	31	30	35	36	20	21	22	21	19	18	34	33	31	30	35	36	20	21	22	21	19	18	34	33	31	30	35	36	20	21	22	21	19	18	63.1	63.1
Q8BTM8	Q8BTM8	117	111	108	Filamin-A	Flna	sp|Q8BTM8|FLNA_MOUSE Filamin-A OS=Mus musculus GN=Flna PE=1 SV=5	1	117	111	108	104	106	107	111	105	108	53	53	55	55	42	39	98	101	102	106	100	102	51	51	52	53	40	37	95	98	99	103	97	99	50	50	50	51	39	37	63.1	61.4
Q9CRB2	Q9CRB2	7	7	7	H/ACA ribonucleoprotein complex subunit 2	Nhp2	sp|Q9CRB2|NHP2_MOUSE H/ACA ribonucleoprotein complex subunit 2 OS=Mus musculus GN=Nhp2 PE=1 SV=1	1	7	7	7	7	4	5	5	6	4	6	6	4	4	5	6	7	4	5	5	6	4	6	6	4	4	5	6	7	4	5	5	6	4	6	6	4	4	5	6	66	66
P05064	P05064	30	30	23	Fructose-bisphosphate aldolase A	Aldoa	sp|P05064|ALDOA_MOUSE Fructose-bisphosphate aldolase A OS=Mus musculus GN=Aldoa PE=1 SV=2	1	30	30	23	30	30	30	28	30	30	17	19	17	19	13	12	30	30	30	28	30	30	17	19	17	19	13	12	23	23	23	23	23	23	13	13	13	15	11	11	84.9	84.9
Q9D0F1	Q9D0F1	28	28	28	Kinetochore protein NDC80 homolog	Ndc80	sp|Q9D0F1|NDC80_MOUSE Kinetochore protein NDC80 homolog OS=Mus musculus GN=Ndc80 PE=1 SV=1	1	28	28	28	23	22	23	22	25	25	23	25	23	25	24	22	23	22	23	22	25	25	23	25	23	25	24	22	23	22	23	22	25	25	23	25	23	25	24	22	52.3	52.3
Q8VDR9	Q8VDR9	49	49	46	Dedicator of cytokinesis protein 6	Dock6	sp|Q8VDR9|DOCK6_MOUSE Dedicator of cytokinesis protein 6 OS=Mus musculus GN=Dock6 PE=1 SV=4	1	49	49	46	43	43	42	40	45	41	23	20	21	20	19	18	43	43	42	40	45	41	23	20	21	20	19	18	41	40	39	37	42	38	20	17	18	18	16	16	31.9	31.9
Q9Z0N1	Q9Z0N1	16	16	5	Eukaryotic translation initiation factor 2 subunit 3, X-linked	Eif2s3x	sp|Q9Z0N1|IF2G_MOUSE Eukaryotic translation initiation factor 2 subunit 3, X-linked OS=Mus musculus GN=Eif2s3x PE=1 SV=2	1	16	16	5	15	14	12	13	12	14	14	14	13	13	12	13	15	14	12	13	12	14	14	14	13	13	12	13	5	5	5	5	5	5	4	5	5	5	5	5	45.8	45.8
P19096	P19096	81	81	81	Fatty acid synthase;[Acyl-carrier-protein] S-acetyltransferase;[Acyl-carrier-protein] S-malonyltransferase;3-oxoacyl-[acyl-carrier-protein] synthase;3-oxoacyl-[acyl-carrier-protein] reductase;3-hydroxyacyl-[acyl-carrier-protein] dehydratase;Enoyl-[acyl-carrier-protein] reductase;Oleoyl-[acyl-carrier-protein] hydrolase	Fasn	sp|P19096|FAS_MOUSE Fatty acid synthase OS=Mus musculus GN=Fasn PE=1 SV=2	1	81	81	81	72	77	71	68	70	70	53	53	40	37	39	39	72	77	71	68	70	70	53	53	40	37	39	39	72	77	71	68	70	70	53	53	40	37	39	39	45.8	45.8
P63323	P63323	10	10	10	40S ribosomal protein S12	Rps12	sp|P63323|RS12_MOUSE 40S ribosomal protein S12 OS=Mus musculus GN=Rps12 PE=1 SV=2	1	10	10	10	9	8	7	7	10	8	5	6	7	5	5	4	9	8	7	7	10	8	5	6	7	5	5	4	9	8	7	7	10	8	5	6	7	5	5	4	63.6	63.6
P35564	P35564	41	41	41	Calnexin	Canx	sp|P35564|CALX_MOUSE Calnexin OS=Mus musculus GN=Canx PE=1 SV=1	1	41	41	41	35	36	38	35	34	35	22	24	19	20	18	18	35	36	38	35	34	35	22	24	19	20	18	18	35	36	38	35	34	35	22	24	19	20	18	18	51.9	51.9
Q91YQ5	Q91YQ5	31	31	31	Dolichyl-diphosphooligosaccharide--protein glycosyltransferase subunit 1	Rpn1	sp|Q91YQ5|RPN1_MOUSE Dolichyl-diphosphooligosaccharide--protein glycosyltransferase subunit 1 OS=Mus musculus GN=Rpn1 PE=1 SV=1	1	31	31	31	24	27	27	26	26	26	21	22	21	19	21	18	24	27	27	26	26	26	21	22	21	19	21	18	24	27	27	26	26	26	21	22	21	19	21	18	64	64
Q69ZK6	Q69ZK6	49	49	49	Probable JmjC domain-containing histone demethylation protein 2C	Jmjd1c	sp|Q69ZK6|JHD2C_MOUSE Probable JmjC domain-containing histone demethylation protein 2C OS=Mus musculus GN=Jmjd1c PE=1 SV=3	1	49	49	49	27	28	22	27	26	27	43	40	36	36	35	33	27	28	22	27	26	27	43	40	36	36	35	33	27	28	22	27	26	27	43	40	36	36	35	33	27.8	27.8
Q68FL6	Q68FL6	32	32	32	Methionine--tRNA ligase, cytoplasmic	Mars	sp|Q68FL6|SYMC_MOUSE Methionine--tRNA ligase, cytoplasmic OS=Mus musculus GN=Mars PE=1 SV=1	1	32	32	32	26	27	30	27	27	27	25	24	20	24	21	20	26	27	30	27	27	27	25	24	20	24	21	20	26	27	30	27	27	27	25	24	20	24	21	20	44.3	44.3
Q571H0	Q571H0	48	48	48	Nucleolar pre-ribosomal-associated protein 1	Urb1	sp|Q571H0|NPA1P_MOUSE Nucleolar pre-ribosomal-associated protein 1 OS=Mus musculus GN=Urb1 PE=1 SV=2	1	48	48	48	31	32	34	32	36	37	37	34	32	34	32	34	31	32	34	32	36	37	37	34	32	34	32	34	31	32	34	32	36	37	37	34	32	34	32	34	27.9	27.9
Q9CY66	Q9CY66	9	9	9	H/ACA ribonucleoprotein complex subunit 1	Gar1	sp|Q9CY66|GAR1_MOUSE H/ACA ribonucleoprotein complex subunit 1 OS=Mus musculus GN=Gar1 PE=1 SV=1	1	9	9	9	7	8	6	6	8	9	6	7	8	7	7	6	7	8	6	6	8	9	6	7	8	7	7	6	7	8	6	6	8	9	6	7	8	7	7	6	35.1	35.1
Q3TCH7	Q3TCH7	23	12	12	Cullin-4A	Cul4a	sp|Q3TCH7|CUL4A_MOUSE Cullin-4A OS=Mus musculus GN=Cul4a PE=1 SV=1	1	23	12	12	17	16	16	14	15	17	17	18	16	14	14	17	8	8	7	6	6	7	7	8	7	6	6	7	8	8	7	6	6	7	7	8	7	6	6	7	31.1	16.2
Q61103	Q61103	16	16	16	Zinc finger protein ubi-d4	Dpf2	sp|Q61103|REQU_MOUSE Zinc finger protein ubi-d4 OS=Mus musculus GN=Dpf2 PE=1 SV=1	1	16	16	16	10	12	11	9	10	12	16	14	13	14	15	16	10	12	11	9	10	12	16	14	13	14	15	16	10	12	11	9	10	12	16	14	13	14	15	16	50.4	50.4
Q9QYJ0	Q9QYJ0	19	19	19	DnaJ homolog subfamily A member 2	Dnaja2	sp|Q9QYJ0|DNJA2_MOUSE DnaJ homolog subfamily A member 2 OS=Mus musculus GN=Dnaja2 PE=1 SV=1	1	19	19	19	18	19	17	17	18	17	14	14	13	13	16	15	18	19	17	17	18	17	14	14	13	13	16	15	18	19	17	17	18	17	14	14	13	13	16	15	58.5	58.5
Q9Z1X4	Q9Z1X4	38	38	34	Interleukin enhancer-binding factor 3	Ilf3	sp|Q9Z1X4|ILF3_MOUSE Interleukin enhancer-binding factor 3 OS=Mus musculus GN=Ilf3 PE=1 SV=2	1	38	38	34	32	35	32	33	35	36	25	25	26	28	30	26	32	35	32	33	35	36	25	25	26	28	30	26	29	31	28	30	32	32	21	21	23	24	26	22	58	58
Q6PGG6	Q6PGG6	27	27	27	Guanine nucleotide-binding protein-like 3-like protein	Gnl3l	sp|Q6PGG6|GNL3L_MOUSE Guanine nucleotide-binding protein-like 3-like protein OS=Mus musculus GN=Gnl3l PE=1 SV=1	1	27	27	27	24	25	26	23	25	25	20	20	19	21	19	18	24	25	26	23	25	25	20	20	19	21	19	18	24	25	26	23	25	25	20	20	19	21	19	18	52	52
Q7TSZ8;Q9DCM7	Q7TSZ8	20;1	20;1	20;1	Nucleus accumbens-associated protein 1	Nacc1	sp|Q7TSZ8|NACC1_MOUSE Nucleus accumbens-associated protein 1 OS=Mus musculus GN=Nacc1 PE=1 SV=1	2	20	20	20	17	20	17	18	18	18	16	17	16	16	17	16	17	20	17	18	18	18	16	17	16	16	17	16	17	20	17	18	18	18	16	17	16	16	17	16	51.6	51.6
P25206	P25206	52	52	52	DNA replication licensing factor MCM3	Mcm3	sp|P25206|MCM3_MOUSE DNA replication licensing factor MCM3 OS=Mus musculus GN=Mcm3 PE=1 SV=2	1	52	52	52	46	48	48	45	46	42	29	32	27	26	23	25	46	48	48	45	46	42	29	32	27	26	23	25	46	48	48	45	46	42	29	32	27	26	23	25	72.4	72.4
Q99104	Q99104	69	69	61	Unconventional myosin-Va	Myo5a	sp|Q99104|MYO5A_MOUSE Unconventional myosin-Va OS=Mus musculus GN=Myo5a PE=1 SV=2	1	69	69	61	57	59	56	56	57	56	34	32	40	35	33	32	57	59	56	56	57	56	34	32	40	35	33	32	50	52	49	52	50	50	29	29	35	30	29	28	40.1	40.1
Q8K1N4	Q8K1N4	25	25	25	Spermatogenesis-associated serine-rich protein 2	Spats2	sp|Q8K1N4|SPAS2_MOUSE Spermatogenesis-associated serine-rich protein 2 OS=Mus musculus GN=Spats2 PE=1 SV=1	1	25	25	25	13	15	11	12	12	13	23	21	19	19	17	19	13	15	11	12	12	13	23	21	19	19	17	19	13	15	11	12	12	13	23	21	19	19	17	19	65	65
Q9D902	Q9D902	14	14	14	General transcription factor IIE subunit 2	Gtf2e2	sp|Q9D902|T2EB_MOUSE General transcription factor IIE subunit 2 OS=Mus musculus GN=Gtf2e2 PE=1 SV=2	1	14	14	14	11	12	12	12	13	12	13	12	12	12	12	11	11	12	12	12	13	12	13	12	12	12	12	11	11	12	12	12	13	12	13	12	12	12	12	11	58.9	58.9
Q6NZJ6	Q6NZJ6	47	47	42	Eukaryotic translation initiation factor 4 gamma 1	Eif4g1	sp|Q6NZJ6|IF4G1_MOUSE Eukaryotic translation initiation factor 4 gamma 1 OS=Mus musculus GN=Eif4g1 PE=1 SV=1	1	47	47	42	41	39	37	36	37	38	27	26	23	17	22	19	41	39	37	36	37	38	27	26	23	17	22	19	36	34	33	32	33	33	23	23	19	14	19	17	31.3	31.3
P43274	P43274	9	3	3	Histone H1.4	Hist1h1e	sp|P43274|H14_MOUSE Histone H1.4 OS=Mus musculus GN=Hist1h1e PE=1 SV=2	1	9	3	3	9	8	8	6	7	8	8	7	9	8	9	8	3	3	3	3	3	3	2	2	3	3	3	2	3	3	3	3	3	3	2	2	3	3	3	2	31.1	13.2
Q9DB96	Q9DB96	12	12	12	Neuroguidin	Ngdn	sp|Q9DB96|NGDN_MOUSE Neuroguidin OS=Mus musculus GN=Ngdn PE=1 SV=1	1	12	12	12	10	8	10	11	10	10	9	9	8	9	10	10	10	8	10	11	10	10	9	9	8	9	10	10	10	8	10	11	10	10	9	9	8	9	10	10	54	54
Q569Z5	Q569Z5	40	40	40	Probable ATP-dependent RNA helicase DDX46	Ddx46	sp|Q569Z5|DDX46_MOUSE Probable ATP-dependent RNA helicase DDX46 OS=Mus musculus GN=Ddx46 PE=1 SV=2	1	40	40	40	34	37	32	31	37	38	26	26	28	24	28	26	34	37	32	31	37	38	26	26	28	24	28	26	34	37	32	31	37	38	26	26	28	24	28	26	43.1	43.1
Q7TND5	Q7TND5	14	14	14	Ribosome production factor 1	Rpf1	sp|Q7TND5|RPF1_MOUSE Ribosome production factor 1 OS=Mus musculus GN=Rpf1 PE=2 SV=2	1	14	14	14	9	10	8	8	12	12	11	11	11	11	13	11	9	10	8	8	12	12	11	11	11	11	13	11	9	10	8	8	12	12	11	11	11	11	13	11	42.1	42.1
Q8BYH8	Q8BYH8	58	42	42	Chromodomain-helicase-DNA-binding protein 9	Chd9	sp|Q8BYH8|CHD9_MOUSE Chromodomain-helicase-DNA-binding protein 9 OS=Mus musculus GN=Chd9 PE=1 SV=2	1	58	42	42	33	35	30	31	38	36	47	48	49	46	46	48	22	24	20	19	26	25	31	33	33	31	32	34	22	24	20	19	26	25	31	33	33	31	32	34	25.2	20.5
Q62425	Q62425	7	7	7	Cytochrome c oxidase subunit NDUFA4	Ndufa4	sp|Q62425|NDUA4_MOUSE Cytochrome c oxidase subunit NDUFA4 OS=Mus musculus GN=Ndufa4 PE=1 SV=2	1	7	7	7	7	7	6	6	6	6	6	6	5	6	6	6	7	7	6	6	6	6	6	6	5	6	6	6	7	7	6	6	6	6	6	6	5	6	6	6	56.1	56.1
Q60848	Q60848	35	35	35	Lymphocyte-specific helicase	Hells	sp|Q60848|HELLS_MOUSE Lymphocyte-specific helicase OS=Mus musculus GN=Hells PE=1 SV=2	1	35	35	35	28	28	32	27	30	31	23	24	17	19	19	20	28	28	32	27	30	31	23	24	17	19	19	20	28	28	32	27	30	31	23	24	17	19	19	20	44.2	44.2
Q9DCT6	Q9DCT6	7	7	7	Chromatin complexes subunit BAP18	Bap18	sp|Q9DCT6|BAP18_MOUSE Chromatin complexes subunit BAP18 OS=Mus musculus GN=Bap18 PE=1 SV=1	1	7	7	7	5	6	6	6	5	5	6	6	5	5	7	5	5	6	6	6	5	5	6	6	5	5	7	5	5	6	6	6	5	5	6	6	5	5	7	5	59.6	59.6
Q80WQ8	Q80WQ8	37	37	37	Mis18-binding protein 1	Mis18bp1	sp|Q80WQ8|M18BP_MOUSE Mis18-binding protein 1 OS=Mus musculus GN=Mis18bp1 PE=1 SV=1	1	37	37	37	20	27	18	20	28	27	31	30	29	29	27	30	20	27	18	20	28	27	31	30	29	29	27	30	20	27	18	20	28	27	31	30	29	29	27	30	47.3	47.3
Q62095	Q62095	37	8	8	ATP-dependent RNA helicase DDX3Y	Ddx3y	sp|Q62095|DDX3Y_MOUSE ATP-dependent RNA helicase DDX3Y OS=Mus musculus GN=Ddx3y PE=1 SV=2	1	37	8	8	35	36	33	35	36	35	21	22	21	22	22	19	7	8	7	7	7	7	3	3	2	2	4	1	7	8	7	7	7	7	3	3	2	2	4	1	52.4	14.7
Q0P678;REV__Q0P678	Q0P678	34;1	34;1	34;1	Zinc finger CCCH domain-containing protein 18	Zc3h18	sp|Q0P678|ZCH18_MOUSE Zinc finger CCCH domain-containing protein 18 OS=Mus musculus GN=Zc3h18 PE=1 SV=1	2	34	34	34	26	26	29	23	26	28	25	23	24	27	25	24	26	26	29	23	26	28	25	23	24	27	25	24	26	26	29	23	26	28	25	23	24	27	25	24	43.2	43.2
Q8BH74	Q8BH74	35	35	35	Nuclear pore complex protein Nup107	Nup107	sp|Q8BH74|NU107_MOUSE Nuclear pore complex protein Nup107 OS=Mus musculus GN=Nup107 PE=1 SV=1	1	35	35	35	29	29	30	25	30	33	26	24	27	24	27	27	29	29	30	25	30	33	26	24	27	24	27	27	29	29	30	25	30	33	26	24	27	24	27	27	47.1	47.1
O35130	O35130	11	11	11	Ribosomal RNA small subunit methyltransferase NEP1	Emg1	sp|O35130|NEP1_MOUSE Ribosomal RNA small subunit methyltransferase NEP1 OS=Mus musculus GN=Emg1 PE=1 SV=1	1	11	11	11	6	5	7	7	9	5	9	10	11	10	10	7	6	5	7	7	9	5	9	10	11	10	10	7	6	5	7	7	9	5	9	10	11	10	10	7	50.8	50.8
Q80X90	Q80X90	121	121	111	Filamin-B	Flnb	sp|Q80X90|FLNB_MOUSE Filamin-B OS=Mus musculus GN=Flnb PE=1 SV=3	1	121	121	111	109	108	112	113	100	103	48	44	57	49	32	35	109	108	112	113	100	103	48	44	57	49	32	35	100	100	104	106	92	93	44	39	52	45	28	30	68.3	68.3
Q9QXZ0	Q9QXZ0	151	150	148	Microtubule-actin cross-linking factor 1	Macf1	sp|Q9QXZ0|MACF1_MOUSE Microtubule-actin cross-linking factor 1 OS=Mus musculus GN=Macf1 PE=1 SV=2	1	151	150	148	127	122	126	122	113	110	73	78	55	57	48	55	126	121	125	121	112	109	72	77	54	56	47	54	124	119	123	120	110	107	71	76	54	56	47	53	27.9	27.8
Q91YR7	Q91YR7	42	42	42	Pre-mRNA-processing factor 6	Prpf6	sp|Q91YR7|PRP6_MOUSE Pre-mRNA-processing factor 6 OS=Mus musculus GN=Prpf6 PE=1 SV=1	1	42	42	42	32	34	37	36	38	35	30	30	30	29	27	27	32	34	37	36	38	35	30	30	30	29	27	27	32	34	37	36	38	35	30	30	30	29	27	27	49.5	49.5
O54946;Q9QYI8;O35723;Q9QYI5	O54946	15;4;1;1	15;4;1;1	15;4;1;1	DnaJ homolog subfamily B member 6	Dnajb6	sp|O54946|DNJB6_MOUSE DnaJ homolog subfamily B member 6 OS=Mus musculus GN=Dnajb6 PE=1 SV=4	4	15	15	15	13	15	14	11	15	14	11	13	13	13	13	12	13	15	14	11	15	14	11	13	13	13	13	12	13	15	14	11	15	14	11	13	13	13	13	12	38.6	38.6
Q99PU8	Q99PU8	48	48	48	Putative ATP-dependent RNA helicase DHX30	Dhx30	sp|Q99PU8|DHX30_MOUSE Putative ATP-dependent RNA helicase DHX30 OS=Mus musculus GN=Dhx30 PE=1 SV=1	1	48	48	48	42	43	42	41	41	43	29	27	27	27	27	28	42	43	42	41	41	43	29	27	27	27	27	28	42	43	42	41	41	43	29	27	27	27	27	28	50.1	50.1
Q9D8M4	Q9D8M4	9	9	9	60S ribosomal protein L7-like 1	Rpl7l1	sp|Q9D8M4|RL7L_MOUSE 60S ribosomal protein L7-like 1 OS=Mus musculus GN=Rpl7l1 PE=1 SV=1	1	9	9	9	8	8	8	8	9	7	6	6	6	6	6	7	8	8	8	8	9	7	6	6	6	6	6	7	8	8	8	8	9	7	6	6	6	6	6	7	41.5	41.5
O08579	O08579	9	9	9	Emerin	Emd	sp|O08579|EMD_MOUSE Emerin OS=Mus musculus GN=Emd PE=1 SV=1	1	9	9	9	7	7	7	6	6	7	7	9	7	6	8	7	7	7	7	6	6	7	7	9	7	6	8	7	7	7	7	6	6	7	7	9	7	6	8	7	32.8	32.8
Q6NV83	Q6NV83	38	38	38	U2 snRNP-associated SURP motif-containing protein	U2surp	sp|Q6NV83|SR140_MOUSE U2 snRNP-associated SURP motif-containing protein OS=Mus musculus GN=U2surp PE=1 SV=3	1	38	38	38	34	32	33	25	29	28	28	28	28	24	26	26	34	32	33	25	29	28	28	28	28	24	26	26	34	32	33	25	29	28	28	28	28	24	26	26	42.5	42.5
Q3V1V3	Q3V1V3	38	38	38	ESF1 homolog	Esf1	sp|Q3V1V3|ESF1_MOUSE ESF1 homolog OS=Mus musculus GN=Esf1 PE=1 SV=1	1	38	38	38	31	31	28	27	31	30	25	29	27	23	24	27	31	31	28	27	31	30	25	29	27	23	24	27	31	31	28	27	31	30	25	29	27	23	24	27	42.5	42.5
P35700	P35700	16	16	14	Peroxiredoxin-1	Prdx1	sp|P35700|PRDX1_MOUSE Peroxiredoxin-1 OS=Mus musculus GN=Prdx1 PE=1 SV=1	1	16	16	14	15	16	16	16	16	15	10	11	10	9	12	11	15	16	16	16	16	15	10	11	10	9	12	11	13	14	14	14	14	14	9	10	9	8	11	10	68.8	68.8
P47964	P47964	4	4	4	60S ribosomal protein L36	Rpl36	sp|P47964|RL36_MOUSE 60S ribosomal protein L36 OS=Mus musculus GN=Rpl36 PE=3 SV=2	1	4	4	4	3	2	3	4	4	4	2	3	3	2	2	2	3	2	3	4	4	4	2	3	3	2	2	2	3	2	3	4	4	4	2	3	3	2	2	2	22.9	22.9
Q922S8;Q8C0N1	Q922S8	23;1	23;1	22;1	Kinesin-like protein KIF2C	Kif2c	sp|Q922S8|KIF2C_MOUSE Kinesin-like protein KIF2C OS=Mus musculus GN=Kif2c PE=1 SV=1	2	23	23	22	21	20	21	19	19	21	20	19	18	20	19	17	21	20	21	19	19	21	20	19	18	20	19	17	20	19	20	18	18	20	19	18	17	19	18	17	41.6	41.6
Q80WE4	Q80WE4	45	45	45	Kinesin-like protein KIF20B	Kif20b	sp|Q80WE4|KI20B_MOUSE Kinesin-like protein KIF20B OS=Mus musculus GN=Kif20b PE=1 SV=3	1	45	45	45	30	28	31	30	29	33	37	37	36	38	34	34	30	28	31	30	29	33	37	37	36	38	34	34	30	28	31	30	29	33	37	37	36	38	34	34	31.6	31.6
Q9DBY8	Q9DBY8	39	39	39	Nuclear valosin-containing protein-like	Nvl	sp|Q9DBY8|NVL_MOUSE Nuclear valosin-containing protein-like OS=Mus musculus GN=Nvl PE=1 SV=1	1	39	39	39	35	37	32	31	37	33	21	24	21	23	23	21	35	37	32	31	37	33	21	24	21	23	23	21	35	37	32	31	37	33	21	24	21	23	23	21	54.5	54.5
O88708;CON__Q2YDI2	O88708	14;3	14;3	14;3	Origin recognition complex subunit 4	Orc4	sp|O88708|ORC4_MOUSE Origin recognition complex subunit 4 OS=Mus musculus GN=Orc4 PE=1 SV=2	2	14	14	14	11	11	11	11	10	14	13	13	14	14	14	14	11	11	11	11	10	14	13	13	14	14	14	14	11	11	11	11	10	14	13	13	14	14	14	14	40	40
P02340	P02340	18	18	18	Cellular tumor antigen p53	Tp53	sp|P02340|P53_MOUSE Cellular tumor antigen p53 OS=Mus musculus GN=Tp53 PE=1 SV=3	1	18	18	18	12	15	13	12	14	14	14	13	15	16	12	12	12	15	13	12	14	14	14	13	15	16	12	12	12	15	13	12	14	14	14	13	15	16	12	12	57.1	57.1
Q99J62	Q99J62	18	18	18	Replication factor C subunit 4	Rfc4	sp|Q99J62|RFC4_MOUSE Replication factor C subunit 4 OS=Mus musculus GN=Rfc4 PE=1 SV=1	1	18	18	18	15	16	15	14	15	16	13	11	12	12	13	13	15	16	15	14	15	16	13	11	12	12	13	13	15	16	15	14	15	16	13	11	12	12	13	13	57.7	57.7
Q8BMJ2	Q8BMJ2	54	54	54	Leucine--tRNA ligase, cytoplasmic	Lars	sp|Q8BMJ2|SYLC_MOUSE Leucine--tRNA ligase, cytoplasmic OS=Mus musculus GN=Lars PE=1 SV=2	1	54	54	54	48	49	48	46	49	49	34	32	27	28	25	26	48	49	48	46	49	49	34	32	27	28	25	26	48	49	48	46	49	49	34	32	27	28	25	26	55.4	55.4
P63037	P63037	23	23	23	DnaJ homolog subfamily A member 1	Dnaja1	sp|P63037|DNJA1_MOUSE DnaJ homolog subfamily A member 1 OS=Mus musculus GN=Dnaja1 PE=1 SV=1	1	23	23	23	21	20	19	19	21	19	14	15	17	16	15	15	21	20	19	19	21	19	14	15	17	16	15	15	21	20	19	19	21	19	14	15	17	16	15	15	69.8	69.8
P49312	P49312	25	24	22	Heterogeneous nuclear ribonucleoprotein A1;Heterogeneous nuclear ribonucleoprotein A1, N-terminally processed	Hnrnpa1	sp|P49312|ROA1_MOUSE Heterogeneous nuclear ribonucleoprotein A1 OS=Mus musculus GN=Hnrnpa1 PE=1 SV=2	1	25	24	22	21	22	23	22	22	22	15	14	16	17	14	12	20	21	22	21	21	21	14	13	15	16	13	11	18	19	20	19	19	19	12	11	13	14	12	10	62.2	62.2
Q8BW10	Q8BW10	18	18	18	RNA-binding protein NOB1	Nob1	sp|Q8BW10|NOB1_MOUSE RNA-binding protein NOB1 OS=Mus musculus GN=Nob1 PE=1 SV=1	1	18	18	18	14	15	17	15	17	15	13	14	12	14	13	12	14	15	17	15	17	15	13	14	12	14	13	12	14	15	17	15	17	15	13	14	12	14	13	12	50.4	50.4
Q8BG05	Q8BG05	24	22	22	Heterogeneous nuclear ribonucleoprotein A3	Hnrnpa3	sp|Q8BG05|ROA3_MOUSE Heterogeneous nuclear ribonucleoprotein A3 OS=Mus musculus GN=Hnrnpa3 PE=1 SV=1	1	24	22	22	23	24	23	23	23	23	13	12	14	16	13	13	21	22	21	21	21	21	11	10	12	14	12	12	21	22	21	21	21	21	11	10	12	14	12	12	45.9	45.9
P62911;P17932	P62911	6;1	6;1	6;1	60S ribosomal protein L32	Rpl32	sp|P62911|RL32_MOUSE 60S ribosomal protein L32 OS=Mus musculus GN=Rpl32 PE=1 SV=2	2	6	6	6	5	5	5	5	4	5	5	4	5	5	5	6	5	5	5	5	4	5	5	4	5	5	5	6	5	5	5	5	4	5	5	4	5	5	5	6	44.4	44.4
O54790	O54790	9	9	7	Transcription factor MafG	Mafg	sp|O54790|MAFG_MOUSE Transcription factor MafG OS=Mus musculus GN=Mafg PE=1 SV=1	1	9	9	7	5	5	4	4	5	6	8	8	7	9	8	7	5	5	4	4	5	6	8	8	7	9	8	7	3	3	2	2	3	4	6	6	5	7	6	5	53.7	53.7
Q8BX17	Q8BX17	46	46	46	Gem-associated protein 5	Gemin5	sp|Q8BX17|GEMI5_MOUSE Gem-associated protein 5 OS=Mus musculus GN=Gemin5 PE=1 SV=2	1	46	46	46	39	37	32	32	42	40	30	30	27	25	27	25	39	37	32	32	42	40	30	30	27	25	27	25	39	37	32	32	42	40	30	30	27	25	27	25	43.1	43.1
P18760	P18760	23	23	21	Cofilin-1	Cfl1	sp|P18760|COF1_MOUSE Cofilin-1 OS=Mus musculus GN=Cfl1 PE=1 SV=3	1	23	23	21	22	23	21	19	20	21	10	14	13	13	12	13	22	23	21	19	20	21	10	14	13	13	12	13	20	21	19	18	18	19	8	12	11	11	10	11	85.5	85.5
Q6PFD9	Q6PFD9	52	52	52	Nuclear pore complex protein Nup98-Nup96;Nuclear pore complex protein Nup98;Nuclear pore complex protein Nup96	Nup98	sp|Q6PFD9|NUP98_MOUSE Nuclear pore complex protein Nup98-Nup96 OS=Mus musculus GN=Nup98 PE=1 SV=2	1	52	52	52	39	40	41	38	43	40	24	25	28	29	22	23	39	40	41	38	43	40	24	25	28	29	22	23	39	40	41	38	43	40	24	25	28	29	22	23	41	41
O35286	O35286	33	33	32	Pre-mRNA-splicing factor ATP-dependent RNA helicase DHX15	Dhx15	sp|O35286|DHX15_MOUSE Pre-mRNA-splicing factor ATP-dependent RNA helicase DHX15 OS=Mus musculus GN=Dhx15 PE=1 SV=2	1	33	33	32	27	29	29	26	29	28	23	24	20	25	26	23	27	29	29	26	29	28	23	24	20	25	26	23	26	28	28	25	28	27	23	24	20	25	26	23	47.9	47.9
Q9CQV8	Q9CQV8	17	9	9	14-3-3 protein beta/alpha;14-3-3 protein beta/alpha, N-terminally processed	Ywhab	sp|Q9CQV8|1433B_MOUSE 14-3-3 protein beta/alpha OS=Mus musculus GN=Ywhab PE=1 SV=3	1	17	9	9	14	16	16	15	15	15	14	15	15	14	15	14	7	8	9	9	8	8	8	8	8	7	8	8	7	8	9	9	8	8	8	8	8	7	8	8	73.6	48
P17225	P17225	17	17	15	Polypyrimidine tract-binding protein 1	Ptbp1	sp|P17225|PTBP1_MOUSE Polypyrimidine tract-binding protein 1 OS=Mus musculus GN=Ptbp1 PE=1 SV=2	1	17	17	15	15	16	15	16	16	17	13	13	12	12	11	9	15	16	15	16	16	17	13	13	12	12	11	9	13	14	13	14	14	15	12	12	11	11	11	8	62.2	62.2
Q924K8	Q924K8	26	18	18	Metastasis-associated protein MTA3	Mta3	sp|Q924K8|MTA3_MOUSE Metastasis-associated protein MTA3 OS=Mus musculus GN=Mta3 PE=1 SV=1	1	26	18	18	19	20	22	18	22	22	23	23	22	23	24	23	11	12	14	11	14	14	15	15	14	15	16	15	11	12	14	11	14	14	15	15	14	15	16	15	52.3	40.4
E9QAG8	E9QAG8	11	11	5	Zinc finger protein 431	Znf431	sp|E9QAG8|ZN431_MOUSE Zinc finger protein 431 OS=Mus musculus GN=Znf431 PE=1 SV=1	1	11	11	5	8	7	7	7	9	8	4	5	3	3	3	4	8	7	7	7	9	8	4	5	3	3	3	4	3	2	3	3	4	3	1	1	1	1	1	1	21.1	21.1
O70251	O70251	21	18	18	Elongation factor 1-beta	Eef1b	sp|O70251|EF1B_MOUSE Elongation factor 1-beta OS=Mus musculus GN=Eef1b PE=1 SV=5	1	21	18	18	20	20	18	18	17	17	9	9	11	9	11	12	17	17	15	16	14	14	8	8	9	7	9	9	17	17	15	16	14	14	8	8	9	7	9	9	85.3	85.3
O55143;Q8R429;Q64518	O55143	35;9;5	35;9;5	35;9;5	Sarcoplasmic/endoplasmic reticulum calcium ATPase 2	Atp2a2	sp|O55143|AT2A2_MOUSE Sarcoplasmic/endoplasmic reticulum calcium ATPase 2 OS=Mus musculus GN=Atp2a2 PE=1 SV=2	3	35	35	35	29	32	31	30	29	32	23	25	19	21	23	18	29	32	31	30	29	32	23	25	19	21	23	18	29	32	31	30	29	32	23	25	19	21	23	18	41.9	41.9
Q01853	Q01853	55	55	55	Transitional endoplasmic reticulum ATPase	Vcp	sp|Q01853|TERA_MOUSE Transitional endoplasmic reticulum ATPase OS=Mus musculus GN=Vcp PE=1 SV=4	1	55	55	55	54	51	50	49	49	50	29	29	24	29	23	25	54	51	50	49	49	50	29	29	24	29	23	25	54	51	50	49	49	50	29	29	24	29	23	25	69.9	69.9
Q6P5F9	Q6P5F9	38	38	38	Exportin-1	Xpo1	sp|Q6P5F9|XPO1_MOUSE Exportin-1 OS=Mus musculus GN=Xpo1 PE=1 SV=1	1	38	38	38	31	33	33	31	30	30	23	24	21	21	21	18	31	33	33	31	30	30	23	24	21	21	21	18	31	33	33	31	30	30	23	24	21	21	21	18	43	43
Q8VI84	Q8VI84	25	25	25	Nucleolar complex protein 3 homolog	Noc3l	sp|Q8VI84|NOC3L_MOUSE Nucleolar complex protein 3 homolog OS=Mus musculus GN=Noc3l PE=2 SV=2	1	25	25	25	18	16	20	16	20	19	20	21	18	20	23	23	18	16	20	16	20	19	20	21	18	20	23	23	18	16	20	16	20	19	20	21	18	20	23	23	39.4	39.4
Q8R1B4	Q8R1B4	35	35	35	Eukaryotic translation initiation factor 3 subunit C	Eif3c	sp|Q8R1B4|EIF3C_MOUSE Eukaryotic translation initiation factor 3 subunit C OS=Mus musculus GN=Eif3c PE=1 SV=1	1	35	35	35	29	32	33	30	29	26	20	19	18	21	17	19	29	32	33	30	29	26	20	19	18	21	17	19	29	32	33	30	29	26	20	19	18	21	17	19	39.5	39.5
Q8CDM1	Q8CDM1	30	30	30	ATPase family AAA domain-containing protein 2	Atad2	sp|Q8CDM1|ATAD2_MOUSE ATPase family AAA domain-containing protein 2 OS=Mus musculus GN=Atad2 PE=1 SV=1	1	30	30	30	18	19	19	19	23	25	21	22	22	25	22	25	18	19	19	19	23	25	21	22	22	25	22	25	18	19	19	19	23	25	21	22	22	25	22	25	40	40
Q9WTQ5	Q9WTQ5	83	83	83	A-kinase anchor protein 12	Akap12	sp|Q9WTQ5|AKA12_MOUSE A-kinase anchor protein 12 OS=Mus musculus GN=Akap12 PE=1 SV=1	1	83	83	83	76	76	78	71	76	79	37	34	32	31	28	36	76	76	78	71	76	79	37	34	32	31	28	36	76	76	78	71	76	79	37	34	32	31	28	36	67.5	67.5
Q6ZQK0	Q6ZQK0	27	27	27	Condensin-2 complex subunit D3	Ncapd3	sp|Q6ZQK0|CNDD3_MOUSE Condensin-2 complex subunit D3 OS=Mus musculus GN=Ncapd3 PE=1 SV=3	1	27	27	27	12	13	11	13	15	12	25	26	26	26	22	22	12	13	11	13	15	12	25	26	26	26	22	22	12	13	11	13	15	12	25	26	26	26	22	22	24	24
P16460	P16460	22	22	22	Argininosuccinate synthase	Ass1	sp|P16460|ASSY_MOUSE Argininosuccinate synthase OS=Mus musculus GN=Ass1 PE=1 SV=1	1	22	22	22	19	19	17	17	19	19	19	17	14	15	16	12	19	19	17	17	19	19	19	17	14	15	16	12	19	19	17	17	19	19	19	17	14	15	16	12	58	58
Q9Z315	Q9Z315	34	34	34	U4/U6.U5 tri-snRNP-associated protein 1	Sart1	sp|Q9Z315|SNUT1_MOUSE U4/U6.U5 tri-snRNP-associated protein 1 OS=Mus musculus GN=Sart1 PE=1 SV=1	1	34	34	34	26	27	23	25	26	27	25	26	26	23	23	24	26	27	23	25	26	27	25	26	26	23	23	24	26	27	23	25	26	27	25	26	26	23	23	24	52.5	52.5
Q3URR7	Q3URR7	24	24	24	Zinc finger and SCAN domain-containing protein 10	Zscan10	sp|Q3URR7|ZSC10_MOUSE Zinc finger and SCAN domain-containing protein 10 OS=Mus musculus GN=Zscan10 PE=1 SV=2	1	24	24	24	20	20	23	21	20	23	20	19	22	21	21	19	20	20	23	21	20	23	20	19	22	21	21	19	20	20	23	21	20	23	20	19	22	21	21	19	36.8	36.8
Q8BMK4	Q8BMK4	34	34	34	Cytoskeleton-associated protein 4	Ckap4	sp|Q8BMK4|CKAP4_MOUSE Cytoskeleton-associated protein 4 OS=Mus musculus GN=Ckap4 PE=1 SV=2	1	34	34	34	31	33	34	28	32	32	22	23	21	23	21	21	31	33	34	28	32	32	22	23	21	23	21	21	31	33	34	28	32	32	22	23	21	23	21	21	58.1	58.1
P27641	P27641	25	25	25	X-ray repair cross-complementing protein 5	Xrcc5	sp|P27641|XRCC5_MOUSE X-ray repair cross-complementing protein 5 OS=Mus musculus GN=Xrcc5 PE=1 SV=4	1	25	25	25	19	19	22	19	22	19	15	17	13	13	12	13	19	19	22	19	22	19	15	17	13	13	12	13	19	19	22	19	22	19	15	17	13	13	12	13	44.5	44.5
P09602	P09602	2	2	2	Non-histone chromosomal protein HMG-17	Hmgn2	sp|P09602|HMGN2_MOUSE Non-histone chromosomal protein HMG-17 OS=Mus musculus GN=Hmgn2 PE=1 SV=2	1	2	2	2	2	2	2	1	2	2	2	2	2	2	1	1	2	2	2	1	2	2	2	2	2	2	1	1	2	2	2	1	2	2	2	2	2	2	1	1	23.3	23.3
P46935;Q9CUN6;A2A5Z6;Q6I6G8;Q8K4P8	P46935	40;1;1;1;1	40;1;1;1;1	35;0;0;0;0	E3 ubiquitin-protein ligase NEDD4	Nedd4	sp|P46935|NEDD4_MOUSE E3 ubiquitin-protein ligase NEDD4 OS=Mus musculus GN=Nedd4 PE=1 SV=3	5	40	40	35	37	38	34	32	34	34	24	24	20	21	18	19	37	38	34	32	34	34	24	24	20	21	18	19	32	33	30	29	30	30	22	22	20	19	16	17	51.5	51.5
Q9JHJ0	Q9JHJ0	20	20	19	Tropomodulin-3	Tmod3	sp|Q9JHJ0|TMOD3_MOUSE Tropomodulin-3 OS=Mus musculus GN=Tmod3 PE=1 SV=1	1	20	20	19	19	17	17	16	16	19	13	13	15	15	15	15	19	17	17	16	16	19	13	13	15	15	15	15	18	16	16	15	15	18	12	12	14	14	14	14	58.8	58.8
P26443	P26443	28	28	28	Glutamate dehydrogenase 1, mitochondrial	Glud1	sp|P26443|DHE3_MOUSE Glutamate dehydrogenase 1, mitochondrial OS=Mus musculus GN=Glud1 PE=1 SV=1	1	28	28	28	24	24	26	26	20	23	17	13	20	21	16	16	24	24	26	26	20	23	17	13	20	21	16	16	24	24	26	26	20	23	17	13	20	21	16	16	61.8	61.8
Q99LF4	Q99LF4	24	24	24	tRNA-splicing ligase RtcB homolog	Rtcb	sp|Q99LF4|RTCB_MOUSE tRNA-splicing ligase RtcB homolog OS=Mus musculus GN=Rtcb PE=1 SV=1	1	24	24	24	21	19	22	22	21	22	19	18	17	17	17	16	21	19	22	22	21	22	19	18	17	17	17	16	21	19	22	22	21	22	19	18	17	17	17	16	66.3	66.3
P61222	P61222	28	28	28	ATP-binding cassette sub-family E member 1	Abce1	sp|P61222|ABCE1_MOUSE ATP-binding cassette sub-family E member 1 OS=Mus musculus GN=Abce1 PE=1 SV=1	1	28	28	28	25	24	26	27	27	25	17	16	17	19	17	17	25	24	26	27	27	25	17	16	17	19	17	17	25	24	26	27	27	25	17	16	17	19	17	17	50.1	50.1
P14211	P14211	30	30	30	Calreticulin	Calr	sp|P14211|CALR_MOUSE Calreticulin OS=Mus musculus GN=Calr PE=1 SV=1	1	30	30	30	27	27	27	25	26	27	17	17	15	17	16	16	27	27	27	25	26	27	17	17	15	17	16	16	27	27	27	25	26	27	17	17	15	17	16	16	84.1	84.1
Q9WUV0	Q9WUV0	14	14	14	Origin recognition complex subunit 5	Orc5	sp|Q9WUV0|ORC5_MOUSE Origin recognition complex subunit 5 OS=Mus musculus GN=Orc5 PE=2 SV=1	1	14	14	14	9	6	11	10	12	12	13	12	9	9	9	11	9	6	11	10	12	12	13	12	9	9	9	11	9	6	11	10	12	12	13	12	9	9	9	11	36.8	36.8
Q9JLB4	Q9JLB4	68	68	68	Cubilin	Cubn	sp|Q9JLB4|CUBN_MOUSE Cubilin OS=Mus musculus GN=Cubn PE=1 SV=3	1	68	68	68	53	55	63	62	52	53	35	39	39	42	27	26	53	55	63	62	52	53	35	39	39	42	27	26	53	55	63	62	52	53	35	39	39	42	27	26	25.6	25.6
P97855	P97855	20	19	19	Ras GTPase-activating protein-binding protein 1	G3bp1	sp|P97855|G3BP1_MOUSE Ras GTPase-activating protein-binding protein 1 OS=Mus musculus GN=G3bp1 PE=1 SV=1	1	20	19	19	19	20	20	19	20	20	16	15	12	12	12	12	18	19	19	18	19	19	15	14	11	11	11	11	18	19	19	18	19	19	15	14	11	11	11	11	54.6	52.9
P62317	P62317	9	9	9	Small nuclear ribonucleoprotein Sm D2	Snrpd2	sp|P62317|SMD2_MOUSE Small nuclear ribonucleoprotein Sm D2 OS=Mus musculus GN=Snrpd2 PE=1 SV=1	1	9	9	9	9	9	9	9	9	9	8	8	8	8	8	8	9	9	9	9	9	9	8	8	8	8	8	8	9	9	9	9	9	9	8	8	8	8	8	8	61.9	61.9
Q91YT7	Q91YT7	18	18	14	YTH domain-containing family protein 2	Ythdf2	sp|Q91YT7|YTHD2_MOUSE YTH domain-containing family protein 2 OS=Mus musculus GN=Ythdf2 PE=1 SV=1	1	18	18	14	16	16	15	15	16	17	18	15	16	16	17	14	16	16	15	15	16	17	18	15	16	16	17	14	12	12	11	11	13	13	14	12	12	13	13	11	38.3	38.3
O70456	O70456	16	13	13	14-3-3 protein sigma	Sfn	sp|O70456|1433S_MOUSE 14-3-3 protein sigma OS=Mus musculus GN=Sfn PE=1 SV=2	1	16	13	13	15	16	15	15	16	15	11	10	8	10	11	11	12	13	12	13	13	12	8	7	5	7	8	8	12	13	12	13	13	12	8	7	5	7	8	8	61.7	51.6
Q8CIE6	Q8CIE6	39	39	39	Coatomer subunit alpha;Xenin;Proxenin	Copa	sp|Q8CIE6|COPA_MOUSE Coatomer subunit alpha OS=Mus musculus GN=Copa PE=1 SV=2	1	39	39	39	35	35	37	35	36	34	27	28	27	25	28	26	35	35	37	35	36	34	27	28	27	25	28	26	35	35	37	35	36	34	27	28	27	25	28	26	41.3	41.3
Q9JKB3	Q9JKB3	16	9	9	Y-box-binding protein 3	Ybx3	sp|Q9JKB3|YBOX3_MOUSE Y-box-binding protein 3 OS=Mus musculus GN=Ybx3 PE=1 SV=2	1	16	9	9	14	15	15	15	15	14	12	13	12	12	13	11	7	8	8	8	8	7	7	8	7	7	7	7	7	8	8	8	8	7	7	8	7	7	7	7	52.4	40.2
Q7JJ13	Q7JJ13	18	18	14	Bromodomain-containing protein 2	Brd2	sp|Q7JJ13|BRD2_MOUSE Bromodomain-containing protein 2 OS=Mus musculus GN=Brd2 PE=1 SV=1	1	18	18	14	12	11	13	11	14	14	11	11	13	11	10	11	12	11	13	11	14	14	11	11	13	11	10	11	11	10	11	10	12	11	10	10	11	10	9	10	25.4	25.4
Q8VDW0	Q8VDW0	19	19	10	ATP-dependent RNA helicase DDX39A	Ddx39a	sp|Q8VDW0|DX39A_MOUSE ATP-dependent RNA helicase DDX39A OS=Mus musculus GN=Ddx39a PE=1 SV=1	1	19	19	10	17	18	17	18	17	18	14	15	15	16	15	16	17	18	17	18	17	18	14	15	15	16	15	16	8	9	9	10	9	10	8	8	9	9	9	9	52.9	52.9
Q9EP71;Q2M3X8	Q9EP71	49;1	49;1	49;1	Ankycorbin	Rai14	sp|Q9EP71|RAI14_MOUSE Ankycorbin OS=Mus musculus GN=Rai14 PE=1 SV=1	2	49	49	49	45	45	44	40	48	48	26	22	21	21	24	24	45	45	44	40	48	48	26	22	21	21	24	24	45	45	44	40	48	48	26	22	21	21	24	24	53.7	53.7
Q9CPS7	Q9CPS7	10	10	10	RNA-binding protein PNO1	Pno1	sp|Q9CPS7|PNO1_MOUSE RNA-binding protein PNO1 OS=Mus musculus GN=Pno1 PE=1 SV=1	1	10	10	10	9	9	9	8	9	9	7	7	7	8	7	6	9	9	9	8	9	9	7	7	7	8	7	6	9	9	9	8	9	9	7	7	7	8	7	6	43.1	43.1
P68510	P68510	17	13	13	14-3-3 protein eta	Ywhah	sp|P68510|1433F_MOUSE 14-3-3 protein eta OS=Mus musculus GN=Ywhah PE=1 SV=2	1	17	13	13	16	16	17	15	15	15	15	14	15	15	15	16	12	12	13	12	11	11	11	10	11	11	11	12	12	12	13	12	11	11	11	10	11	11	11	12	65	54.1
A2ASQ1	A2ASQ1	37	37	37	Agrin;Agrin N-terminal 110 kDa subunit;Agrin C-terminal 110 kDa subunit;Agrin C-terminal 90 kDa fragment;Agrin C-terminal 22 kDa fragment	Agrn	sp|A2ASQ1|AGRIN_MOUSE Agrin OS=Mus musculus GN=Agrn PE=1 SV=1	1	37	37	37	28	26	27	25	28	29	28	29	27	28	21	20	28	26	27	25	28	29	28	29	27	28	21	20	28	26	27	25	28	29	28	29	27	28	21	20	28.2	28.2
Q07832	Q07832	25	25	25	Serine/threonine-protein kinase PLK1	Plk1	sp|Q07832|PLK1_MOUSE Serine/threonine-protein kinase PLK1 OS=Mus musculus GN=Plk1 PE=1 SV=2	1	25	25	25	21	20	18	19	20	20	18	16	18	14	17	13	21	20	18	19	20	20	18	16	18	14	17	13	21	20	18	19	20	20	18	16	18	14	17	13	46.6	46.6
Q8K327	Q8K327	29	29	29	Chromosome alignment-maintaining phosphoprotein 1	Champ1	sp|Q8K327|CHAP1_MOUSE Chromosome alignment-maintaining phosphoprotein 1 OS=Mus musculus GN=Champ1 PE=1 SV=1	1	29	29	29	24	25	24	20	25	22	25	24	23	21	25	22	24	25	24	20	25	22	25	24	23	21	25	22	24	25	24	20	25	22	25	24	23	21	25	22	39.9	39.9
P09242	P09242	25	25	25	Alkaline phosphatase, tissue-nonspecific isozyme	Alpl	sp|P09242|PPBT_MOUSE Alkaline phosphatase, tissue-nonspecific isozyme OS=Mus musculus GN=Alpl PE=1 SV=2	1	25	25	25	23	24	23	20	24	23	14	13	17	13	20	18	23	24	23	20	24	23	14	13	17	13	20	18	23	24	23	20	24	23	14	13	17	13	20	18	55.9	55.9
Q6ZPV2	Q6ZPV2	27	27	27	DNA helicase INO80	Ino80	sp|Q6ZPV2|INO80_MOUSE DNA helicase INO80 OS=Mus musculus GN=Ino80 PE=1 SV=2	1	27	27	27	17	17	15	18	20	19	20	20	20	23	21	20	17	17	15	18	20	19	20	20	20	23	21	20	17	17	15	18	20	19	20	20	20	23	21	20	21.8	21.8
P21107	P21107	26	15	14	Tropomyosin alpha-3 chain	Tpm3	sp|P21107|TPM3_MOUSE Tropomyosin alpha-3 chain OS=Mus musculus GN=Tpm3 PE=1 SV=3	1	26	15	14	23	23	23	22	21	23	14	12	14	14	10	14	12	12	13	12	11	14	8	6	9	7	8	8	12	12	12	11	11	14	8	6	9	7	8	7	56.1	35.4
Q6PAL7	Q6PAL7	34	34	34	AT-hook DNA-binding motif-containing protein 1	Ahdc1	sp|Q6PAL7|AHDC1_MOUSE AT-hook DNA-binding motif-containing protein 1 OS=Mus musculus GN=Ahdc1 PE=1 SV=1	1	34	34	34	27	28	29	29	29	31	30	29	28	28	29	29	27	28	29	29	29	31	30	29	28	28	29	29	27	28	29	29	29	31	30	29	28	28	29	29	33.7	33.7
Q922F4	Q922F4	23	12	9	Tubulin beta-6 chain	Tubb6	sp|Q922F4|TBB6_MOUSE Tubulin beta-6 chain OS=Mus musculus GN=Tubb6 PE=1 SV=1	1	23	12	9	22	23	23	20	23	23	20	18	20	18	19	19	11	12	12	9	12	12	9	8	9	8	8	8	9	9	9	8	9	9	8	7	7	7	7	7	74.9	44.3
P59997;REV__Q80YT7	P59997	25;1	25;1	24;0	Lysine-specific demethylase 2A	Kdm2a	sp|P59997|KDM2A_MOUSE Lysine-specific demethylase 2A OS=Mus musculus GN=Kdm2a PE=1 SV=2	2	25	25	24	13	12	12	9	14	12	22	24	22	24	20	20	13	12	12	9	14	12	22	24	22	24	20	20	12	11	11	9	13	11	21	23	21	23	19	19	26.6	26.6
Q9CX86	Q9CX86	11	11	11	Heterogeneous nuclear ribonucleoprotein A0	Hnrnpa0	sp|Q9CX86|ROA0_MOUSE Heterogeneous nuclear ribonucleoprotein A0 OS=Mus musculus GN=Hnrnpa0 PE=1 SV=1	1	11	11	11	10	9	9	10	9	10	6	7	8	7	5	5	10	9	9	10	9	10	6	7	8	7	5	5	10	9	9	10	9	10	6	7	8	7	5	5	49.8	49.8
Q6GSS7;Q64523	Q6GSS7;Q64523	8;7	2;2	0;0	Histone H2A type 2-A;Histone H2A type 2-C	Hist2h2aa1;Hist2h2ac	sp|Q6GSS7|H2A2A_MOUSE Histone H2A type 2-A OS=Mus musculus GN=Hist2h2aa1 PE=1 SV=3;sp|Q64523|H2A2C_MOUSE Histone H2A type 2-C OS=Mus musculus GN=Hist2h2ac PE=1 SV=3	2	8	2	0	7	7	8	7	7	7	8	6	8	8	7	8	1	1	2	2	1	1	2	0	2	2	1	2	0	0	0	0	0	0	0	0	0	0	0	0	63.1	25.4
Q9QZQ1	Q9QZQ1	62	62	62	Afadin	Mllt4	sp|Q9QZQ1|AFAD_MOUSE Afadin OS=Mus musculus GN=Afdn PE=1 SV=3	1	62	62	62	57	56	50	52	55	56	35	29	31	30	30	35	57	56	50	52	55	56	35	29	31	30	30	35	57	56	50	52	55	56	35	29	31	30	30	35	43.3	43.3
P10853;Q8CGP2;Q64475	P10853;Q8CGP2;Q64475	18;17;17	1;1;1	0;0;0	Histone H2B type 1-F/J/L;Histone H2B type 1-P;Histone H2B type 1-B	Hist1h2bf;Hist1h2bp;Hist1h2bb	sp|P10853|H2B1F_MOUSE Histone H2B type 1-F/J/L OS=Mus musculus GN=Hist1h2bf PE=1 SV=2;sp|Q8CGP2|H2B1P_MOUSE Histone H2B type 1-P OS=Mus musculus GN=Hist1h2bp PE=1 SV=3;sp|Q64475|H2B1B_MOUSE Histone H2B type 1-B OS=Mus musculus GN=Hist1h2bb PE=1 SV=3	3	18	1	0	17	17	16	15	17	16	18	17	18	18	18	18	1	1	1	1	1	1	1	1	1	1	1	1	0	0	0	0	0	0	0	0	0	0	0	0	81.7	17.5
Q9WVR4	Q9WVR4	26	23	22	Fragile X mental retardation syndrome-related protein 2	Fxr2	sp|Q9WVR4|FXR2_MOUSE Fragile X mental retardation syndrome-related protein 2 OS=Mus musculus GN=Fxr2 PE=1 SV=1	1	26	23	22	25	24	24	21	24	24	19	20	16	16	20	20	22	21	21	18	21	21	16	17	13	13	17	17	21	20	20	17	20	20	16	16	13	13	17	17	42.3	40
P17742	P17742	15	15	15	Peptidyl-prolyl cis-trans isomerase A;Peptidyl-prolyl cis-trans isomerase A, N-terminally processed	Ppia	sp|P17742|PPIA_MOUSE Peptidyl-prolyl cis-trans isomerase A OS=Mus musculus GN=Ppia PE=1 SV=2	1	15	15	15	15	15	15	14	15	15	10	10	11	9	10	8	15	15	15	14	15	15	10	10	11	9	10	8	15	15	15	14	15	15	10	10	11	9	10	8	79.3	79.3
Q8C6B9	Q8C6B9	7	7	7	Active regulator of SIRT1	Rps19bp1	sp|Q8C6B9|AROS_MOUSE Active regulator of SIRT1 OS=Mus musculus GN=Rps19bp1 PE=1 SV=1	1	7	7	7	6	6	7	6	6	5	6	7	7	6	7	5	6	6	7	6	6	5	6	7	7	6	7	5	6	6	7	6	6	5	6	7	7	6	7	5	46.9	46.9
Q7TQH0	Q7TQH0	27	27	26	Ataxin-2-like protein	Atxn2l	sp|Q7TQH0|ATX2L_MOUSE Ataxin-2-like protein OS=Mus musculus GN=Atxn2l PE=1 SV=1	1	27	27	26	24	23	20	18	22	24	19	18	17	15	19	19	24	23	20	18	22	24	19	18	17	15	19	19	23	22	19	18	21	23	18	17	16	14	18	18	28.8	28.8
Q8BJ71	Q8BJ71	39	39	39	Nuclear pore complex protein Nup93	Nup93	sp|Q8BJ71|NUP93_MOUSE Nuclear pore complex protein Nup93 OS=Mus musculus GN=Nup93 PE=1 SV=1	1	39	39	39	32	30	32	30	36	34	26	22	20	23	21	18	32	30	32	30	36	34	26	22	20	23	21	18	32	30	32	30	36	34	26	22	20	23	21	18	50.7	50.7
Q6PB66	Q6PB66	69	69	69	Leucine-rich PPR motif-containing protein, mitochondrial	Lrpprc	sp|Q6PB66|LPPRC_MOUSE Leucine-rich PPR motif-containing protein, mitochondrial OS=Mus musculus GN=Lrpprc PE=1 SV=2	1	69	69	69	59	59	60	58	61	60	38	38	41	42	34	36	59	59	60	58	61	60	38	38	41	42	34	36	59	59	60	58	61	60	38	38	41	42	34	36	57.7	57.7
Q9CZJ1	Q9CZJ1	11	11	11	Probable U3 small nucleolar RNA-associated protein 11	Utp11l	sp|Q9CZJ1|UTP11_MOUSE Probable U3 small nucleolar RNA-associated protein 11 OS=Mus musculus GN=Utp11 PE=2 SV=1	1	11	11	11	6	7	6	9	6	6	11	9	10	10	11	11	6	7	6	9	6	6	11	9	10	10	11	11	6	7	6	9	6	6	11	9	10	10	11	11	39.1	39.1
P57776	P57776	23	23	20	Elongation factor 1-delta	Eef1d	sp|P57776|EF1D_MOUSE Elongation factor 1-delta OS=Mus musculus GN=Eef1d PE=1 SV=3	1	23	23	20	23	23	22	16	20	23	11	12	13	13	13	14	23	23	22	16	20	23	11	12	13	13	13	14	20	20	19	14	17	20	10	11	11	11	11	11	74.7	74.7
B2RRE7	B2RRE7	33	33	33	OTU domain-containing protein 4	Otud4	sp|B2RRE7|OTUD4_MOUSE OTU domain-containing protein 4 OS=Mus musculus GN=Otud4 PE=1 SV=1	1	33	33	33	28	28	25	28	29	27	26	26	25	24	27	23	28	28	25	28	29	27	26	26	25	24	27	23	28	28	25	28	29	27	26	26	25	24	27	23	35.5	35.5
P83887;Q8VCK3	P83887;Q8VCK3	14;9	14;9	14;9	Tubulin gamma-1 chain;Tubulin gamma-2 chain	Tubg1;Tubg2	sp|P83887|TBG1_MOUSE Tubulin gamma-1 chain OS=Mus musculus GN=Tubg1 PE=1 SV=1;sp|Q8VCK3|TBG2_MOUSE Tubulin gamma-2 chain OS=Mus musculus GN=Tubg2 PE=1 SV=1	2	14	14	14	14	13	13	12	13	13	11	10	11	10	11	11	14	13	13	12	13	13	11	10	11	10	11	11	14	13	13	12	13	13	11	10	11	10	11	11	51.2	51.2
Q9D2U9;Q8CGP0	Q9D2U9;Q8CGP0	13;13	3;3	1;1	Histone H2B type 3-A;Histone H2B type 3-B	Hist3h2ba;Hist3h2bb	sp|Q9D2U9|H2B3A_MOUSE Histone H2B type 3-A OS=Mus musculus GN=Hist3h2ba PE=1 SV=3;sp|Q8CGP0|H2B3B_MOUSE Histone H2B type 3-B OS=Mus musculus GN=Hist3h2bb PE=1 SV=3	2	13	3	1	12	12	10	10	11	11	12	12	12	12	12	12	2	2	1	2	1	2	2	2	2	2	2	2	0	0	0	0	0	1	0	0	0	0	0	0	68.3	13.5
Q6NXK2	Q6NXK2	29	29	28	Zinc finger protein 532	Znf532	sp|Q6NXK2|ZN532_MOUSE Zinc finger protein 532 OS=Mus musculus GN=Znf532 PE=1 SV=1	1	29	29	28	15	17	19	18	22	22	25	25	24	21	23	22	15	17	19	18	22	22	25	25	24	21	23	22	14	16	18	17	21	21	24	24	23	20	22	21	41.8	41.8
Q64737	Q64737	46	46	46	Trifunctional purine biosynthetic protein adenosine-3;Phosphoribosylamine--glycine ligase;Phosphoribosylformylglycinamidine cyclo-ligase;Phosphoribosylglycinamide formyltransferase	Gart	sp|Q64737|PUR2_MOUSE Trifunctional purine biosynthetic protein adenosine-3 OS=Mus musculus GN=Gart PE=1 SV=3	1	46	46	46	42	44	39	36	43	41	28	23	19	18	23	24	42	44	39	36	43	41	28	23	19	18	23	24	42	44	39	36	43	41	28	23	19	18	23	24	63.6	63.6
Q9JJ89	Q9JJ89	10	10	10	Coiled-coil domain-containing protein 86	Ccdc86	sp|Q9JJ89|CCD86_MOUSE Coiled-coil domain-containing protein 86 OS=Mus musculus GN=Ccdc86 PE=1 SV=2	1	10	10	10	6	7	9	7	7	8	9	8	8	10	9	9	6	7	9	7	7	8	9	8	8	10	9	9	6	7	9	7	7	8	9	8	8	10	9	9	25.4	25.4
Q61464	Q61464	43	43	43	Zinc finger protein 638	Znf638	sp|Q61464|ZN638_MOUSE Zinc finger protein 638 OS=Mus musculus GN=Znf638 PE=1 SV=2	1	43	43	43	34	35	36	32	39	38	29	28	27	26	25	27	34	35	36	32	39	38	29	28	27	26	25	27	34	35	36	32	39	38	29	28	27	26	25	27	32.1	32.1
Q9Z0H3	Q9Z0H3	15	15	15	SWI/SNF-related matrix-associated actin-dependent regulator of chromatin subfamily B member 1	Smarcb1	sp|Q9Z0H3|SNF5_MOUSE SWI/SNF-related matrix-associated actin-dependent regulator of chromatin subfamily B member 1 OS=Mus musculus GN=Smarcb1 PE=1 SV=1	1	15	15	15	12	11	10	11	12	9	14	12	12	12	12	12	12	11	10	11	12	9	14	12	12	12	12	12	12	11	10	11	12	9	14	12	12	12	12	12	54.5	54.5
Q99LI5;Q811F1	Q99LI5	26;1	26;1	25;0	Zinc finger protein 281	Znf281	sp|Q99LI5|ZN281_MOUSE Zinc finger protein 281 OS=Mus musculus GN=Znf281 PE=1 SV=1	2	26	26	25	23	23	26	20	23	22	17	20	15	17	15	15	23	23	26	20	23	22	17	20	15	17	15	15	22	22	25	20	22	21	17	20	15	17	15	15	43	43
Q60737	Q60737	16	16	16	Casein kinase II subunit alpha	Csnk2a1	sp|Q60737|CSK21_MOUSE Casein kinase II subunit alpha OS=Mus musculus GN=Csnk2a1 PE=1 SV=2	1	16	16	16	14	15	14	14	15	13	11	11	10	11	12	12	14	15	14	14	15	13	11	11	10	11	12	12	14	15	14	14	15	13	11	11	10	11	12	12	48.6	48.6
Q9QUR6	Q9QUR6	24	24	24	Prolyl endopeptidase	Prep	sp|Q9QUR6|PPCE_MOUSE Prolyl endopeptidase OS=Mus musculus GN=Prep PE=1 SV=1	1	24	24	24	21	20	20	19	18	20	4	2	4	2	2	1	21	20	20	19	18	20	4	2	4	2	2	1	21	20	20	19	18	20	4	2	4	2	2	1	47.2	47.2
Q9QZE7	Q9QZE7	4	4	4	Translin-associated protein X	Tsnax	sp|Q9QZE7|TSNAX_MOUSE Translin-associated protein X OS=Mus musculus GN=Tsnax PE=1 SV=1	1	4	4	4	2	3	3	3	0	2	0	1	2	1	1	1	2	3	3	3	0	2	0	1	2	1	1	1	2	3	3	3	0	2	0	1	2	1	1	1	16.9	16.9
Q61539;P62509;O08580	Q61539	15;2;1	15;2;1	15;2;1	Steroid hormone receptor ERR2	Esrrb	sp|Q61539|ERR2_MOUSE Steroid hormone receptor ERR2 OS=Mus musculus GN=Esrrb PE=1 SV=2	3	15	15	15	12	9	13	13	13	14	14	12	13	12	13	13	12	9	13	13	13	14	14	12	13	12	13	13	12	9	13	13	13	14	14	12	13	12	13	13	39.7	39.7
Q8R4U7	Q8R4U7	52	52	52	Leucine zipper protein 1	Luzp1	sp|Q8R4U7|LUZP1_MOUSE Leucine zipper protein 1 OS=Mus musculus GN=Luzp1 PE=1 SV=2	1	52	52	52	41	41	41	42	45	45	33	33	30	32	29	32	41	41	41	42	45	45	33	33	30	32	29	32	41	41	41	42	45	45	33	33	30	32	29	32	61.9	61.9
P07356	P07356	26	26	26	Annexin A2	Anxa2	sp|P07356|ANXA2_MOUSE Annexin A2 OS=Mus musculus GN=Anxa2 PE=1 SV=2	1	26	26	26	22	23	25	23	19	19	13	14	11	12	10	12	22	23	25	23	19	19	13	14	11	12	10	12	22	23	25	23	19	19	13	14	11	12	10	12	65.8	65.8
Q8K2F0	Q8K2F0	16	14	12	Bromodomain-containing protein 3	Brd3	sp|Q8K2F0|BRD3_MOUSE Bromodomain-containing protein 3 OS=Mus musculus GN=Brd3 PE=1 SV=2	1	16	14	12	3	4	7	6	3	6	11	13	12	8	11	11	2	3	6	6	3	5	10	13	11	8	11	11	1	2	4	4	2	4	9	12	10	7	10	11	28.5	26.2
Q6PFD6	Q6PFD6	19	18	18	Kinesin-like protein KIF18B	Kif18b	sp|Q6PFD6|KI18B_MOUSE Kinesin-like protein KIF18B OS=Mus musculus GN=Kif18b PE=2 SV=2	1	19	18	18	13	12	11	9	13	10	18	17	17	16	13	14	12	11	11	9	12	10	17	16	16	15	12	13	12	11	11	9	12	10	17	16	16	15	12	13	29.7	28.4
Q9JKF1	Q9JKF1	68	68	66	Ras GTPase-activating-like protein IQGAP1	Iqgap1	sp|Q9JKF1|IQGA1_MOUSE Ras GTPase-activating-like protein IQGAP1 OS=Mus musculus GN=Iqgap1 PE=1 SV=2	1	68	68	66	62	58	57	58	57	58	39	36	35	31	29	31	62	58	57	58	57	58	39	36	35	31	29	31	60	56	55	56	55	56	38	36	35	31	29	31	56.2	56.2
P11260	P11260	20	20	19	LINE-1 retrotransposable element ORF1 protein		sp|P11260|LORF1_MOUSE LINE-1 retrotransposable element ORF1 protein OS=Mus musculus GN=Lire1 PE=1 SV=2	1	20	20	19	17	19	19	18	20	17	14	13	14	13	14	15	17	19	19	18	20	17	14	13	14	13	14	15	16	18	18	17	19	16	14	12	13	12	14	14	56.3	56.3
Q8BRT1	Q8BRT1	43	37	37	CLIP-associating protein 2	Clasp2	sp|Q8BRT1|CLAP2_MOUSE CLIP-associating protein 2 OS=Mus musculus GN=Clasp2 PE=1 SV=1	1	43	37	37	35	32	31	29	34	35	30	30	25	23	24	26	29	26	25	24	28	30	25	24	20	18	19	21	29	26	25	24	28	30	25	24	20	18	19	21	44.5	39.4
Q9D8Y8	Q9D8Y8	7	7	6	Inhibitor of growth protein 5	Ing5	sp|Q9D8Y8|ING5_MOUSE Inhibitor of growth protein 5 OS=Mus musculus GN=Ing5 PE=1 SV=1	1	7	7	6	6	5	5	6	6	5	6	5	5	6	5	4	6	5	5	6	6	5	6	5	5	6	5	4	5	4	4	5	5	4	5	4	4	5	4	3	30.4	30.4
P23475	P23475	22	22	22	X-ray repair cross-complementing protein 6	Xrcc6	sp|P23475|XRCC6_MOUSE X-ray repair cross-complementing protein 6 OS=Mus musculus GN=Xrcc6 PE=1 SV=5	1	22	22	22	19	19	15	16	18	18	14	14	17	16	17	16	19	19	15	16	18	18	14	14	17	16	17	16	19	19	15	16	18	18	14	14	17	16	17	16	46.4	46.4
Q9D7S7	Q9D7S7	5	5	5	60S ribosomal protein L22-like 1	Rpl22l1	sp|Q9D7S7|RL22L_MOUSE 60S ribosomal protein L22-like 1 OS=Mus musculus GN=Rpl22l1 PE=1 SV=1	1	5	5	5	4	4	4	4	4	4	3	3	3	3	4	3	4	4	4	4	4	4	3	3	3	3	4	3	4	4	4	4	4	4	3	3	3	3	4	3	53.3	53.3
O08585	O08585	8	8	8	Clathrin light chain A	Clta	sp|O08585|CLCA_MOUSE Clathrin light chain A OS=Mus musculus GN=Clta PE=1 SV=2	1	8	8	8	7	7	7	6	7	6	7	8	8	7	6	6	7	7	7	6	7	6	7	8	8	7	6	6	7	7	7	6	7	6	7	8	8	7	6	6	23.8	23.8
Q9CPV5	Q9CPV5	10	10	10	Polyamine-modulated factor 1	Pmf1	sp|Q9CPV5|PMF1_MOUSE Polyamine-modulated factor 1 OS=Mus musculus GN=Pmf1 PE=1 SV=1	1	10	10	10	9	7	9	9	6	9	10	8	9	8	9	9	9	7	9	9	6	9	10	8	9	8	9	9	9	7	9	9	6	9	10	8	9	8	9	9	59.9	59.9
P46061	P46061	27	27	27	Ran GTPase-activating protein 1	Rangap1	sp|P46061|RAGP1_MOUSE Ran GTPase-activating protein 1 OS=Mus musculus GN=Rangap1 PE=1 SV=2	1	27	27	27	22	23	23	18	23	22	17	19	16	15	14	18	22	23	23	18	23	22	17	19	16	15	14	18	22	23	23	18	23	22	17	19	16	15	14	18	50.4	50.4
Q6A4J8	Q6A4J8	40	40	40	Ubiquitin carboxyl-terminal hydrolase 7	Usp7	sp|Q6A4J8|UBP7_MOUSE Ubiquitin carboxyl-terminal hydrolase 7 OS=Mus musculus GN=Usp7 PE=1 SV=1	1	40	40	40	33	34	30	35	33	33	22	23	22	28	20	22	33	34	30	35	33	33	22	23	22	28	20	22	33	34	30	35	33	33	22	23	22	28	20	22	49.7	49.7
Q76MZ3	Q76MZ3	27	27	21	Serine/threonine-protein phosphatase 2A 65 kDa regulatory subunit A alpha isoform	Ppp2r1a	sp|Q76MZ3|2AAA_MOUSE Serine/threonine-protein phosphatase 2A 65 kDa regulatory subunit A alpha isoform OS=Mus musculus GN=Ppp2r1a PE=1 SV=3	1	27	27	21	26	24	25	25	25	25	13	17	14	16	15	15	26	24	25	25	25	25	13	17	14	16	15	15	20	19	19	19	19	19	8	12	10	12	11	11	58.9	58.9
Q6P9R1	Q6P9R1	24	24	24	ATP-dependent RNA helicase DDX51	Ddx51	sp|Q6P9R1|DDX51_MOUSE ATP-dependent RNA helicase DDX51 OS=Mus musculus GN=Ddx51 PE=1 SV=1	1	24	24	24	21	21	19	19	21	18	19	20	19	19	20	19	21	21	19	19	21	18	19	20	19	19	20	19	21	21	19	19	21	18	19	20	19	19	20	19	53.8	53.8
P80313	P80313	27	27	27	T-complex protein 1 subunit eta	Cct7	sp|P80313|TCPH_MOUSE T-complex protein 1 subunit eta OS=Mus musculus GN=Cct7 PE=1 SV=1	1	27	27	27	26	24	22	24	25	22	21	19	17	14	16	17	26	24	22	24	25	22	21	19	17	14	16	17	26	24	22	24	25	22	21	19	17	14	16	17	66.4	66.4
Q8K2H1	Q8K2H1	12	12	12	Periphilin-1	Pphln1	sp|Q8K2H1|PPHLN_MOUSE Periphilin-1 OS=Mus musculus GN=Pphln1 PE=1 SV=1	1	12	12	12	9	10	10	7	10	10	10	11	10	9	10	11	9	10	10	7	10	10	10	11	10	9	10	11	9	10	10	7	10	10	10	11	10	9	10	11	30.4	30.4
Q80Y84	Q80Y84	39	39	38	Lysine-specific demethylase 5B	Kdm5b	sp|Q80Y84|KDM5B_MOUSE Lysine-specific demethylase 5B OS=Mus musculus GN=Kdm5b PE=1 SV=1	1	39	39	38	30	26	28	25	32	27	30	28	25	26	26	26	30	26	28	25	32	27	30	28	25	26	26	26	30	26	27	25	32	27	29	27	24	25	25	25	32.7	32.7
Q61001	Q61001	56	56	56	Laminin subunit alpha-5	Lama5	sp|Q61001|LAMA5_MOUSE Laminin subunit alpha-5 OS=Mus musculus GN=Lama5 PE=1 SV=4	1	56	56	56	45	46	45	36	46	44	34	38	31	33	26	29	45	46	45	36	46	44	34	38	31	33	26	29	45	46	45	36	46	44	34	38	31	33	26	29	24.7	24.7
Q68FH0;O35927	Q68FH0	37;3	37;3	37;3	Plakophilin-4	Pkp4	sp|Q68FH0|PKP4_MOUSE Plakophilin-4 OS=Mus musculus GN=Pkp4 PE=1 SV=1	2	37	37	37	31	27	32	34	34	33	19	19	23	20	21	19	31	27	32	34	34	33	19	19	23	20	21	19	31	27	32	34	34	33	19	19	23	20	21	19	43.2	43.2
P32037	P32037	9	9	9	Solute carrier family 2, facilitated glucose transporter member 3	Slc2a3	sp|P32037|GTR3_MOUSE Solute carrier family 2, facilitated glucose transporter member 3 OS=Mus musculus GN=Slc2a3 PE=1 SV=1	1	9	9	9	9	8	9	8	8	9	7	8	7	7	7	6	9	8	9	8	8	9	7	8	7	7	7	6	9	8	9	8	8	9	7	8	7	7	7	6	14.6	14.6
O88286	O88286	18	18	18	Protein Wiz	Wiz	sp|O88286|WIZ_MOUSE Protein Wiz OS=Mus musculus GN=Wiz PE=1 SV=2	1	18	18	18	13	12	14	10	14	14	17	16	18	16	13	16	13	12	14	10	14	14	17	16	18	16	13	16	13	12	14	10	14	14	17	16	18	16	13	16	15.1	15.1
P09411	P09411	23	23	18	Phosphoglycerate kinase 1	Pgk1	sp|P09411|PGK1_MOUSE Phosphoglycerate kinase 1 OS=Mus musculus GN=Pgk1 PE=1 SV=4	1	23	23	18	22	20	21	21	20	20	11	11	13	11	10	9	22	20	21	21	20	20	11	11	13	11	10	9	17	15	16	16	15	15	7	6	8	7	5	5	68.1	68.1
P62334	P62334	20	20	20	26S protease regulatory subunit 10B	Psmc6	sp|P62334|PRS10_MOUSE 26S proteasome regulatory subunit 10B OS=Mus musculus GN=Psmc6 PE=1 SV=1	1	20	20	20	20	20	20	19	20	19	14	16	11	14	14	14	20	20	20	19	20	19	14	16	11	14	14	14	20	20	20	19	20	19	14	16	11	14	14	14	58.9	58.9
Q9Z1Q9	Q9Z1Q9	43	43	43	Valine--tRNA ligase	Vars	sp|Q9Z1Q9|SYVC_MOUSE Valine--tRNA ligase OS=Mus musculus GN=Vars PE=1 SV=1	1	43	43	43	40	38	39	38	39	38	26	22	19	23	20	19	40	38	39	38	39	38	26	22	19	23	20	19	40	38	39	38	39	38	26	22	19	23	20	19	48.5	48.5
Q91VC3	Q91VC3	25	20	20	Eukaryotic initiation factor 4A-III;Eukaryotic initiation factor 4A-III, N-terminally processed	Eif4a3	sp|Q91VC3|IF4A3_MOUSE Eukaryotic initiation factor 4A-III OS=Mus musculus GN=Eif4a3 PE=1 SV=3	1	25	20	20	21	21	20	22	19	19	17	20	15	18	19	19	17	17	17	18	16	16	13	16	12	14	14	14	17	17	17	18	16	16	13	16	12	14	14	14	64.7	58.9
Q78PY7	Q78PY7	39	39	39	Staphylococcal nuclease domain-containing protein 1	Snd1	sp|Q78PY7|SND1_MOUSE Staphylococcal nuclease domain-containing protein 1 OS=Mus musculus GN=Snd1 PE=1 SV=1	1	39	39	39	31	32	37	32	32	32	26	24	22	22	26	24	31	32	37	32	32	32	26	24	22	22	26	24	31	32	37	32	32	32	26	24	22	22	26	24	55.4	55.4
Q8BMS1	Q8BMS1	30	30	30	Trifunctional enzyme subunit alpha, mitochondrial;Long-chain enoyl-CoA hydratase;Long chain 3-hydroxyacyl-CoA dehydrogenase	Hadha	sp|Q8BMS1|ECHA_MOUSE Trifunctional enzyme subunit alpha, mitochondrial OS=Mus musculus GN=Hadha PE=1 SV=1	1	30	30	30	26	26	28	25	27	27	24	24	18	20	20	18	26	26	28	25	27	27	24	24	18	20	20	18	26	26	28	25	27	27	24	24	18	20	20	18	55.8	55.8
Q8VIJ6	Q8VIJ6	30	30	29	Splicing factor, proline- and glutamine-rich	Sfpq	sp|Q8VIJ6|SFPQ_MOUSE Splicing factor, proline- and glutamine-rich OS=Mus musculus GN=Sfpq PE=1 SV=1	1	30	30	29	28	29	26	22	25	26	19	18	22	16	15	15	28	29	26	22	25	26	19	18	22	16	15	15	27	28	25	21	24	25	18	17	21	15	14	14	38.9	38.9
Q8K4L0	Q8K4L0	21	21	21	ATP-dependent RNA helicase DDX54	Ddx54	sp|Q8K4L0|DDX54_MOUSE ATP-dependent RNA helicase DDX54 OS=Mus musculus GN=Ddx54 PE=1 SV=1	1	21	21	21	18	18	18	16	19	19	17	17	19	17	17	16	18	18	18	16	19	19	17	17	19	17	17	16	18	18	18	16	19	19	17	17	19	17	17	16	35.4	35.4
Q80Y44	Q80Y44	29	29	29	Probable ATP-dependent RNA helicase DDX10	Ddx10	sp|Q80Y44|DDX10_MOUSE Probable ATP-dependent RNA helicase DDX10 OS=Mus musculus GN=Ddx10 PE=1 SV=2	1	29	29	29	24	19	24	19	24	25	22	20	23	21	16	21	24	19	24	19	24	25	22	20	23	21	16	21	24	19	24	19	24	25	22	20	23	21	16	21	45.5	45.5
Q60760	Q60760	11	11	11	Growth factor receptor-bound protein 10	Grb10	sp|Q60760|GRB10_MOUSE Growth factor receptor-bound protein 10 OS=Mus musculus GN=Grb10 PE=1 SV=2	1	11	11	11	10	9	6	7	7	9	8	8	5	4	7	8	10	9	6	7	7	9	8	8	5	4	7	8	10	9	6	7	7	9	8	8	5	4	7	8	22.5	22.5
Q497V5	Q497V5	30	30	30	S1 RNA-binding domain-containing protein 1	Srbd1	sp|Q497V5|SRBD1_MOUSE S1 RNA-binding domain-containing protein 1 OS=Mus musculus GN=Srbd1 PE=2 SV=2	1	30	30	30	23	20	21	19	24	19	24	24	25	22	23	19	23	20	21	19	24	19	24	24	25	22	23	19	23	20	21	19	24	19	24	24	25	22	23	19	39.2	39.2
Q9CQN1	Q9CQN1	31	31	31	Heat shock protein 75 kDa, mitochondrial	Trap1	sp|Q9CQN1|TRAP1_MOUSE Heat shock protein 75 kDa, mitochondrial OS=Mus musculus GN=Trap1 PE=1 SV=1	1	31	31	31	31	31	27	29	24	27	19	20	21	18	20	21	31	31	27	29	24	27	19	20	21	18	20	21	31	31	27	29	24	27	19	20	21	18	20	21	52.8	52.8
Q8VDM4	Q8VDM4	42	42	42	26S proteasome non-ATPase regulatory subunit 2	Psmd2	sp|Q8VDM4|PSMD2_MOUSE 26S proteasome non-ATPase regulatory subunit 2 OS=Mus musculus GN=Psmd2 PE=1 SV=1	1	42	42	42	39	41	42	40	39	39	25	19	16	17	12	12	39	41	42	40	39	39	25	19	16	17	12	12	39	41	42	40	39	39	25	19	16	17	12	12	63.2	63.2
Q8R010	Q8R010	11	11	11	Aminoacyl tRNA synthase complex-interacting multifunctional protein 2	Aimp2	sp|Q8R010|AIMP2_MOUSE Aminoacyl tRNA synthase complex-interacting multifunctional protein 2 OS=Mus musculus GN=Aimp2 PE=1 SV=2	1	11	11	11	10	9	10	9	10	10	11	10	10	10	10	11	10	9	10	9	10	10	11	10	10	10	10	11	10	9	10	9	10	10	11	10	10	10	10	11	53.1	53.1
Q61666	Q61666	25	25	25	Protein HIRA	Hira	sp|Q61666|HIRA_MOUSE Protein HIRA OS=Mus musculus GN=Hira PE=1 SV=3	1	25	25	25	18	20	15	11	21	18	20	20	22	21	19	18	18	20	15	11	21	18	20	20	22	21	19	18	18	20	15	11	21	18	20	20	22	21	19	18	30.9	30.9
Q6PIJ4	Q6PIJ4	33	33	33	Nuclear factor related to kappa-B-binding protein	Nfrkb	sp|Q6PIJ4|NFRKB_MOUSE Nuclear factor related to kappa-B-binding protein OS=Mus musculus GN=Nfrkb PE=1 SV=1	1	33	33	33	19	19	18	14	23	22	23	23	19	23	24	27	19	19	18	14	23	22	23	23	19	23	24	27	19	19	18	14	23	22	23	23	19	23	24	27	33.9	33.9
Q9CWZ3	Q9CWZ3	8	8	8	RNA-binding protein 8A	Rbm8a	sp|Q9CWZ3|RBM8A_MOUSE RNA-binding protein 8A OS=Mus musculus GN=Rbm8a PE=1 SV=4	1	8	8	8	8	7	8	8	8	8	7	6	7	6	6	6	8	7	8	8	8	8	7	6	7	6	6	6	8	7	8	8	8	8	7	6	7	6	6	6	75.9	75.9
Q6ZQ08	Q6ZQ08	60	60	60	CCR4-NOT transcription complex subunit 1	Cnot1	sp|Q6ZQ08|CNOT1_MOUSE CCR4-NOT transcription complex subunit 1 OS=Mus musculus GN=Cnot1 PE=1 SV=2	1	60	60	60	51	47	47	46	49	47	36	36	29	28	29	25	51	47	47	46	49	47	36	36	29	28	29	25	51	47	47	46	49	47	36	36	29	28	29	25	31.2	31.2
Q921F2	Q921F2	13	13	13	TAR DNA-binding protein 43	Tardbp	sp|Q921F2|TADBP_MOUSE TAR DNA-binding protein 43 OS=Mus musculus GN=Tardbp PE=1 SV=1	1	13	13	13	11	10	11	11	12	11	11	9	9	9	8	8	11	10	11	11	12	11	11	9	9	9	8	8	11	10	11	11	12	11	11	9	9	9	8	8	39.6	39.6
Q9R0U0	Q9R0U0	15	15	15	Serine/arginine-rich splicing factor 10	Srsf10	sp|Q9R0U0|SRS10_MOUSE Serine/arginine-rich splicing factor 10 OS=Mus musculus GN=Srsf10 PE=1 SV=2	1	15	15	15	12	11	11	10	15	13	9	8	9	9	11	10	12	11	11	10	15	13	9	8	9	9	11	10	12	11	11	10	15	13	9	8	9	9	11	10	37.8	37.8
Q9Z1F9	Q9Z1F9	34	34	34	SUMO-activating enzyme subunit 2	Uba2	sp|Q9Z1F9|SAE2_MOUSE SUMO-activating enzyme subunit 2 OS=Mus musculus GN=Uba2 PE=1 SV=1	1	34	34	34	30	29	31	27	29	30	17	20	12	14	13	14	30	29	31	27	29	30	17	20	12	14	13	14	30	29	31	27	29	30	17	20	12	14	13	14	58.3	58.3
Q9CYR0	Q9CYR0	6	6	6	Single-stranded DNA-binding protein, mitochondrial	Ssbp1	sp|Q9CYR0|SSBP_MOUSE Single-stranded DNA-binding protein, mitochondrial OS=Mus musculus GN=Ssbp1 PE=1 SV=1	1	6	6	6	5	6	5	5	5	5	5	5	5	5	4	5	5	6	5	5	5	5	5	5	5	5	4	5	5	6	5	5	5	5	5	5	5	5	4	5	36.8	36.8
P08775	P08775	59	59	59	DNA-directed RNA polymerase II subunit RPB1	Polr2a	sp|P08775|RPB1_MOUSE DNA-directed RNA polymerase II subunit RPB1 OS=Mus musculus GN=Polr2a PE=1 SV=3	1	59	59	59	49	50	48	49	51	48	34	35	32	37	33	30	49	50	48	49	51	48	34	35	32	37	33	30	49	50	48	49	51	48	34	35	32	37	33	30	38.4	38.4
Q8K298	Q8K298	42	42	42	Actin-binding protein anillin	Anln	sp|Q8K298|ANLN_MOUSE Anillin OS=Mus musculus GN=Anln PE=1 SV=2	1	42	42	42	36	35	36	37	36	36	32	35	25	22	25	24	36	35	36	37	36	36	32	35	25	22	25	24	36	35	36	37	36	36	32	35	25	22	25	24	45.9	45.9
Q60930	Q60930	17	17	17	Voltage-dependent anion-selective channel protein 2	Vdac2	sp|Q60930|VDAC2_MOUSE Voltage-dependent anion-selective channel protein 2 OS=Mus musculus GN=Vdac2 PE=1 SV=2	1	17	17	17	17	17	16	15	16	14	13	12	13	12	11	10	17	17	16	15	16	14	13	12	13	12	11	10	17	17	16	15	16	14	13	12	13	12	11	10	67.1	67.1
Q921M3	Q921M3	36	36	36	Splicing factor 3B subunit 3	Sf3b3	sp|Q921M3|SF3B3_MOUSE Splicing factor 3B subunit 3 OS=Mus musculus GN=Sf3b3 PE=1 SV=1	1	36	36	36	31	30	31	30	29	31	21	22	21	19	21	20	31	30	31	30	29	31	21	22	21	19	21	20	31	30	31	30	29	31	21	22	21	19	21	20	35.3	35.3
Q61316;P48722	Q61316	57;3	57;3	54;1	Heat shock 70 kDa protein 4	Hspa4	sp|Q61316|HSP74_MOUSE Heat shock 70 kDa protein 4 OS=Mus musculus GN=Hspa4 PE=1 SV=1	2	57	57	54	53	53	53	49	53	55	31	29	23	24	20	22	53	53	53	49	53	55	31	29	23	24	20	22	50	51	51	47	51	52	30	28	22	23	19	21	72.9	72.9
Q9CQJ4	Q9CQJ4	13	13	11	E3 ubiquitin-protein ligase RING2	Rnf2	sp|Q9CQJ4|RING2_MOUSE E3 ubiquitin-protein ligase RING2 OS=Mus musculus GN=Rnf2 PE=1 SV=1	1	13	13	11	10	9	7	9	9	9	11	8	9	9	12	7	10	9	7	9	9	9	11	8	9	9	12	7	8	7	5	7	7	7	10	7	7	8	10	6	60.4	60.4
Q8VEE4	Q8VEE4	24	24	24	Replication protein A 70 kDa DNA-binding subunit;Replication protein A 70 kDa DNA-binding subunit, N-terminally processed	Rpa1	sp|Q8VEE4|RFA1_MOUSE Replication protein A 70 kDa DNA-binding subunit OS=Mus musculus GN=Rpa1 PE=1 SV=1	1	24	24	24	23	23	16	18	20	20	14	16	13	11	15	16	23	23	16	18	20	20	14	16	13	11	15	16	23	23	16	18	20	20	14	16	13	11	15	16	46.9	46.9
Q9JJ66	Q9JJ66	12	12	12	Cell division cycle protein 20 homolog	Cdc20	sp|Q9JJ66|CDC20_MOUSE Cell division cycle protein 20 homolog OS=Mus musculus GN=Cdc20 PE=1 SV=2	1	12	12	12	9	10	11	10	10	8	4	7	6	5	5	6	9	10	11	10	10	8	4	7	6	5	5	6	9	10	11	10	10	8	4	7	6	5	5	6	35.5	35.5
Q3UHU5	Q3UHU5	56	56	52	Microtubule cross-linking factor 1	Mtcl1	sp|Q3UHU5|MTCL1_MOUSE Microtubule cross-linking factor 1 OS=Mus musculus GN=Mtcl1 PE=1 SV=1	1	56	56	52	41	41	44	46	46	48	32	27	30	28	27	27	41	41	44	46	46	48	32	27	30	28	27	27	39	38	41	44	43	45	30	25	27	25	26	25	36.3	36.3
O35129	O35129	14	14	14	Prohibitin-2	Phb2	sp|O35129|PHB2_MOUSE Prohibitin-2 OS=Mus musculus GN=Phb2 PE=1 SV=1	1	14	14	14	11	11	11	10	12	11	10	11	8	9	7	7	11	11	11	10	12	11	10	11	8	9	7	7	11	11	11	10	12	11	10	11	8	9	7	7	51.8	51.8
Q9Z2Q2	Q9Z2Q2	20	20	20	Lysine-rich nucleolar protein 1	Knop1	sp|Q9Z2Q2|KNOP1_MOUSE Lysine-rich nucleolar protein 1 OS=Mus musculus GN=Knop1 PE=1 SV=2	1	20	20	20	18	19	19	18	17	18	16	13	12	14	13	12	18	19	19	18	17	18	16	13	12	14	13	12	18	19	19	18	17	18	16	13	12	14	13	12	43.5	43.5
Q6ZQ38	Q6ZQ38	46	46	45	Cullin-associated NEDD8-dissociated protein 1	Cand1	sp|Q6ZQ38|CAND1_MOUSE Cullin-associated NEDD8-dissociated protein 1 OS=Mus musculus GN=Cand1 PE=1 SV=2	1	46	46	45	39	39	42	42	39	39	32	30	24	15	22	20	39	39	42	42	39	39	32	30	24	15	22	20	38	38	41	41	39	38	31	29	23	14	21	19	44.9	44.9
Q7TPR4	Q7TPR4	53	33	30	Alpha-actinin-1	Actn1	sp|Q7TPR4|ACTN1_MOUSE Alpha-actinin-1 OS=Mus musculus GN=Actn1 PE=1 SV=1	1	53	33	30	52	49	50	52	51	52	31	33	34	35	27	30	32	31	32	32	32	32	17	19	19	21	14	17	29	29	29	29	29	30	17	19	18	20	14	17	73.7	54
Q3UIL6	Q3UIL6	46	46	46	Pleckstrin homology domain-containing family A member 7	Plekha7	sp|Q3UIL6|PKHA7_MOUSE Pleckstrin homology domain-containing family A member 7 OS=Mus musculus GN=Plekha7 PE=1 SV=2	1	46	46	46	41	37	32	35	41	41	23	20	19	20	23	25	41	37	32	35	41	41	23	20	19	20	23	25	41	37	32	35	41	41	23	20	19	20	23	25	49.7	49.7
P47757	P47757	14	14	14	F-actin-capping protein subunit beta	Capzb	sp|P47757|CAPZB_MOUSE F-actin-capping protein subunit beta OS=Mus musculus GN=Capzb PE=1 SV=3	1	14	14	14	14	14	14	13	12	14	9	8	10	11	10	8	14	14	14	13	12	14	9	8	10	11	10	8	14	14	14	13	12	14	9	8	10	11	10	8	56.7	56.7
P47753	P47753	13	13	11	F-actin-capping protein subunit alpha-1	Capza1	sp|P47753|CAZA1_MOUSE F-actin-capping protein subunit alpha-1 OS=Mus musculus GN=Capza1 PE=1 SV=4	1	13	13	11	12	12	12	11	13	12	12	11	12	11	9	11	12	12	12	11	13	12	12	11	12	11	9	11	10	10	10	9	11	10	10	9	10	9	7	9	73.1	73.1
Q8C854	Q8C854	24	24	24	Myelin expression factor 2	Myef2	sp|Q8C854|MYEF2_MOUSE Myelin expression factor 2 OS=Mus musculus GN=Myef2 PE=1 SV=1	1	24	24	24	24	24	22	17	21	24	13	13	10	15	14	11	24	24	22	17	21	24	13	13	10	15	14	11	24	24	22	17	21	24	13	13	10	15	14	11	35.2	35.2
Q99MD9	Q99MD9	53	53	53	Nuclear autoantigenic sperm protein	Nasp	sp|Q99MD9|NASP_MOUSE Nuclear autoantigenic sperm protein OS=Mus musculus GN=Nasp PE=1 SV=2	1	53	53	53	50	52	53	47	51	48	23	20	20	20	20	15	50	52	53	47	51	48	23	20	20	20	20	15	50	52	53	47	51	48	23	20	20	20	20	15	81.9	81.9
Q9D880	Q9D880	11	11	11	Mitochondrial import inner membrane translocase subunit TIM50	Timm50	sp|Q9D880|TIM50_MOUSE Mitochondrial import inner membrane translocase subunit TIM50 OS=Mus musculus GN=Timm50 PE=1 SV=1	1	11	11	11	10	9	9	10	9	9	10	9	11	8	9	9	10	9	9	10	9	9	10	9	11	8	9	9	10	9	9	10	9	9	10	9	11	8	9	9	35.1	35.1
Q9QXX4	Q9QXX4	27	27	23	Calcium-binding mitochondrial carrier protein Aralar2	Slc25a13	sp|Q9QXX4|CMC2_MOUSE Calcium-binding mitochondrial carrier protein Aralar2 OS=Mus musculus GN=Slc25a13 PE=1 SV=1	1	27	27	23	24	23	24	24	23	23	21	18	18	17	20	17	24	23	24	24	23	23	21	18	18	17	20	17	20	21	21	21	20	20	18	15	15	14	17	14	53.8	53.8
Q14B71	Q14B71	36	36	36	Cell division cycle-associated protein 2	Cdca2	sp|Q14B71|CDCA2_MOUSE Cell division cycle-associated protein 2 OS=Mus musculus GN=Cdca2 PE=1 SV=2	1	36	36	36	27	29	27	25	34	33	26	26	26	25	22	22	27	29	27	25	34	33	26	26	26	25	22	22	27	29	27	25	34	33	26	26	26	25	22	22	58.5	58.5
Q62376	Q62376	17	17	17	U1 small nuclear ribonucleoprotein 70 kDa	Snrnp70	sp|Q62376|RU17_MOUSE U1 small nuclear ribonucleoprotein 70 kDa OS=Mus musculus GN=Snrnp70 PE=1 SV=2	1	17	17	17	17	17	14	16	15	17	9	9	10	7	10	9	17	17	14	16	15	17	9	9	10	7	10	9	17	17	14	16	15	17	9	9	10	7	10	9	31.9	31.9
Q60668	Q60668	19	19	18	Heterogeneous nuclear ribonucleoprotein D0	Hnrnpd	sp|Q60668|HNRPD_MOUSE Heterogeneous nuclear ribonucleoprotein D0 OS=Mus musculus GN=Hnrnpd PE=1 SV=2	1	19	19	18	19	19	19	17	19	19	12	11	9	11	12	10	19	19	19	17	19	19	12	11	9	11	12	10	18	18	18	16	18	18	11	10	9	10	11	9	39.4	39.4
Q6P5D8	Q6P5D8	36	36	36	Structural maintenance of chromosomes flexible hinge domain-containing protein 1	Smchd1	sp|Q6P5D8|SMHD1_MOUSE Structural maintenance of chromosomes flexible hinge domain-containing protein 1 OS=Mus musculus GN=Smchd1 PE=1 SV=2	1	36	36	36	20	20	19	21	23	27	27	30	28	24	28	27	20	20	19	21	23	27	27	30	28	24	28	27	20	20	19	21	23	27	27	30	28	24	28	27	21.8	21.8
Q9Z0W3	Q9Z0W3	33	33	33	Nuclear pore complex protein Nup160	Nup160	sp|Q9Z0W3|NU160_MOUSE Nuclear pore complex protein Nup160 OS=Mus musculus GN=Nup160 PE=1 SV=2	1	33	33	33	25	26	26	28	29	30	19	14	17	18	15	15	25	26	26	28	29	30	19	14	17	18	15	15	25	26	26	28	29	30	19	14	17	18	15	15	33	33
Q9DAW6	Q9DAW6	26	26	26	U4/U6 small nuclear ribonucleoprotein Prp4	Prpf4	sp|Q9DAW6|PRP4_MOUSE U4/U6 small nuclear ribonucleoprotein Prp4 OS=Mus musculus GN=Prpf4 PE=1 SV=1	1	26	26	26	21	23	23	22	19	23	19	19	16	16	16	17	21	23	23	22	19	23	19	19	16	16	16	17	21	23	23	22	19	23	19	19	16	16	16	17	58.9	58.9
P63242;Q8BGY2	P63242	17;6	17;6	17;6	Eukaryotic translation initiation factor 5A-1	Eif5a	sp|P63242|IF5A1_MOUSE Eukaryotic translation initiation factor 5A-1 OS=Mus musculus GN=Eif5a PE=1 SV=2	2	17	17	17	15	16	17	17	17	16	8	8	6	7	8	5	15	16	17	17	17	16	8	8	6	7	8	5	15	16	17	17	17	16	8	8	6	7	8	5	83.8	83.8
Q4VA53	Q4VA53	33	30	30	Sister chromatid cohesion protein PDS5 homolog B	Pds5b	sp|Q4VA53|PDS5B_MOUSE Sister chromatid cohesion protein PDS5 homolog B OS=Mus musculus GN=Pds5b PE=1 SV=1	1	33	30	30	23	22	24	22	24	27	27	25	21	21	24	22	20	19	21	20	21	24	24	22	18	18	23	20	20	19	21	20	21	24	24	22	18	18	23	20	29.9	27.9
Q8CHC8	Q8CHC8	20	20	20	ADNP homeobox protein 2	Adnp2	sp|Q8CHC8|ADNP2_MOUSE Activity-dependent neuroprotector homeobox protein 2 OS=Mus musculus GN=Adnp2 PE=2 SV=2	1	20	20	20	8	9	11	9	12	11	17	16	15	14	13	14	8	9	11	9	12	11	17	16	15	14	13	14	8	9	11	9	12	11	17	16	15	14	13	14	24.5	24.5
Q8C5N3	Q8C5N3	23	23	23	Pre-mRNA-splicing factor CWC22 homolog	Cwc22	sp|Q8C5N3|CWC22_MOUSE Pre-mRNA-splicing factor CWC22 homolog OS=Mus musculus GN=Cwc22 PE=1 SV=1	1	23	23	23	20	19	17	14	19	22	20	19	19	16	17	16	20	19	17	14	19	22	20	19	19	16	17	16	20	19	17	14	19	22	20	19	19	16	17	16	25.7	25.7
Q8BML9	Q8BML9	32	31	31		Qars	sp|Q8BML9|SYQ_MOUSE Glutamine--tRNA ligase OS=Mus musculus GN=Qars PE=1 SV=1	1	32	31	31	28	32	31	29	31	28	24	22	16	14	18	20	27	31	30	28	30	27	23	21	15	13	17	19	27	31	30	28	30	27	23	21	15	13	17	19	47.9	46.8
Q02053	Q02053	47	47	36	Ubiquitin-like modifier-activating enzyme 1	Uba1	sp|Q02053|UBA1_MOUSE Ubiquitin-like modifier-activating enzyme 1 OS=Mus musculus GN=Uba1 PE=1 SV=1	1	47	47	36	42	44	43	42	41	44	27	27	22	24	19	22	42	44	43	42	41	44	27	27	22	24	19	22	32	33	33	31	30	33	20	19	15	17	15	17	59.5	59.5
Q99L28	Q99L28	4	4	4	Probable ribosome biogenesis protein RLP24	Rsl24d1	sp|Q99L28|RLP24_MOUSE Probable ribosome biogenesis protein RLP24 OS=Mus musculus GN=Rsl24d1 PE=2 SV=1	1	4	4	4	3	2	2	3	3	3	3	3	2	3	4	4	3	2	2	3	3	3	3	3	2	3	4	4	3	2	2	3	3	3	3	3	2	3	4	4	21.5	21.5
Q00899;Q3TTC2	Q00899	11;4	11;4	10;3	Transcriptional repressor protein YY1	Yy1	sp|Q00899|TYY1_MOUSE Transcriptional repressor protein YY1 OS=Mus musculus GN=Yy1 PE=1 SV=1	2	11	11	10	8	5	9	9	8	7	8	9	8	8	8	8	8	5	9	9	8	7	8	9	8	8	8	8	7	4	8	8	7	6	7	8	7	7	7	7	28.3	28.3
Q9CZU3	Q9CZU3	32	32	32	Superkiller viralicidic activity 2-like 2	Skiv2l2	sp|Q9CZU3|SK2L2_MOUSE Superkiller viralicidic activity 2-like 2 OS=Mus musculus GN=Skiv2l2 PE=1 SV=1	1	32	32	32	27	29	28	25	29	27	19	18	16	18	16	16	27	29	28	25	29	27	19	18	16	18	16	16	27	29	28	25	29	27	19	18	16	18	16	16	43.7	43.7
P62962;CON__P02584	P62962	13;6	13;6	13;6	Profilin-1	Pfn1	sp|P62962|PROF1_MOUSE Profilin-1 OS=Mus musculus GN=Pfn1 PE=1 SV=2	2	13	13	13	12	12	13	13	11	10	7	7	9	8	4	7	12	12	13	13	11	10	7	7	9	8	4	7	12	12	13	13	11	10	7	7	9	8	4	7	95	95
P27773	P27773	37	36	36	Protein disulfide-isomerase A3	Pdia3	sp|P27773|PDIA3_MOUSE Protein disulfide-isomerase A3 OS=Mus musculus GN=Pdia3 PE=1 SV=2	1	37	36	36	36	36	36	35	36	35	16	15	19	21	18	17	35	35	35	34	35	34	16	15	19	21	18	17	35	35	35	34	35	34	16	15	19	21	18	17	70.9	67.9
Q8QZY1	Q8QZY1	27	27	27	Eukaryotic translation initiation factor 3 subunit L	Eif3l	sp|Q8QZY1|EIF3L_MOUSE Eukaryotic translation initiation factor 3 subunit L OS=Mus musculus GN=Eif3l PE=1 SV=1	1	27	27	27	27	26	25	25	26	27	22	21	13	13	16	16	27	26	25	25	26	27	22	21	13	13	16	16	27	26	25	25	26	27	22	21	13	13	16	16	50	50
P70388	P70388	41	41	41	DNA repair protein RAD50	Rad50	sp|P70388|RAD50_MOUSE DNA repair protein RAD50 OS=Mus musculus GN=Rad50 PE=1 SV=1	1	41	41	41	36	37	32	27	36	34	25	25	28	27	18	25	36	37	32	27	36	34	25	25	28	27	18	25	36	37	32	27	36	34	25	25	28	27	18	25	35	35
Q8K4Z5	Q8K4Z5	34	34	34	Splicing factor 3A subunit 1	Sf3a1	sp|Q8K4Z5|SF3A1_MOUSE Splicing factor 3A subunit 1 OS=Mus musculus GN=Sf3a1 PE=1 SV=1	1	34	34	34	31	33	33	32	34	33	20	21	19	17	17	19	31	33	33	32	34	33	20	21	19	17	17	19	31	33	33	32	34	33	20	21	19	17	17	19	44	44
P15066	P15066	8	8	7	Transcription factor jun-D	Jund	sp|P15066|JUND_MOUSE Transcription factor jun-D OS=Mus musculus GN=Jund PE=1 SV=1	1	8	8	7	4	5	4	5	4	4	8	8	8	8	7	7	4	5	4	5	4	4	8	8	8	8	7	7	3	4	3	4	3	3	7	7	7	7	7	6	38.4	38.4
Q9DBJ1;O70250	Q9DBJ1	16;3	16;3	16;3	Phosphoglycerate mutase 1	Pgam1	sp|Q9DBJ1|PGAM1_MOUSE Phosphoglycerate mutase 1 OS=Mus musculus GN=Pgam1 PE=1 SV=3	2	16	16	16	14	15	16	14	14	15	10	8	9	7	7	7	14	15	16	14	14	15	10	8	9	7	7	7	14	15	16	14	14	15	10	8	9	7	7	7	68.5	68.5
P54775	P54775	23	23	23	26S protease regulatory subunit 6B	Psmc4	sp|P54775|PRS6B_MOUSE 26S proteasome regulatory subunit 6B OS=Mus musculus GN=Psmc4 PE=1 SV=2	1	23	23	23	20	23	21	20	21	21	12	17	11	15	14	11	20	23	21	20	21	21	12	17	11	15	14	11	20	23	21	20	21	21	12	17	11	15	14	11	65.6	65.6
P62274	P62274	2	2	2	40S ribosomal protein S29	Rps29	sp|P62274|RS29_MOUSE 40S ribosomal protein S29 OS=Mus musculus GN=Rps29 PE=3 SV=2	1	2	2	2	2	2	2	2	2	2	2	2	2	2	2	2	2	2	2	2	2	2	2	2	2	2	2	2	2	2	2	2	2	2	2	2	2	2	2	2	32.1	32.1
Q9WVK4	Q9WVK4	27	27	20	EH domain-containing protein 1	Ehd1	sp|Q9WVK4|EHD1_MOUSE EH domain-containing protein 1 OS=Mus musculus GN=Ehd1 PE=1 SV=1	1	27	27	20	23	24	25	23	22	24	18	18	16	16	14	14	23	24	25	23	22	24	18	18	16	16	14	14	18	18	20	17	16	17	13	13	11	11	9	11	71.2	71.2
O35658	O35658	8	8	8	Complement component 1 Q subcomponent-binding protein, mitochondrial	C1qbp	sp|O35658|C1QBP_MOUSE Complement component 1 Q subcomponent-binding protein, mitochondrial OS=Mus musculus GN=C1qbp PE=1 SV=1	1	8	8	8	8	8	8	8	8	7	6	6	5	6	7	7	8	8	8	8	8	7	6	6	5	6	7	7	8	8	8	8	8	7	6	6	5	6	7	7	43.9	43.9
Q6DFV1	Q6DFV1	22	22	22	Condensin-2 complex subunit G2	Ncapg2	sp|Q6DFV1|CNDG2_MOUSE Condensin-2 complex subunit G2 OS=Mus musculus GN=Ncapg2 PE=1 SV=2	1	22	22	22	13	11	10	10	16	16	20	21	18	19	19	19	13	11	10	10	16	16	20	21	18	19	19	19	13	11	10	10	16	16	20	21	18	19	19	19	28.4	28.4
P63158	P63158	12	10	10	High mobility group protein B1	Hmgb1	sp|P63158|HMGB1_MOUSE High mobility group protein B1 OS=Mus musculus GN=Hmgb1 PE=1 SV=2	1	12	10	10	11	11	11	11	12	11	7	5	7	9	6	5	9	9	9	9	10	9	6	4	6	8	5	4	9	9	9	9	10	9	6	4	6	8	5	4	37.7	30.2
Q9WUK4	Q9WUK4	17	17	17	Replication factor C subunit 2	Rfc2	sp|Q9WUK4|RFC2_MOUSE Replication factor C subunit 2 OS=Mus musculus GN=Rfc2 PE=1 SV=1	1	17	17	17	14	15	13	17	15	15	13	12	12	12	12	10	14	15	13	17	15	15	13	12	12	12	12	10	14	15	13	17	15	15	13	12	12	12	12	10	61.6	61.6
P56960	P56960	32	32	32	Exosome component 10	Exosc10	sp|P56960|EXOSX_MOUSE Exosome component 10 OS=Mus musculus GN=Exosc10 PE=1 SV=2	1	32	32	32	27	27	26	21	27	29	16	16	13	16	15	16	27	27	26	21	27	29	16	16	13	16	15	16	27	27	26	21	27	29	16	16	13	16	15	16	50.7	50.7
Q8K301	Q8K301	19	19	19	Probable ATP-dependent RNA helicase DDX52	Ddx52	sp|Q8K301|DDX52_MOUSE Probable ATP-dependent RNA helicase DDX52 OS=Mus musculus GN=Ddx52 PE=2 SV=2	1	19	19	19	12	15	15	14	16	13	17	19	16	18	17	16	12	15	15	14	16	13	17	19	16	18	17	16	12	15	15	14	16	13	17	19	16	18	17	16	42.8	42.8
Q922Q2	Q922Q2	16	16	16	Serine/threonine-protein kinase RIO1	Riok1	sp|Q922Q2|RIOK1_MOUSE Serine/threonine-protein kinase RIO1 OS=Mus musculus GN=Riok1 PE=1 SV=2	1	16	16	16	14	14	13	14	13	15	12	13	10	13	12	12	14	14	13	14	13	15	12	13	10	13	12	12	14	14	13	14	13	15	12	13	10	13	12	12	34.7	34.7
P31230	P31230	17	17	17	Aminoacyl tRNA synthase complex-interacting multifunctional protein 1;Endothelial monocyte-activating polypeptide 2	Aimp1	sp|P31230|AIMP1_MOUSE Aminoacyl tRNA synthase complex-interacting multifunctional protein 1 OS=Mus musculus GN=Aimp1 PE=1 SV=2	1	17	17	17	13	12	14	13	11	11	8	10	9	11	7	9	13	12	14	13	11	11	8	10	9	11	7	9	13	12	14	13	11	11	8	10	9	11	7	9	61.6	61.6
Q8VDM6	Q8VDM6	25	25	25	Heterogeneous nuclear ribonucleoprotein U-like protein 1	Hnrnpul1	sp|Q8VDM6|HNRL1_MOUSE Heterogeneous nuclear ribonucleoprotein U-like protein 1 OS=Mus musculus GN=Hnrnpul1 PE=1 SV=1	1	25	25	25	23	25	24	19	24	23	17	16	17	15	13	12	23	25	24	19	24	23	17	16	17	15	13	12	23	25	24	19	24	23	17	16	17	15	13	12	35.2	35.2
P28658	P28658	23	23	23	Ataxin-10	Atxn10	sp|P28658|ATX10_MOUSE Ataxin-10 OS=Mus musculus GN=Atxn10 PE=1 SV=2	1	23	23	23	23	21	21	21	22	20	18	16	13	13	13	11	23	21	21	21	22	20	18	16	13	13	13	11	23	21	21	21	22	20	18	16	13	13	13	11	52.4	52.4
Q9D7Z3	Q9D7Z3	8	8	8	Nucleolar protein 7	Nol7	sp|Q9D7Z3|NOL7_MOUSE Nucleolar protein 7 OS=Mus musculus GN=Nol7 PE=1 SV=1	1	8	8	8	7	8	7	7	5	6	7	7	7	7	7	7	7	8	7	7	5	6	7	7	7	7	7	7	7	8	7	7	5	6	7	7	7	7	7	7	30.3	30.3
E9Q2Z1	E9Q2Z1	23	23	23		Cecr2	sp|E9Q2Z1|CECR2_MOUSE Cat eye syndrome critical region protein 2 homolog OS=Mus musculus GN=Cecr2 PE=2 SV=1	1	23	23	23	9	14	10	9	14	13	22	19	19	16	17	20	9	14	10	9	14	13	22	19	19	16	17	20	9	14	10	9	14	13	22	19	19	16	17	20	18.4	18.4
Q91WE3	Q91WE3	5	5	5	Ribonuclease P protein subunit p25	Rpp25	sp|Q91WE3|RPP25_MOUSE Ribonuclease P protein subunit p25 OS=Mus musculus GN=Rpp25 PE=2 SV=1	1	5	5	5	1	1	1	2	1	2	2	3	2	3	2	1	1	1	1	2	1	2	2	3	2	3	2	1	1	1	1	2	1	2	2	3	2	3	2	1	24.1	24.1
Q80UZ2	Q80UZ2	20	20	20	Protein SDA1 homolog	Sdad1	sp|Q80UZ2|SDA1_MOUSE Protein SDA1 homolog OS=Mus musculus GN=Sdad1 PE=1 SV=1	1	20	20	20	10	11	16	15	15	15	11	12	13	14	10	11	10	11	16	15	15	15	11	12	13	14	10	11	10	11	16	15	15	15	11	12	13	14	10	11	35.5	35.5
Q810D6	Q810D6	14	14	14	Glutamate-rich WD repeat-containing protein 1	Grwd1	sp|Q810D6|GRWD1_MOUSE Glutamate-rich WD repeat-containing protein 1 OS=Mus musculus GN=Grwd1 PE=1 SV=2	1	14	14	14	12	12	10	11	12	13	12	13	12	12	11	12	12	12	10	11	12	13	12	13	12	12	11	12	12	12	10	11	12	13	12	13	12	12	11	12	42.4	42.4
Q8BGQ7	Q8BGQ7	46	46	46	Alanine--tRNA ligase, cytoplasmic	Aars	sp|Q8BGQ7|SYAC_MOUSE Alanine--tRNA ligase, cytoplasmic OS=Mus musculus GN=Aars PE=1 SV=1	1	46	46	46	43	45	40	39	38	42	22	19	16	13	15	18	43	45	40	39	38	42	22	19	16	13	15	18	43	45	40	39	38	42	22	19	16	13	15	18	61.5	61.5
Q8BQ33	Q8BQ33	37	37	37	Treslin	Ticrr	sp|Q8BQ33|TICRR_MOUSE Treslin OS=Mus musculus GN=Ticrr PE=1 SV=2	1	37	37	37	19	20	19	15	22	17	25	27	24	22	28	25	19	20	19	15	22	17	25	27	24	22	28	25	19	20	19	15	22	17	25	27	24	22	28	25	25.9	25.9
O08528	O08528	40	40	34	Hexokinase-2	Hk2	sp|O08528|HXK2_MOUSE Hexokinase-2 OS=Mus musculus GN=Hk2 PE=1 SV=1	1	40	40	34	37	35	37	33	35	35	23	24	20	19	18	23	37	35	37	33	35	35	23	24	20	19	18	23	31	29	31	27	29	29	21	21	18	17	17	20	48.3	48.3
P46471	P46471	26	26	26	26S protease regulatory subunit 7	Psmc2	sp|P46471|PRS7_MOUSE 26S proteasome regulatory subunit 7 OS=Mus musculus GN=Psmc2 PE=1 SV=5	1	26	26	26	22	23	24	23	24	22	15	14	14	16	13	12	22	23	24	23	24	22	15	14	14	16	13	12	22	23	24	23	24	22	15	14	14	16	13	12	62.4	62.4
Q8BG79	Q8BG79	26	26	26	CWF19-like protein 2	Cwf19l2	sp|Q8BG79|C19L2_MOUSE CWF19-like protein 2 OS=Mus musculus GN=Cwf19l2 PE=1 SV=1	1	26	26	26	25	25	22	24	23	26	17	17	14	17	17	12	25	25	22	24	23	26	17	17	14	17	17	12	25	25	22	24	23	26	17	17	14	17	17	12	34.5	34.5
Q80US4	Q80US4	16	16	16	Actin-related protein 5	Actr5	sp|Q80US4|ARP5_MOUSE Actin-related protein 5 OS=Mus musculus GN=Actr5 PE=1 SV=3	1	16	16	16	12	12	10	9	13	11	16	16	16	15	16	15	12	12	10	9	13	11	16	16	16	15	16	15	12	12	10	9	13	11	16	16	16	15	16	15	43.3	43.3
P97434	P97434	51	51	50	Myosin phosphatase Rho-interacting protein	Mprip	sp|P97434|MPRIP_MOUSE Myosin phosphatase Rho-interacting protein OS=Mus musculus GN=Mprip PE=1 SV=2	1	51	51	50	43	44	39	35	40	45	30	30	33	33	35	34	43	44	39	35	40	45	30	30	33	33	35	34	43	44	38	34	40	44	29	29	32	32	34	33	60.4	60.4
O88685	O88685	25	25	25	26S protease regulatory subunit 6A	Psmc3	sp|O88685|PRS6A_MOUSE 26S proteasome regulatory subunit 6A OS=Mus musculus GN=Psmc3 PE=1 SV=2	1	25	25	25	25	23	23	22	23	22	10	14	13	12	14	11	25	23	23	22	23	22	10	14	13	12	14	11	25	23	23	22	23	22	10	14	13	12	14	11	71	71
Q99M28	Q99M28	8	8	8	RNA-binding protein with serine-rich domain 1	Rnps1	sp|Q99M28|RNPS1_MOUSE RNA-binding protein with serine-rich domain 1 OS=Mus musculus GN=Rnps1 PE=1 SV=1	1	8	8	8	7	7	7	5	7	7	6	6	6	6	5	5	7	7	7	5	7	7	6	6	6	6	5	5	7	7	7	5	7	7	6	6	6	6	5	5	39.3	39.3
Q922U1	Q922U1	27	27	27	U4/U6 small nuclear ribonucleoprotein Prp3	Prpf3	sp|Q922U1|PRPF3_MOUSE U4/U6 small nuclear ribonucleoprotein Prp3 OS=Mus musculus GN=Prpf3 PE=1 SV=1	1	27	27	27	23	21	19	19	21	18	17	14	13	13	15	13	23	21	19	19	21	18	17	14	13	13	15	13	23	21	19	19	21	18	17	14	13	13	15	13	48.2	48.2
P56379	P56379	3	3	3	6.8 kDa mitochondrial proteolipid	Mp68	sp|P56379|68MP_MOUSE 6.8 kDa mitochondrial proteolipid OS=Mus musculus GN=Mp68 PE=1 SV=1	1	3	3	3	3	3	3	3	3	3	3	2	3	3	1	2	3	3	3	3	3	3	3	2	3	3	1	2	3	3	3	3	3	3	3	2	3	3	1	2	34.5	34.5
O70551;Q9Z0G2	O70551	24;2	24;2	21;0	SRSF protein kinase 1	Srpk1	sp|O70551|SRPK1_MOUSE SRSF protein kinase 1 OS=Mus musculus GN=Srpk1 PE=1 SV=2	2	24	24	21	19	22	20	21	21	22	16	13	16	13	16	16	19	22	20	21	21	22	16	13	16	13	16	16	17	20	18	18	19	20	13	10	14	11	13	13	50.2	50.2
Q8CGZ0	Q8CGZ0	23	23	23	Calcium homeostasis endoplasmic reticulum protein	Cherp	sp|Q8CGZ0|CHERP_MOUSE Calcium homeostasis endoplasmic reticulum protein OS=Mus musculus GN=Cherp PE=1 SV=1	1	23	23	23	21	21	21	19	19	20	13	13	11	13	10	9	21	21	21	19	19	20	13	13	11	13	10	9	21	21	21	19	19	20	13	13	11	13	10	9	30.4	30.4
Q8BGH2	Q8BGH2	20	20	20	Sorting and assembly machinery component 50 homolog	Samm50	sp|Q8BGH2|SAM50_MOUSE Sorting and assembly machinery component 50 homolog OS=Mus musculus GN=Samm50 PE=1 SV=1	1	20	20	20	18	19	15	15	16	16	13	14	10	8	9	10	18	19	15	15	16	16	13	14	10	8	9	10	18	19	15	15	16	16	13	14	10	8	9	10	56.3	56.3
Q8JZQ9	Q8JZQ9	33	33	33	Eukaryotic translation initiation factor 3 subunit B	Eif3b	sp|Q8JZQ9|EIF3B_MOUSE Eukaryotic translation initiation factor 3 subunit B OS=Mus musculus GN=Eif3b PE=1 SV=1	1	33	33	33	30	28	26	27	26	26	20	16	15	14	17	16	30	28	26	27	26	26	20	16	15	14	17	16	30	28	26	27	26	26	20	16	15	14	17	16	48.1	48.1
Q9D666	Q9D666	28	28	27	SUN domain-containing protein 1	Sun1	sp|Q9D666|SUN1_MOUSE SUN domain-containing protein 1 OS=Mus musculus GN=Sun1 PE=1 SV=2	1	28	28	27	28	27	27	24	25	26	16	18	17	19	17	17	28	27	27	24	25	26	16	18	17	19	17	17	27	26	26	24	24	25	15	17	16	18	16	16	44.9	44.9
Q9JJI8	Q9JJI8	3	3	3	60S ribosomal protein L38	Rpl38	sp|Q9JJI8|RL38_MOUSE 60S ribosomal protein L38 OS=Mus musculus GN=Rpl38 PE=1 SV=3	1	3	3	3	3	3	3	2	2	2	3	3	3	3	3	3	3	3	3	2	2	2	3	3	3	3	3	3	3	3	3	2	2	2	3	3	3	3	3	3	38.6	38.6
Q9ERH4	Q9ERH4	17	17	17	Nucleolar and spindle-associated protein 1	Nusap1	sp|Q9ERH4|NUSAP_MOUSE Nucleolar and spindle-associated protein 1 OS=Mus musculus GN=Nusap1 PE=1 SV=1	1	17	17	17	15	16	15	10	13	15	14	13	13	12	13	12	15	16	15	10	13	15	14	13	13	12	13	12	15	16	15	10	13	15	14	13	13	12	13	12	49.2	49.2
Q99JI6	Q99JI6	12	12	3	Ras-related protein Rap-1b	Rap1b	sp|Q99JI6|RAP1B_MOUSE Ras-related protein Rap-1b OS=Mus musculus GN=Rap1b PE=1 SV=2	1	12	12	3	10	10	11	10	12	9	9	8	8	9	9	9	10	10	11	10	12	9	9	8	8	9	9	9	3	2	3	3	3	2	2	2	2	2	2	2	53.3	53.3
P68368	P68368	28	8	8	Tubulin alpha-4A chain	Tuba4a	sp|P68368|TBA4A_MOUSE Tubulin alpha-4A chain OS=Mus musculus GN=Tuba4a PE=1 SV=1	1	28	8	8	24	25	26	26	27	26	25	24	23	22	22	24	5	5	7	6	7	6	7	5	5	4	5	7	5	5	7	6	7	6	7	5	5	4	5	7	70.8	21.7
Q9CY27	Q9CY27	9	9	9	Very-long-chain enoyl-CoA reductase	Tecr	sp|Q9CY27|TECR_MOUSE Very-long-chain enoyl-CoA reductase OS=Mus musculus GN=Tecr PE=1 SV=1	1	9	9	9	8	8	9	9	7	9	7	5	6	7	6	5	8	8	9	9	7	9	7	5	6	7	6	5	8	8	9	9	7	9	7	5	6	7	6	5	21.8	21.8
Q9CYX7	Q9CYX7	6	6	6	RRP15-like protein	Rrp15	sp|Q9CYX7|RRP15_MOUSE RRP15-like protein OS=Mus musculus GN=Rrp15 PE=1 SV=2	1	6	6	6	6	5	4	4	6	5	6	5	6	5	6	6	6	5	4	4	6	5	6	5	6	5	6	6	6	5	4	4	6	5	6	5	6	5	6	6	19.2	19.2
P68433	P68433	10	2	2	Histone H3.1	Hist1h3a	sp|P68433|H31_MOUSE Histone H3.1 OS=Mus musculus GN=Hist1h3a PE=1 SV=2	1	10	2	2	8	8	6	9	9	9	8	9	6	6	9	6	1	1	1	2	2	2	2	2	1	1	2	1	1	1	1	2	2	2	2	2	1	1	2	1	56.6	26.5
Q9CXW3	Q9CXW3	18	18	18	Calcyclin-binding protein	Cacybp	sp|Q9CXW3|CYBP_MOUSE Calcyclin-binding protein OS=Mus musculus GN=Cacybp PE=1 SV=1	1	18	18	18	16	15	15	17	15	16	14	12	8	7	8	7	16	15	15	17	15	16	14	12	8	7	8	7	16	15	15	17	15	16	14	12	8	7	8	7	69.9	69.9
Q3UL36;Q8CIS0	Q3UL36	8;1	8;1	8;1	Arginine and glutamate-rich protein 1	Arglu1	sp|Q3UL36|ARGL1_MOUSE Arginine and glutamate-rich protein 1 OS=Mus musculus GN=Arglu1 PE=1 SV=2	2	8	8	8	6	6	7	4	6	6	6	5	5	6	6	6	6	6	7	4	6	6	6	5	5	6	6	6	6	6	7	4	6	6	6	5	5	6	6	6	22.5	22.5
Q60931	Q60931	12	12	12	Voltage-dependent anion-selective channel protein 3	Vdac3	sp|Q60931|VDAC3_MOUSE Voltage-dependent anion-selective channel protein 3 OS=Mus musculus GN=Vdac3 PE=1 SV=1	1	12	12	12	12	12	11	9	10	10	7	7	6	6	7	5	12	12	11	9	10	10	7	7	6	6	7	5	12	12	11	9	10	10	7	7	6	6	7	5	48.8	48.8
Q61881	Q61881	28	28	28	DNA replication licensing factor MCM7	Mcm7	sp|Q61881|MCM7_MOUSE DNA replication licensing factor MCM7 OS=Mus musculus GN=Mcm7 PE=1 SV=1	1	28	28	28	25	26	27	27	27	25	13	12	13	11	10	9	25	26	27	27	27	25	13	12	13	11	10	9	25	26	27	27	27	25	13	12	13	11	10	9	52.6	52.6
Q62193	Q62193	9	9	9	Replication protein A 32 kDa subunit	Rpa2	sp|Q62193|RFA2_MOUSE Replication protein A 32 kDa subunit OS=Mus musculus GN=Rpa2 PE=1 SV=1	1	9	9	9	9	9	9	9	9	9	7	7	7	6	6	7	9	9	9	9	9	9	7	7	7	6	6	7	9	9	9	9	9	9	7	7	7	6	6	7	57.4	57.4
P63168	P63168	4	4	2	Dynein light chain 1, cytoplasmic	Dynll1	sp|P63168|DYL1_MOUSE Dynein light chain 1, cytoplasmic OS=Mus musculus GN=Dynll1 PE=1 SV=1	1	4	4	2	4	4	4	4	4	4	4	4	4	4	4	4	4	4	4	4	4	4	4	4	4	4	4	4	2	2	2	2	2	2	2	2	2	2	2	2	58.4	58.4
P26039	P26039	83	83	75	Talin-1	Tln1	sp|P26039|TLN1_MOUSE Talin-1 OS=Mus musculus GN=Tln1 PE=1 SV=2	1	83	83	75	76	72	77	67	73	70	38	34	34	34	24	21	76	72	77	67	73	70	38	34	34	34	24	21	69	67	71	61	65	63	34	30	30	28	22	19	46.6	46.6
P62192	P62192	25	25	25	26S protease regulatory subunit 4	Psmc1	sp|P62192|PRS4_MOUSE 26S proteasome regulatory subunit 4 OS=Mus musculus GN=Psmc1 PE=1 SV=1	1	25	25	25	22	22	23	18	20	21	15	16	13	16	14	13	22	22	23	18	20	21	15	16	13	16	14	13	22	22	23	18	20	21	15	16	13	16	14	13	68.9	68.9
Q9DBR0	Q9DBR0	26	26	26	A-kinase anchor protein 8	Akap8	sp|Q9DBR0|AKAP8_MOUSE A-kinase anchor protein 8 OS=Mus musculus GN=Akap8 PE=1 SV=1	1	26	26	26	22	23	20	19	23	23	15	17	14	16	11	13	22	23	20	19	23	23	15	17	14	16	11	13	22	23	20	19	23	23	15	17	14	16	11	13	50.7	50.7
E9Q6J5;Q5SQY2	E9Q6J5	37;1	37;1	37;1		Bod1l	sp|E9Q6J5|BD1L1_MOUSE Biorientation of chromosomes in cell division protein 1-like 1 OS=Mus musculus GN=Bod1l PE=1 SV=1	2	37	37	37	13	13	17	16	9	10	36	35	28	25	26	25	13	13	17	16	9	10	36	35	28	25	26	25	13	13	17	16	9	10	36	35	28	25	26	25	17.6	17.6
Q9R210	Q9R210	14	12	12	Transcription factor EB	Tfeb	sp|Q9R210|TFEB_MOUSE Transcription factor EB OS=Mus musculus GN=Tfeb PE=1 SV=2	1	14	12	12	11	12	9	8	10	10	12	13	11	12	12	12	9	10	7	6	8	8	10	11	9	10	10	10	9	10	7	6	8	8	10	11	9	10	10	10	30.5	27.4
Q8C9B9	Q8C9B9	34	34	34	Death-inducer obliterator 1	Dido1	sp|Q8C9B9|DIDO1_MOUSE Death-inducer obliterator 1 OS=Mus musculus GN=Dido1 PE=1 SV=4	1	34	34	34	27	27	24	26	27	22	23	24	25	27	22	25	27	27	24	26	27	22	23	24	25	27	22	25	27	27	24	26	27	22	23	24	25	27	22	25	20.2	20.2
P62196	P62196	19	19	19	26S protease regulatory subunit 8	Psmc5	sp|P62196|PRS8_MOUSE 26S proteasome regulatory subunit 8 OS=Mus musculus GN=Psmc5 PE=1 SV=1	1	19	19	19	18	19	19	18	18	18	12	13	14	16	12	13	18	19	19	18	18	18	12	13	14	16	12	13	18	19	19	18	18	18	12	13	14	16	12	13	54.4	54.4
P68040	P68040	21	21	21	Guanine nucleotide-binding protein subunit beta-2-like 1;Guanine nucleotide-binding protein subunit beta-2-like 1, N-terminally processed	Gnb2l1	sp|P68040|RACK1_MOUSE Receptor of activated protein C kinase 1 OS=Mus musculus GN=Rack1 PE=1 SV=3	1	21	21	21	19	20	20	19	20	20	14	15	13	13	16	15	19	20	20	19	20	20	14	15	13	13	16	15	19	20	20	19	20	20	14	15	13	13	16	15	85.2	85.2
P47738;Q62148;P24549;Q9JHW9	P47738	30;2;1;1	30;2;1;1	29;1;0;0	Aldehyde dehydrogenase, mitochondrial	Aldh2	sp|P47738|ALDH2_MOUSE Aldehyde dehydrogenase, mitochondrial OS=Mus musculus GN=Aldh2 PE=1 SV=1	4	30	30	29	26	24	24	27	26	27	14	13	15	16	14	13	26	24	24	27	26	27	14	13	15	16	14	13	25	23	23	26	25	26	14	13	14	15	14	12	67.2	67.2
P49717	P49717	36	36	35	DNA replication licensing factor MCM4	Mcm4	sp|P49717|MCM4_MOUSE DNA replication licensing factor MCM4 OS=Mus musculus GN=Mcm4 PE=1 SV=1	1	36	36	35	30	31	32	34	33	32	22	22	19	20	22	21	30	31	32	34	33	32	22	22	19	20	22	21	29	30	31	33	32	31	21	21	18	19	21	20	52.6	52.6
Q9D554	Q9D554	24	24	24	Splicing factor 3A subunit 3	Sf3a3	sp|Q9D554|SF3A3_MOUSE Splicing factor 3A subunit 3 OS=Mus musculus GN=Sf3a3 PE=1 SV=2	1	24	24	24	23	23	23	22	24	24	15	15	13	12	12	14	23	23	23	22	24	24	15	15	13	12	12	14	23	23	23	22	24	24	15	15	13	12	12	14	59.5	59.5
Q501J6	Q501J6	29	20	20	Probable ATP-dependent RNA helicase DDX17	Ddx17	sp|Q501J6|DDX17_MOUSE Probable ATP-dependent RNA helicase DDX17 OS=Mus musculus GN=Ddx17 PE=1 SV=1	1	29	20	20	28	28	26	23	27	26	25	24	24	23	25	22	19	19	18	16	18	17	17	16	16	15	17	14	19	19	18	16	18	17	17	16	16	15	17	14	44.8	31.7
Q8BH97	Q8BH97	14	14	14	Reticulocalbin-3	Rcn3	sp|Q8BH97|RCN3_MOUSE Reticulocalbin-3 OS=Mus musculus GN=Rcn3 PE=1 SV=1	1	14	14	14	12	12	13	10	13	10	7	8	9	8	8	3	12	12	13	10	13	10	7	8	9	8	8	3	12	12	13	10	13	10	7	8	9	8	8	3	74.1	74.1
Q9D5D8	Q9D5D8	8	8	8	Chromodomain Y-like protein 2	Cdyl2	sp|Q9D5D8|CDYL2_MOUSE Chromodomain Y-like protein 2 OS=Mus musculus GN=Cdyl2 PE=1 SV=1	1	8	8	8	6	7	6	5	7	6	8	8	7	8	7	8	6	7	6	5	7	6	8	8	7	8	7	8	6	7	6	5	7	6	8	8	7	8	7	8	20.5	20.5
Q9ESV0	Q9ESV0	30	30	30	ATP-dependent RNA helicase DDX24	Ddx24	sp|Q9ESV0|DDX24_MOUSE ATP-dependent RNA helicase DDX24 OS=Mus musculus GN=Ddx24 PE=1 SV=2	1	30	30	30	29	27	22	26	26	25	19	20	20	20	18	20	29	27	22	26	26	25	19	20	20	20	18	20	29	27	22	26	26	25	19	20	20	20	18	20	38.2	38.2
Q9D1M4	Q9D1M4	9	9	9	Eukaryotic translation elongation factor 1 epsilon-1	Eef1e1	sp|Q9D1M4|MCA3_MOUSE Eukaryotic translation elongation factor 1 epsilon-1 OS=Mus musculus GN=Eef1e1 PE=1 SV=1	1	9	9	9	7	7	7	7	7	7	8	8	8	7	7	7	7	7	7	7	7	7	8	8	8	7	7	7	7	7	7	7	7	7	8	8	8	7	7	7	50.6	50.6
Q7TSC1	Q7TSC1	43	41	41	Protein PRRC2A	Prrc2a	sp|Q7TSC1|PRC2A_MOUSE Protein PRRC2A OS=Mus musculus GN=Prrc2a PE=1 SV=1	1	43	41	41	37	38	29	34	33	35	28	25	26	24	23	29	35	36	27	33	31	33	27	25	25	23	22	27	35	36	27	33	31	33	27	25	25	23	22	27	26.9	26.1
P06151;P00342	P06151	21;2	21;2	20;1	L-lactate dehydrogenase A chain	Ldha	sp|P06151|LDHA_MOUSE L-lactate dehydrogenase A chain OS=Mus musculus GN=Ldha PE=1 SV=3	2	21	21	20	20	21	20	20	19	21	11	11	10	11	9	10	20	21	20	20	19	21	11	11	10	11	9	10	19	20	19	19	18	20	11	11	9	10	8	9	71.7	71.7
Q9CZX0	Q9CZX0	20	20	20	Elongator complex protein 3	Elp3	sp|Q9CZX0|ELP3_MOUSE Elongator complex protein 3 OS=Mus musculus GN=Elp3 PE=1 SV=1	1	20	20	20	16	17	16	14	15	15	15	17	14	16	16	15	16	17	16	14	15	15	15	17	14	16	16	15	16	17	16	14	15	15	15	17	14	16	16	15	43.3	43.3
Q8BK35	Q8BK35	17	17	17		Gltscr2	sp|Q8BK35|NOP53_MOUSE Ribosome biogenesis protein NOP53 OS=Mus musculus GN=Nop53 PE=1 SV=1	1	17	17	17	14	15	15	13	16	16	14	14	15	13	13	15	14	15	15	13	16	16	14	14	15	13	13	15	14	15	15	13	16	16	14	14	15	13	13	15	50	50
Q00PI9	Q00PI9	25	25	25	Heterogeneous nuclear ribonucleoprotein U-like protein 2	Hnrnpul2	sp|Q00PI9|HNRL2_MOUSE Heterogeneous nuclear ribonucleoprotein U-like protein 2 OS=Mus musculus GN=Hnrnpul2 PE=1 SV=2	1	25	25	25	22	22	23	20	24	24	16	17	16	14	15	13	22	22	23	20	24	24	16	17	16	14	15	13	22	22	23	20	24	24	16	17	16	14	15	13	42.1	42.1
Q6ZQ88	Q6ZQ88	20	20	20	Lysine-specific histone demethylase 1A	Kdm1a	sp|Q6ZQ88|KDM1A_MOUSE Lysine-specific histone demethylase 1A OS=Mus musculus GN=Kdm1a PE=1 SV=2	1	20	20	20	18	17	16	16	16	16	16	15	16	12	16	16	18	17	16	16	16	16	16	15	16	12	16	16	18	17	16	16	16	16	16	15	16	12	16	16	26.8	26.8
P62315	P62315	4	4	4	Small nuclear ribonucleoprotein Sm D1	Snrpd1	sp|P62315|SMD1_MOUSE Small nuclear ribonucleoprotein Sm D1 OS=Mus musculus GN=Snrpd1 PE=1 SV=1	1	4	4	4	2	2	4	3	4	3	2	2	3	1	3	3	2	2	4	3	4	3	2	2	3	1	3	3	2	2	4	3	4	3	2	2	3	1	3	3	45.4	45.4
Q8BM75	Q8BM75	25	25	25	AT-rich interactive domain-containing protein 5B	Arid5b	sp|Q8BM75|ARI5B_MOUSE AT-rich interactive domain-containing protein 5B OS=Mus musculus GN=Arid5b PE=1 SV=3	1	25	25	25	20	21	19	16	19	21	21	23	19	17	21	19	20	21	19	16	19	21	21	23	19	17	21	19	20	21	19	16	19	21	21	23	19	17	21	19	24.1	24.1
Q9D937	Q9D937	4	4	4	Uncharacterized protein C11orf98 homolog		sp|Q9D937|CK098_MOUSE Uncharacterized protein C11orf98 homolog OS=Mus musculus PE=1 SV=1	1	4	4	4	4	3	4	4	4	3	4	4	4	4	3	4	4	3	4	4	4	3	4	4	4	4	3	4	4	3	4	4	4	3	4	4	4	4	3	4	37.4	37.4
Q8BSP2	Q8BSP2	15	15	15	Condensin-2 complex subunit H2	Ncaph2	sp|Q8BSP2|CNDH2_MOUSE Condensin-2 complex subunit H2 OS=Mus musculus GN=Ncaph2 PE=1 SV=1	1	15	15	15	5	7	5	5	7	7	13	15	13	13	9	9	5	7	5	5	7	7	13	15	13	13	9	9	5	7	5	5	7	7	13	15	13	13	9	9	37.4	37.4
Q9D6R2	Q9D6R2	16	16	16	Isocitrate dehydrogenase [NAD] subunit alpha, mitochondrial	Idh3a	sp|Q9D6R2|IDH3A_MOUSE Isocitrate dehydrogenase [NAD] subunit alpha, mitochondrial OS=Mus musculus GN=Idh3a PE=1 SV=1	1	16	16	16	12	14	15	14	15	14	12	8	9	11	11	10	12	14	15	14	15	14	12	8	9	11	11	10	12	14	15	14	15	14	12	8	9	11	11	10	47.3	47.3
A2AHJ4	A2AHJ4	21	17	17	Bromodomain and WD repeat-containing protein 3	Brwd3	sp|A2AHJ4|BRWD3_MOUSE Bromodomain and WD repeat-containing protein 3 OS=Mus musculus GN=Brwd3 PE=1 SV=1	1	21	17	17	14	10	12	11	10	12	20	19	19	19	17	20	12	8	9	8	8	8	16	15	15	16	13	16	12	8	9	8	8	8	16	15	15	16	13	16	15.5	13.5
Q80TP3	Q80TP3	56	56	56	E3 ubiquitin-protein ligase UBR5	Ubr5	sp|Q80TP3|UBR5_MOUSE E3 ubiquitin-protein ligase UBR5 OS=Mus musculus GN=Ubr5 PE=1 SV=2	1	56	56	56	48	48	50	47	49	49	29	24	26	28	20	21	48	48	50	47	49	49	29	24	26	28	20	21	48	48	50	47	49	49	29	24	26	28	20	21	25.3	25.3
Q4QY64	Q4QY64	27	27	27	ATPase family AAA domain-containing protein 5	Atad5	sp|Q4QY64|ATAD5_MOUSE ATPase family AAA domain-containing protein 5 OS=Mus musculus GN=Atad5 PE=1 SV=1	1	27	27	27	13	11	16	12	18	19	23	17	22	23	21	19	13	11	16	12	18	19	23	17	22	23	21	19	13	11	16	12	18	19	23	17	22	23	21	19	16.9	16.9
Q9DCL9	Q9DCL9	20	20	20	Multifunctional protein ADE2;Phosphoribosylaminoimidazole-succinocarboxamide synthase;Phosphoribosylaminoimidazole carboxylase	Paics	sp|Q9DCL9|PUR6_MOUSE Multifunctional protein ADE2 OS=Mus musculus GN=Paics PE=1 SV=4	1	20	20	20	18	20	18	20	18	16	15	15	9	12	11	10	18	20	18	20	18	16	15	15	9	12	11	10	18	20	18	20	18	16	15	15	9	12	11	10	65.2	65.2
Q91XC0	Q91XC0	21	21	20	LIM domain-containing protein ajuba	Ajuba	sp|Q91XC0|AJUBA_MOUSE LIM domain-containing protein ajuba OS=Mus musculus GN=Ajuba PE=1 SV=1	1	21	21	20	20	20	20	20	20	21	17	16	14	17	14	11	20	20	20	20	20	21	17	16	14	17	14	11	19	19	19	19	19	20	16	15	13	16	13	10	53.7	53.7
A2AKX3	A2AKX3	53	53	52	Probable helicase senataxin	Setx	sp|A2AKX3|SETX_MOUSE Probable helicase senataxin OS=Mus musculus GN=Setx PE=1 SV=1	1	53	53	52	46	41	38	43	46	43	25	29	26	30	26	25	46	41	38	43	46	43	25	29	26	30	26	25	45	40	37	42	45	42	24	28	25	29	25	24	27.9	27.9
Q61990	Q61990	15	10	8	Poly(rC)-binding protein 2	Pcbp2	sp|Q61990|PCBP2_MOUSE Poly(rC)-binding protein 2 OS=Mus musculus GN=Pcbp2 PE=1 SV=1	1	15	10	8	14	14	13	14	14	15	11	12	11	13	11	12	9	9	8	9	9	10	6	7	6	8	7	7	7	7	7	8	7	8	5	6	5	7	6	6	66.3	51.1
Q9CQ71	Q9CQ71	6	6	6	Replication protein A 14 kDa subunit	Rpa3	sp|Q9CQ71|RFA3_MOUSE Replication protein A 14 kDa subunit OS=Mus musculus GN=Rpa3 PE=1 SV=1	1	6	6	6	6	6	5	5	6	5	5	6	5	4	5	6	6	6	5	5	6	5	5	6	5	4	5	6	6	6	5	5	6	5	5	6	5	4	5	6	64.5	64.5
Q8BG32	Q8BG32	26	26	26	26S proteasome non-ATPase regulatory subunit 11	Psmd11	sp|Q8BG32|PSD11_MOUSE 26S proteasome non-ATPase regulatory subunit 11 OS=Mus musculus GN=Psmd11 PE=1 SV=3	1	26	26	26	22	24	23	20	20	19	14	17	10	10	10	11	22	24	23	20	20	19	14	17	10	10	10	11	22	24	23	20	20	19	14	17	10	10	10	11	61.4	61.4
P27546	P27546	35	35	35	Microtubule-associated protein 4	Map4	sp|P27546|MAP4_MOUSE Microtubule-associated protein 4 OS=Mus musculus GN=Map4 PE=1 SV=3	1	35	35	35	30	29	29	27	28	30	16	18	16	15	8	12	30	29	29	27	28	30	16	18	16	15	8	12	30	29	29	27	28	30	16	18	16	15	8	12	45.7	45.7
Q9JI44	Q9JI44	16	16	16	DNA methyltransferase 1-associated protein 1	Dmap1	sp|Q9JI44|DMAP1_MOUSE DNA methyltransferase 1-associated protein 1 OS=Mus musculus GN=Dmap1 PE=1 SV=1	1	16	16	16	7	7	6	9	11	9	15	13	14	14	13	13	7	7	6	9	11	9	15	13	14	14	13	13	7	7	6	9	11	9	15	13	14	14	13	13	39.3	39.3
Q9DBG6	Q9DBG6	18	18	18	Dolichyl-diphosphooligosaccharide--protein glycosyltransferase subunit 2	Rpn2	sp|Q9DBG6|RPN2_MOUSE Dolichyl-diphosphooligosaccharide--protein glycosyltransferase subunit 2 OS=Mus musculus GN=Rpn2 PE=1 SV=1	1	18	18	18	16	16	15	15	14	15	13	14	11	13	12	11	16	16	15	15	14	15	13	14	11	13	12	11	16	16	15	15	14	15	13	14	11	13	12	11	40.7	40.7
Q8BT07	Q8BT07	27	27	27	Centrosomal protein of 55 kDa	Cep55	sp|Q8BT07|CEP55_MOUSE Centrosomal protein of 55 kDa OS=Mus musculus GN=Cep55 PE=1 SV=2	1	27	27	27	22	21	19	22	22	23	20	18	19	20	17	17	22	21	19	22	22	23	20	18	19	20	17	17	22	21	19	22	22	23	20	18	19	20	17	17	59.1	59.1
Q91VR2	Q91VR2	11	11	11	ATP synthase subunit gamma, mitochondrial	Atp5c1	sp|Q91VR2|ATPG_MOUSE ATP synthase subunit gamma, mitochondrial OS=Mus musculus GN=Atp5c1 PE=1 SV=1	1	11	11	11	9	9	11	10	10	11	10	11	9	9	10	9	9	9	11	10	10	11	10	11	9	9	10	9	9	9	11	10	10	11	10	11	9	9	10	9	37.9	37.9
P43267;Q62247	P43267;Q62247	4;3	2;1	2;1	Protein SOX-15;Protein SOX-16	Sox15;Sox16	sp|P43267|SOX15_MOUSE Protein SOX-15 OS=Mus musculus GN=Sox15 PE=1 SV=3;sp|Q62247|SOX16_MOUSE Protein SOX-16 (Fragment) OS=Mus musculus GN=Sox16 PE=2 SV=1	2	4	2	2	4	4	3	2	3	4	3	3	4	3	3	3	2	2	1	1	1	2	1	1	2	1	1	1	2	2	1	1	1	2	1	1	2	1	1	1	14.3	10.4
Q9Z2D6	Q9Z2D6	16	16	16	Methyl-CpG-binding protein 2	Mecp2	sp|Q9Z2D6|MECP2_MOUSE Methyl-CpG-binding protein 2 OS=Mus musculus GN=Mecp2 PE=1 SV=1	1	16	16	16	7	8	5	8	7	8	13	11	12	12	14	13	7	8	5	8	7	8	13	11	12	12	14	13	7	8	5	8	7	8	13	11	12	12	14	13	37.6	37.6
P53986	P53986	8	8	8	Monocarboxylate transporter 1	Slc16a1	sp|P53986|MOT1_MOUSE Monocarboxylate transporter 1 OS=Mus musculus GN=Slc16a1 PE=1 SV=1	1	8	8	8	8	8	8	7	8	8	7	8	8	7	7	6	8	8	8	7	8	8	7	8	8	7	7	6	8	8	8	7	8	8	7	8	8	7	7	6	15.4	15.4
Q62158;Q9ESN2	Q62158	16;1	16;1	16;1	Zinc finger protein RFP	Trim27	sp|Q62158|TRI27_MOUSE Zinc finger protein RFP OS=Mus musculus GN=Trim27 PE=1 SV=2	2	16	16	16	12	12	13	14	13	13	14	12	14	14	10	10	12	12	13	14	13	13	14	12	14	14	10	10	12	12	13	14	13	13	14	12	14	14	10	10	40.9	40.9
Q9CXY6	Q9CXY6	15	15	15	Interleukin enhancer-binding factor 2	Ilf2	sp|Q9CXY6|ILF2_MOUSE Interleukin enhancer-binding factor 2 OS=Mus musculus GN=Ilf2 PE=1 SV=1	1	15	15	15	14	15	15	14	15	15	11	10	11	10	9	8	14	15	15	14	15	15	11	10	11	10	9	8	14	15	15	14	15	15	11	10	11	10	9	8	53.6	53.6
P63028	P63028	11	11	11	Translationally-controlled tumor protein	Tpt1	sp|P63028|TCTP_MOUSE Translationally-controlled tumor protein OS=Mus musculus GN=Tpt1 PE=1 SV=1	1	11	11	11	10	10	10	9	11	10	6	7	9	9	6	7	10	10	10	9	11	10	6	7	9	9	6	7	10	10	10	9	11	10	6	7	9	9	6	7	61	61
Q62036	Q62036	34	34	34	Centrosomal protein of 131 kDa	Cep131	sp|Q62036|CP131_MOUSE Centrosomal protein of 131 kDa OS=Mus musculus GN=Cep131 PE=1 SV=2	1	34	34	34	24	26	25	25	25	29	23	18	19	17	18	25	24	26	25	25	25	29	23	18	19	17	18	25	24	26	25	25	25	29	23	18	19	17	18	25	38.8	38.8
O35382	O35382	26	26	26	Exocyst complex component 4	Exoc4	sp|O35382|EXOC4_MOUSE Exocyst complex component 4 OS=Mus musculus GN=Exoc4 PE=1 SV=2	1	26	26	26	23	24	20	20	22	21	21	19	14	14	14	13	23	24	20	20	22	21	21	19	14	14	14	13	23	24	20	20	22	21	21	19	14	14	14	13	31.2	31.2
Q3V3R1	Q3V3R1	34	33	33	Monofunctional C1-tetrahydrofolate synthase, mitochondrial	Mthfd1l	sp|Q3V3R1|C1TM_MOUSE Monofunctional C1-tetrahydrofolate synthase, mitochondrial OS=Mus musculus GN=Mthfd1l PE=1 SV=2	1	34	33	33	31	29	34	29	30	32	19	24	19	21	18	17	31	29	33	29	30	32	18	23	18	20	17	16	31	29	33	29	30	32	18	23	18	20	17	16	48.6	47.9
Q5NBX1	Q5NBX1	33	33	33	Protein cordon-bleu	Cobl	sp|Q5NBX1|COBL_MOUSE Protein cordon-bleu OS=Mus musculus GN=Cobl PE=1 SV=1	1	33	33	33	27	28	27	24	26	30	17	17	14	13	18	16	27	28	27	24	26	30	17	17	14	13	18	16	27	28	27	24	26	30	17	17	14	13	18	16	35.2	35.2
Q99K48	Q99K48	22	21	19	Non-POU domain-containing octamer-binding protein	Nono	sp|Q99K48|NONO_MOUSE Non-POU domain-containing octamer-binding protein OS=Mus musculus GN=Nono PE=1 SV=3	1	22	21	19	18	18	18	18	17	17	7	12	11	10	9	10	17	17	17	17	16	16	6	11	10	9	8	9	16	16	16	17	15	16	5	11	9	8	7	9	38.9	37.2
Q6A026	Q6A026	36	36	33	Sister chromatid cohesion protein PDS5 homolog A	Pds5a	sp|Q6A026|PDS5A_MOUSE Sister chromatid cohesion protein PDS5 homolog A OS=Mus musculus GN=Pds5a PE=1 SV=3	1	36	36	33	28	31	30	28	28	28	21	20	19	19	14	22	28	31	30	28	28	28	21	20	19	19	14	22	25	28	27	26	25	25	18	17	16	16	13	20	35.5	35.5
Q9DBR1	Q9DBR1	28	28	28	5-3 exoribonuclease 2	Xrn2	sp|Q9DBR1|XRN2_MOUSE 5-3 exoribonuclease 2 OS=Mus musculus GN=Xrn2 PE=1 SV=1	1	28	28	28	25	25	25	21	23	24	19	18	16	16	16	17	25	25	25	21	23	24	19	18	16	16	16	17	25	25	25	21	23	24	19	18	16	16	16	17	38.4	38.4
Q6ZWX6	Q6ZWX6	18	18	18	Eukaryotic translation initiation factor 2 subunit 1	Eif2s1	sp|Q6ZWX6|IF2A_MOUSE Eukaryotic translation initiation factor 2 subunit 1 OS=Mus musculus GN=Eif2s1 PE=1 SV=3	1	18	18	18	16	18	15	16	17	18	12	14	14	14	15	12	16	18	15	16	17	18	12	14	14	14	15	12	16	18	15	16	17	18	12	14	14	14	15	12	60.3	60.3
Q5U4C1	Q5U4C1	25	25	25	G-protein coupled receptor-associated sorting protein 1	Gprasp1	sp|Q5U4C1|GASP1_MOUSE G-protein coupled receptor-associated sorting protein 1 OS=Mus musculus GN=Gprasp1 PE=1 SV=1	1	25	25	25	19	20	22	22	23	21	14	13	14	14	12	12	19	20	22	22	23	21	14	13	14	14	12	12	19	20	22	22	23	21	14	13	14	14	12	12	23.8	23.8
Q8R0S1	Q8R0S1	11	9	9	Cyclic AMP-dependent transcription factor ATF-7	Atf7	sp|Q8R0S1|ATF7_MOUSE Cyclic AMP-dependent transcription factor ATF-7 OS=Mus musculus GN=Atf7 PE=2 SV=1	1	11	9	9	7	9	6	8	6	8	9	10	11	10	10	9	5	7	4	6	4	6	7	8	9	8	8	7	5	7	4	6	4	6	7	8	9	8	8	7	26.4	22
P45952	P45952	17	17	17	Medium-chain specific acyl-CoA dehydrogenase, mitochondrial	Acadm	sp|P45952|ACADM_MOUSE Medium-chain specific acyl-CoA dehydrogenase, mitochondrial OS=Mus musculus GN=Acadm PE=1 SV=1	1	17	17	17	16	15	16	14	16	15	12	11	11	11	11	10	16	15	16	14	16	15	12	11	11	11	11	10	16	15	16	14	16	15	12	11	11	11	11	10	36.8	36.8
P60330	P60330	32	32	32	Separin	Espl1	sp|P60330|ESPL1_MOUSE Separin OS=Mus musculus GN=Espl1 PE=1 SV=1	1	32	32	32	20	18	22	20	21	21	26	25	22	22	21	19	20	18	22	20	21	21	26	25	22	22	21	19	20	18	22	20	21	21	26	25	22	22	21	19	22.7	22.7
P97311	P97311	40	40	40	DNA replication licensing factor MCM6	Mcm6	sp|P97311|MCM6_MOUSE DNA replication licensing factor MCM6 OS=Mus musculus GN=Mcm6 PE=1 SV=1	1	40	40	40	32	34	35	34	34	35	18	23	17	18	14	16	32	34	35	34	34	35	18	23	17	18	14	16	32	34	35	34	34	35	18	23	17	18	14	16	53.6	53.6
Q5SUF2	Q5SUF2	20	20	20	Luc7-like protein 3	Luc7l3	sp|Q5SUF2|LC7L3_MOUSE Luc7-like protein 3 OS=Mus musculus GN=Luc7l3 PE=1 SV=1	1	20	20	20	16	14	18	14	15	16	13	12	12	12	12	13	16	14	18	14	15	16	13	12	12	12	12	13	16	14	18	14	15	16	13	12	12	12	12	13	39.4	39.4
L0N7N1	L0N7N1	44	44	44	Kinesin-like protein KIF14	Kif14	sp|L0N7N1|KIF14_MOUSE Kinesin-like protein KIF14 OS=Mus musculus GN=Kif14 PE=1 SV=1	1	44	44	44	35	38	33	35	37	34	20	26	28	23	27	24	35	38	33	35	37	34	20	26	28	23	27	24	35	38	33	35	37	34	20	26	28	23	27	24	36.4	36.4
Q99LL5	Q99LL5	14	14	14	Periodic tryptophan protein 1 homolog	Pwp1	sp|Q99LL5|PWP1_MOUSE Periodic tryptophan protein 1 homolog OS=Mus musculus GN=Pwp1 PE=1 SV=1	1	14	14	14	11	12	11	12	12	13	11	13	12	12	11	10	11	12	11	12	12	13	11	13	12	12	11	10	11	12	11	12	12	13	11	13	12	12	11	10	42.7	42.7
Q8C0D5	Q8C0D5	17	17	17	Elongation factor Tu GTP-binding domain-containing protein 1	Eftud1	sp|Q8C0D5|EFL1_MOUSE Elongation factor-like GTPase 1 OS=Mus musculus GN=Efl1 PE=1 SV=1	1	17	17	17	13	12	15	12	11	10	5	5	1	2	4	1	13	12	15	12	11	10	5	5	1	2	4	1	13	12	15	12	11	10	5	5	1	2	4	1	24	24
Q91W50	Q91W50	36	36	36	Cold shock domain-containing protein E1	Csde1	sp|Q91W50|CSDE1_MOUSE Cold shock domain-containing protein E1 OS=Mus musculus GN=Csde1 PE=1 SV=1	1	36	36	36	33	32	31	28	29	32	21	19	16	16	13	16	33	32	31	28	29	32	21	19	16	16	13	16	33	32	31	28	29	32	21	19	16	16	13	16	49.6	49.6
Q9D287	Q9D287	11	11	11	Pre-mRNA-splicing factor SPF27	Bcas2	sp|Q9D287|SPF27_MOUSE Pre-mRNA-splicing factor SPF27 OS=Mus musculus GN=Bcas2 PE=1 SV=1	1	11	11	11	9	8	9	9	9	10	8	8	6	7	8	7	9	8	9	9	9	10	8	8	6	7	8	7	9	8	9	9	9	10	8	8	6	7	8	7	64.4	64.4
Q2VPQ9	Q2VPQ9	8	8	8	Chromatin modification-related protein MEAF6	Meaf6	sp|Q2VPQ9|EAF6_MOUSE Chromatin modification-related protein MEAF6 OS=Mus musculus GN=Meaf6 PE=1 SV=1	1	8	8	8	4	5	4	6	7	7	8	7	8	8	7	7	4	5	4	6	7	7	8	7	8	8	7	7	4	5	4	6	7	7	8	7	8	8	7	7	67.5	67.5
Q61164;A2APF3	Q61164	22;1	22;1	22;1	Transcriptional repressor CTCF	Ctcf	sp|Q61164|CTCF_MOUSE Transcriptional repressor CTCF OS=Mus musculus GN=Ctcf PE=1 SV=2	2	22	22	22	18	19	19	17	20	19	16	14	15	14	12	12	18	19	19	17	20	19	16	14	15	14	12	12	18	19	19	17	20	19	16	14	15	14	12	12	33.2	33.2
Q6URW6	Q6URW6	36	26	26	Myosin-14	Myh14	sp|Q6URW6|MYH14_MOUSE Myosin-14 OS=Mus musculus GN=Myh14 PE=1 SV=1	1	36	26	26	32	28	26	24	27	24	17	14	15	14	13	13	22	18	18	16	17	16	9	6	7	5	5	6	22	18	18	16	17	16	9	6	7	5	5	6	21	17.2
Q8BRB7	Q8BRB7	24	23	21	Histone acetyltransferase KAT6B	Kat6b	sp|Q8BRB7|KAT6B_MOUSE Histone acetyltransferase KAT6B OS=Mus musculus GN=Kat6b PE=1 SV=3	1	24	23	21	14	12	11	14	18	16	19	18	18	19	15	18	13	12	11	13	17	15	18	17	17	18	14	17	12	11	10	11	15	13	16	15	15	16	12	15	17.2	16.6
Q9WUP7	Q9WUP7	14	14	14	Ubiquitin carboxyl-terminal hydrolase isozyme L5	Uchl5	sp|Q9WUP7|UCHL5_MOUSE Ubiquitin carboxyl-terminal hydrolase isozyme L5 OS=Mus musculus GN=Uchl5 PE=1 SV=2	1	14	14	14	12	12	12	12	13	12	12	12	9	10	11	12	12	12	12	12	13	12	12	12	9	10	11	12	12	12	12	12	13	12	12	12	9	10	11	12	57.8	57.8
Q9D0D4	Q9D0D4	12	12	12	Probable dimethyladenosine transferase	Dimt1	sp|Q9D0D4|DIM1_MOUSE Probable dimethyladenosine transferase OS=Mus musculus GN=Dimt1 PE=2 SV=1	1	12	12	12	11	10	11	11	12	11	9	10	9	8	10	9	11	10	11	11	12	11	9	10	9	8	10	9	11	10	11	11	12	11	9	10	9	8	10	9	49.8	49.8
Q5PSV9	Q5PSV9	21	21	21	Mediator of DNA damage checkpoint protein 1	Mdc1	sp|Q5PSV9|MDC1_MOUSE Mediator of DNA damage checkpoint protein 1 OS=Mus musculus GN=Mdc1 PE=1 SV=1	1	21	21	21	11	6	10	10	8	12	17	18	17	17	14	14	11	6	10	10	8	12	17	18	17	17	14	14	11	6	10	10	8	12	17	18	17	17	14	14	19.5	19.5
Q9JJR8;Q9CR23	Q9JJR8;Q9CR23	2;1	2;1	2;1	Transmembrane protein 9B;Transmembrane protein 9	Tmem9b;Tmem9	sp|Q9JJR8|TMM9B_MOUSE Transmembrane protein 9B OS=Mus musculus GN=Tmem9b PE=1 SV=1;sp|Q9CR23|TMEM9_MOUSE Transmembrane protein 9 OS=Mus musculus GN=Tmem9 PE=1 SV=1	2	2	2	2	1	2	1	2	1	1	1	0	1	2	1	1	1	2	1	2	1	1	1	0	1	2	1	1	1	2	1	2	1	1	1	0	1	2	1	1	8	8
Q921G8	Q921G8	27	27	27	Gamma-tubulin complex component 2	Tubgcp2	sp|Q921G8|GCP2_MOUSE Gamma-tubulin complex component 2 OS=Mus musculus GN=Tubgcp2 PE=1 SV=2	1	27	27	27	20	22	20	22	22	24	18	20	17	18	19	19	20	22	20	22	22	24	18	20	17	18	19	19	20	22	20	22	22	24	18	20	17	18	19	19	38.6	38.6
Q9D051	Q9D051	14	14	14	Pyruvate dehydrogenase E1 component subunit beta, mitochondrial	Pdhb	sp|Q9D051|ODPB_MOUSE Pyruvate dehydrogenase E1 component subunit beta, mitochondrial OS=Mus musculus GN=Pdhb PE=1 SV=1	1	14	14	14	14	14	14	14	14	14	6	7	9	10	8	9	14	14	14	14	14	14	6	7	9	10	8	9	14	14	14	14	14	14	6	7	9	10	8	9	54.3	54.3
Q9CXK8	Q9CXK8	7	7	7	60S ribosome subunit biogenesis protein NIP7 homolog	Nip7	sp|Q9CXK8|NIP7_MOUSE 60S ribosome subunit biogenesis protein NIP7 homolog OS=Mus musculus GN=Nip7 PE=1 SV=1	1	7	7	7	6	6	5	6	7	6	7	7	7	7	5	7	6	6	5	6	7	6	7	7	7	7	5	7	6	6	5	6	7	6	7	7	7	7	5	7	51.7	51.7
Q3UQU0	Q3UQU0	16	16	16	Bromodomain-containing protein 9	Brd9	sp|Q3UQU0|BRD9_MOUSE Bromodomain-containing protein 9 OS=Mus musculus GN=Brd9 PE=1 SV=1	1	16	16	16	11	10	11	8	15	13	13	12	14	11	14	14	11	10	11	8	15	13	13	12	14	11	14	14	11	10	11	8	15	13	13	12	14	11	14	14	45.1	45.1
Q8R2S9	Q8R2S9	15	15	15	Actin-related protein 8	Actr8	sp|Q8R2S9|ARP8_MOUSE Actin-related protein 8 OS=Mus musculus GN=Actr8 PE=2 SV=1	1	15	15	15	7	10	9	9	11	11	14	12	13	13	13	12	7	10	9	9	11	11	14	12	13	13	13	12	7	10	9	9	11	11	14	12	13	13	13	12	30.6	30.6
Q9ESN5	Q9ESN5	4	4	4	Centromere protein K	Cenpk	sp|Q9ESN5|CENPK_MOUSE Centromere protein K OS=Mus musculus GN=Cenpk PE=1 SV=2	1	4	4	4	2	2	2	1	2	2	3	3	4	4	3	4	2	2	2	1	2	2	3	3	4	4	3	4	2	2	2	1	2	2	3	3	4	4	3	4	23.6	23.6
P19324	P19324	23	23	23	Serpin H1	Serpinh1	sp|P19324|SERPH_MOUSE Serpin H1 OS=Mus musculus GN=Serpinh1 PE=1 SV=3	1	23	23	23	20	22	20	20	21	21	12	12	14	13	13	11	20	22	20	20	21	21	12	12	14	13	13	11	20	22	20	20	21	21	12	12	14	13	13	11	65.7	65.7
Q14AX6;Q3V3A1;O35495	Q14AX6	27;1;1	27;1;1	23;0;0	Cyclin-dependent kinase 12	Cdk12	sp|Q14AX6|CDK12_MOUSE Cyclin-dependent kinase 12 OS=Mus musculus GN=Cdk12 PE=1 SV=2	3	27	27	23	24	23	24	24	24	24	15	17	13	13	15	13	24	23	24	24	24	24	15	17	13	13	15	13	20	20	20	20	21	21	13	14	12	11	13	11	25.4	25.4
Q91YE5	Q91YE5	23	23	23	Bromodomain adjacent to zinc finger domain protein 2A	Baz2a	sp|Q91YE5|BAZ2A_MOUSE Bromodomain adjacent to zinc finger domain protein 2A OS=Mus musculus GN=Baz2a PE=1 SV=2	1	23	23	23	15	15	15	15	19	18	17	16	19	20	16	18	15	15	15	15	19	18	17	16	19	20	16	18	15	15	15	15	19	18	17	16	19	20	16	18	16.6	16.6
Q9D824	Q9D824	23	23	23	Pre-mRNA 3-end-processing factor FIP1	Fip1l1	sp|Q9D824|FIP1_MOUSE Pre-mRNA 3-end-processing factor FIP1 OS=Mus musculus GN=Fip1l1 PE=1 SV=1	1	23	23	23	18	19	18	14	19	18	12	14	12	13	15	17	18	19	18	14	19	18	12	14	12	13	15	17	18	19	18	14	19	18	12	14	12	13	15	17	53.2	53.2
Q6P1G2	Q6P1G2	15	15	15	Lysine-specific demethylase 2B	Kdm2b	sp|Q6P1G2|KDM2B_MOUSE Lysine-specific demethylase 2B OS=Mus musculus GN=Kdm2b PE=1 SV=1	1	15	15	15	11	9	11	11	11	10	11	11	10	12	10	10	11	9	11	11	11	10	11	11	10	12	10	10	11	9	11	11	11	10	11	11	10	12	10	10	15	15
Q99KI0	Q99KI0	38	38	38	Aconitate hydratase, mitochondrial	Aco2	sp|Q99KI0|ACON_MOUSE Aconitate hydratase, mitochondrial OS=Mus musculus GN=Aco2 PE=1 SV=1	1	38	38	38	35	36	34	37	36	36	16	13	17	18	16	15	35	36	34	37	36	36	16	13	17	18	16	15	35	36	34	37	36	36	16	13	17	18	16	15	58.7	58.7
Q3THS6;Q91X83	Q3THS6	15;1	15;1	15;1	S-adenosylmethionine synthase isoform type-2	Mat2a	sp|Q3THS6|METK2_MOUSE S-adenosylmethionine synthase isoform type-2 OS=Mus musculus GN=Mat2a PE=1 SV=2	2	15	15	15	15	15	15	14	13	14	11	11	9	9	8	10	15	15	15	14	13	14	11	11	9	9	8	10	15	15	15	14	13	14	11	11	9	9	8	10	49.1	49.1
P62821	P62821	11	11	6	Ras-related protein Rab-1A	Rab1A	sp|P62821|RAB1A_MOUSE Ras-related protein Rab-1A OS=Mus musculus GN=Rab1A PE=1 SV=3	1	11	11	6	10	7	10	9	9	9	8	8	8	8	7	7	10	7	10	9	9	9	8	8	8	8	7	7	5	4	5	5	4	4	5	4	4	4	4	3	59.5	59.5
Q5SSK3	Q5SSK3	9	9	9	Transcription elongation factor, mitochondrial	Tefm	sp|Q5SSK3|TEFM_MOUSE Transcription elongation factor, mitochondrial OS=Mus musculus GN=Tefm PE=1 SV=1	1	9	9	9	8	8	8	7	8	8	9	8	8	8	8	7	8	8	8	7	8	8	9	8	8	8	8	7	8	8	8	7	8	8	9	8	8	8	8	7	29.9	29.9
B2RRF6	B2RRF6	30	30	30	Zinc finger protein 518A	Znf518a	sp|B2RRF6|Z518A_MOUSE Zinc finger protein 518A OS=Mus musculus GN=Znf518a PE=2 SV=1	1	30	30	30	11	10	9	5	10	10	23	20	23	23	25	27	11	10	9	5	10	10	23	20	23	23	25	27	11	10	9	5	10	10	23	20	23	23	25	27	26.2	26.2
Q8BFY9	Q8BFY9	25	25	18	Transportin-1	Tnpo1	sp|Q8BFY9|TNPO1_MOUSE Transportin-1 OS=Mus musculus GN=Tnpo1 PE=1 SV=2	1	25	25	18	20	21	24	22	18	23	18	15	14	15	11	12	20	21	24	22	18	23	18	15	14	15	11	12	14	15	17	16	13	17	12	10	9	10	6	8	38.1	38.1
Q8VDG3	Q8VDG3	19	19	19	Poly(A)-specific ribonuclease PARN	Parn	sp|Q8VDG3|PARN_MOUSE Poly(A)-specific ribonuclease PARN OS=Mus musculus GN=Parn PE=1 SV=1	1	19	19	19	13	13	12	12	12	13	14	14	13	15	11	11	13	13	12	12	12	13	14	14	13	15	11	11	13	13	12	12	12	13	14	14	13	15	11	11	37.2	37.2
Q8BWW4	Q8BWW4	26	26	26	La-related protein 4	Larp4	sp|Q8BWW4|LARP4_MOUSE La-related protein 4 OS=Mus musculus GN=Larp4 PE=1 SV=2	1	26	26	26	20	20	22	19	20	23	12	16	12	12	14	13	20	20	22	19	20	23	12	16	12	12	14	13	20	20	22	19	20	23	12	16	12	12	14	13	43	43
Q99MR6	Q99MR6	32	32	32	Serrate RNA effector molecule homolog	Srrt	sp|Q99MR6|SRRT_MOUSE Serrate RNA effector molecule homolog OS=Mus musculus GN=Srrt PE=1 SV=1	1	32	32	32	29	31	30	29	29	30	17	15	11	13	13	16	29	31	30	29	29	30	17	15	11	13	13	16	29	31	30	29	29	30	17	15	11	13	13	16	35.2	35.2
F6ZDS4	F6ZDS4	87	87	87	Nucleoprotein TPR	Tpr	sp|F6ZDS4|TPR_MOUSE Nucleoprotein TPR OS=Mus musculus GN=Tpr PE=1 SV=1	1	87	87	87	73	73	67	71	75	77	29	31	23	21	24	26	73	73	67	71	75	77	29	31	23	21	24	26	73	73	67	71	75	77	29	31	23	21	24	26	41.5	41.5
P46660;P08553	P46660	32;4	30;2	29;1	Alpha-internexin	Ina	sp|P46660|AINX_MOUSE Alpha-internexin OS=Mus musculus GN=Ina PE=1 SV=3	2	32	30	29	26	27	28	26	27	28	17	15	15	17	17	13	24	25	26	24	25	26	16	14	14	16	16	12	23	24	25	23	24	25	15	13	13	15	15	11	68.1	65.7
O54692	O54692	22	22	22	Centromere/kinetochore protein zw10 homolog	Zw10	sp|O54692|ZW10_MOUSE Centromere/kinetochore protein zw10 homolog OS=Mus musculus GN=Zw10 PE=1 SV=3	1	22	22	22	15	16	15	15	16	14	14	19	12	16	16	15	15	16	15	15	16	14	14	19	12	16	16	15	15	16	15	15	16	14	14	19	12	16	16	15	40.3	40.3
Q60520	Q60520	24	24	24	Paired amphipathic helix protein Sin3a	Sin3a	sp|Q60520|SIN3A_MOUSE Paired amphipathic helix protein Sin3a OS=Mus musculus GN=Sin3a PE=1 SV=3	1	24	24	24	16	19	18	19	22	18	20	18	15	17	18	15	16	19	18	19	22	18	20	18	15	17	18	15	16	19	18	19	22	18	20	18	15	17	18	15	24.6	24.6
O35218	O35218	26	26	26	Cleavage and polyadenylation specificity factor subunit 2	Cpsf2	sp|O35218|CPSF2_MOUSE Cleavage and polyadenylation specificity factor subunit 2 OS=Mus musculus GN=Cpsf2 PE=1 SV=1	1	26	26	26	23	25	22	22	23	24	15	14	13	16	14	14	23	25	22	22	23	24	15	14	13	16	14	14	23	25	22	22	23	24	15	14	13	16	14	14	44.6	44.6
Q6IE82	Q6IE82	14	14	14	Protein Jade-3	Jade3	sp|Q6IE82|JADE3_MOUSE Protein Jade-3 OS=Mus musculus GN=Jade3 PE=1 SV=1	1	14	14	14	7	9	8	6	5	9	12	12	13	9	12	12	7	9	8	6	5	9	12	12	13	9	12	12	7	9	8	6	5	9	12	12	13	9	12	12	22.5	22.5
O35685	O35685	28	28	28	Nuclear migration protein nudC	Nudc	sp|O35685|NUDC_MOUSE Nuclear migration protein nudC OS=Mus musculus GN=Nudc PE=1 SV=1	1	28	28	28	26	25	23	23	23	25	14	15	9	12	12	14	26	25	23	23	23	25	14	15	9	12	12	14	26	25	23	23	23	25	14	15	9	12	12	14	71.4	71.4
P20263	P20263	10	10	10	POU domain, class 5, transcription factor 1	Pou5f1	sp|P20263|PO5F1_MOUSE POU domain, class 5, transcription factor 1 OS=Mus musculus GN=Pou5f1 PE=1 SV=1	1	10	10	10	8	9	9	9	8	8	9	9	7	8	8	8	8	9	9	9	8	8	9	9	7	8	8	8	8	9	9	9	8	8	9	9	7	8	8	8	40.1	40.1
Q9EQQ0	Q9EQQ0	10	10	10	Histone-lysine N-methyltransferase SUV39H2	Suv39h2	sp|Q9EQQ0|SUV92_MOUSE Histone-lysine N-methyltransferase SUV39H2 OS=Mus musculus GN=Suv39h2 PE=1 SV=1	1	10	10	10	7	7	8	8	8	7	10	9	10	10	10	9	7	7	8	8	8	7	10	9	10	10	10	9	7	7	8	8	8	7	10	9	10	10	10	9	28.9	28.9
Q9CPY7	Q9CPY7	31	31	31	Cytosol aminopeptidase	Lap3	sp|Q9CPY7|AMPL_MOUSE Cytosol aminopeptidase OS=Mus musculus GN=Lap3 PE=1 SV=3	1	31	31	31	29	30	28	26	28	28	13	16	10	11	14	13	29	30	28	26	28	28	13	16	10	11	14	13	29	30	28	26	28	28	13	16	10	11	14	13	72.8	72.8
P52479	P52479	24	24	24	Ubiquitin carboxyl-terminal hydrolase 10	Usp10	sp|P52479|UBP10_MOUSE Ubiquitin carboxyl-terminal hydrolase 10 OS=Mus musculus GN=Usp10 PE=1 SV=3	1	24	24	24	23	22	22	22	22	22	16	15	11	11	16	13	23	22	22	22	22	22	16	15	11	11	16	13	23	22	22	22	22	22	16	15	11	11	16	13	40.7	40.7
P35922	P35922	26	23	23	Fragile X mental retardation protein 1 homolog	Fmr1	sp|P35922|FMR1_MOUSE Synaptic functional regulator FMR1 OS=Mus musculus GN=Fmr1 PE=1 SV=1	1	26	23	23	23	20	19	20	22	23	16	20	17	17	18	16	20	17	16	17	19	20	14	17	15	15	16	14	20	17	16	17	19	20	14	17	15	15	16	14	50	44.3
Q9CQQ7	Q9CQQ7	10	10	10	ATP synthase F(0) complex subunit B1, mitochondrial	Atp5f1	sp|Q9CQQ7|AT5F1_MOUSE ATP synthase F(0) complex subunit B1, mitochondrial OS=Mus musculus GN=Atp5f1 PE=1 SV=1	1	10	10	10	9	9	10	8	8	8	6	6	2	4	7	3	9	9	10	8	8	8	6	6	2	4	7	3	9	9	10	8	8	8	6	6	2	4	7	3	35.9	35.9
Q9D0F6	Q9D0F6	8	8	8	Replication factor C subunit 5	Rfc5	sp|Q9D0F6|RFC5_MOUSE Replication factor C subunit 5 OS=Mus musculus GN=Rfc5 PE=1 SV=1	1	8	8	8	6	7	8	8	8	8	5	6	6	5	6	5	6	7	8	8	8	8	5	6	6	5	6	5	6	7	8	8	8	8	5	6	6	5	6	5	33.6	33.6
P62141	P62141	19	19	6	Serine/threonine-protein phosphatase PP1-beta catalytic subunit	Ppp1cb	sp|P62141|PP1B_MOUSE Serine/threonine-protein phosphatase PP1-beta catalytic subunit OS=Mus musculus GN=Ppp1cb PE=1 SV=3	1	19	19	6	14	15	15	14	15	16	12	12	7	10	13	11	14	15	15	14	15	16	12	12	7	10	13	11	4	4	5	4	5	6	3	3	1	3	4	2	69.4	69.4
Q9JMH9	Q9JMH9	56	56	56	Unconventional myosin-XVIIIa	Myo18a	sp|Q9JMH9|MY18A_MOUSE Unconventional myosin-XVIIIa OS=Mus musculus GN=Myo18a PE=1 SV=2	1	56	56	56	42	42	38	33	38	40	25	21	22	25	22	24	42	42	38	33	38	40	25	21	22	25	22	24	42	42	38	33	38	40	25	21	22	25	22	24	31.9	31.9
F8VQB6	F8VQB6	34	34	34	Unconventional myosin-X	Myo10	sp|F8VQB6|MYO10_MOUSE Unconventional myosin-X OS=Mus musculus GN=Myo10 PE=1 SV=1	1	34	34	34	26	24	26	26	24	24	18	16	20	18	15	17	26	24	26	26	24	24	18	16	20	18	15	17	26	24	26	26	24	24	18	16	20	18	15	17	23.8	23.8
Q8BHJ9	Q8BHJ9	19	19	19	Pre-mRNA-splicing factor SLU7	Slu7	sp|Q8BHJ9|SLU7_MOUSE Pre-mRNA-splicing factor SLU7 OS=Mus musculus GN=Slu7 PE=1 SV=1	1	19	19	19	16	16	13	13	15	15	9	13	10	9	8	9	16	16	13	13	15	15	9	13	10	9	8	9	16	16	13	13	15	15	9	13	10	9	8	9	38.8	38.8
Q6P3Y5	Q6P3Y5	15	15	13	Zinc finger protein 280C	Znf280c	sp|Q6P3Y5|Z280C_MOUSE Zinc finger protein 280C OS=Mus musculus GN=Znf280c PE=1 SV=1	1	15	15	13	8	9	7	7	8	7	12	13	11	9	12	12	8	9	7	7	8	7	12	13	11	9	12	12	7	8	6	6	8	6	11	12	10	8	10	11	24.4	24.4
Q922R8	Q922R8	19	19	19	Protein disulfide-isomerase A6	Pdia6	sp|Q922R8|PDIA6_MOUSE Protein disulfide-isomerase A6 OS=Mus musculus GN=Pdia6 PE=1 SV=3	1	19	19	19	19	18	19	18	19	18	10	11	11	9	9	8	19	18	19	18	19	18	10	11	11	9	9	8	19	18	19	18	19	18	10	11	11	9	9	8	58	58
P47754	P47754	12	10	10	F-actin-capping protein subunit alpha-2	Capza2	sp|P47754|CAZA2_MOUSE F-actin-capping protein subunit alpha-2 OS=Mus musculus GN=Capza2 PE=1 SV=3	1	12	10	10	11	11	12	11	11	11	11	9	9	10	8	6	9	9	10	9	9	9	9	7	7	8	6	4	9	9	10	9	9	9	9	7	7	8	6	4	62.9	57
Q9CU65	Q9CU65	21	20	19	Zinc finger MYM-type protein 2	Zmym2	sp|Q9CU65|ZMYM2_MOUSE Zinc finger MYM-type protein 2 OS=Mus musculus GN=Zmym2 PE=1 SV=3	1	21	20	19	15	16	13	13	15	17	13	11	11	12	12	10	14	15	12	13	15	17	12	10	10	11	11	9	13	14	12	12	14	16	11	9	10	11	11	9	20.3	19.8
Q8C570	Q8C570	12	12	12	mRNA export factor	Rae1	sp|Q8C570|RAE1L_MOUSE mRNA export factor OS=Mus musculus GN=Rae1 PE=1 SV=1	1	12	12	12	12	11	10	11	12	10	3	5	5	4	7	5	12	11	10	11	12	10	3	5	5	4	7	5	12	11	10	11	12	10	3	5	5	4	7	5	54.3	54.3
Q8R060	Q8R060	16	16	16	Protein zwilch homolog	Zwilch	sp|Q8R060|ZWILC_MOUSE Protein zwilch homolog OS=Mus musculus GN=Zwilch PE=1 SV=1	1	16	16	16	9	10	8	10	9	10	14	15	11	12	12	13	9	10	8	10	9	10	14	15	11	12	12	13	9	10	8	10	9	10	14	15	11	12	12	13	27.2	27.2
P97310	P97310	34	34	34	DNA replication licensing factor MCM2	Mcm2	sp|P97310|MCM2_MOUSE DNA replication licensing factor MCM2 OS=Mus musculus GN=Mcm2 PE=1 SV=3	1	34	34	34	29	32	32	29	32	31	19	17	17	14	19	15	29	32	32	29	32	31	19	17	17	14	19	15	29	32	32	29	32	31	19	17	17	14	19	15	48.3	48.3
Q3UJB9	Q3UJB9	36	36	36	Enhancer of mRNA-decapping protein 4	Edc4	sp|Q3UJB9|EDC4_MOUSE Enhancer of mRNA-decapping protein 4 OS=Mus musculus GN=Edc4 PE=1 SV=2	1	36	36	36	30	29	28	29	29	27	20	16	16	17	17	13	30	29	28	29	29	27	20	16	16	17	17	13	30	29	28	29	29	27	20	16	16	17	17	13	38.6	38.6
Q5SWD9	Q5SWD9	18	18	18	Pre-rRNA-processing protein TSR1 homolog	Tsr1	sp|Q5SWD9|TSR1_MOUSE Pre-rRNA-processing protein TSR1 homolog OS=Mus musculus GN=Tsr1 PE=1 SV=1	1	18	18	18	14	16	16	12	17	15	13	15	13	15	12	12	14	16	16	12	17	15	13	15	13	15	12	12	14	16	16	12	17	15	13	15	13	15	12	12	31.6	31.6
Q9CZU4	Q9CZU4	8	8	8	GTPase Era, mitochondrial	Eral1	sp|Q9CZU4|ERAL1_MOUSE GTPase Era, mitochondrial OS=Mus musculus GN=Eral1 PE=2 SV=1	1	8	8	8	6	5	6	7	7	7	3	4	3	2	3	3	6	5	6	7	7	7	3	4	3	2	3	3	6	5	6	7	7	7	3	4	3	2	3	3	26.5	26.5
Q91X20	Q91X20	23	23	23	Set1/Ash2 histone methyltransferase complex subunit ASH2	Ash2l	sp|Q91X20|ASH2L_MOUSE Set1/Ash2 histone methyltransferase complex subunit ASH2 OS=Mus musculus GN=Ash2l PE=1 SV=1	1	23	23	23	19	18	16	17	17	18	14	13	10	12	13	12	19	18	16	17	17	18	14	13	10	12	13	12	19	18	16	17	17	18	14	13	10	12	13	12	49.6	49.6
Q04692	Q04692	30	30	30	SWI/SNF-related matrix-associated actin-dependent regulator of chromatin subfamily A containing DEAD/H box 1	Smarcad1	sp|Q04692|SMRCD_MOUSE SWI/SNF-related matrix-associated actin-dependent regulator of chromatin subfamily A containing DEAD/H box 1 OS=Mus musculus GN=Smarcad1 PE=1 SV=2	1	30	30	30	27	26	26	27	26	26	20	20	15	17	16	13	27	26	26	27	26	26	20	20	15	17	16	13	27	26	26	27	26	26	20	20	15	17	16	13	34.9	34.9
Q60716	Q60716	24	24	24	Prolyl 4-hydroxylase subunit alpha-2	P4ha2	sp|Q60716|P4HA2_MOUSE Prolyl 4-hydroxylase subunit alpha-2 OS=Mus musculus GN=P4ha2 PE=1 SV=1	1	24	24	24	20	20	23	23	20	22	13	14	18	18	11	11	20	20	23	23	20	22	13	14	18	18	11	11	20	20	23	23	20	22	13	14	18	18	11	11	56.4	56.4
O54734	O54734	13	13	13	Dolichyl-diphosphooligosaccharide--protein glycosyltransferase 48 kDa subunit	Ddost	sp|O54734|OST48_MOUSE Dolichyl-diphosphooligosaccharide--protein glycosyltransferase 48 kDa subunit OS=Mus musculus GN=Ddost PE=1 SV=2	1	13	13	13	12	12	12	13	12	12	12	12	11	10	10	9	12	12	12	13	12	12	12	12	11	10	10	9	12	12	12	13	12	12	12	12	11	10	10	9	43.1	43.1
Q9JIF7	Q9JIF7	27	27	27	Coatomer subunit beta	Copb1	sp|Q9JIF7|COPB_MOUSE Coatomer subunit beta OS=Mus musculus GN=Copb1 PE=1 SV=1	1	27	27	27	25	25	25	24	25	25	17	19	14	13	11	12	25	25	25	24	25	25	17	19	14	13	11	12	25	25	25	24	25	25	17	19	14	13	11	12	36.1	36.1
Q9Z108	Q9Z108	21	21	19	Double-stranded RNA-binding protein Staufen homolog 1	Stau1	sp|Q9Z108|STAU1_MOUSE Double-stranded RNA-binding protein Staufen homolog 1 OS=Mus musculus GN=Stau1 PE=1 SV=1	1	21	21	19	16	17	16	15	20	19	17	15	16	16	16	15	16	17	16	15	20	19	17	15	16	16	16	15	15	16	14	15	18	19	15	13	14	14	15	14	48	48
P97760	P97760	13	13	13	DNA-directed RNA polymerase II subunit RPB3	Polr2c	sp|P97760|RPB3_MOUSE DNA-directed RNA polymerase II subunit RPB3 OS=Mus musculus GN=Polr2c PE=1 SV=2	1	13	13	13	12	12	13	11	11	11	10	8	9	9	8	10	12	12	13	11	11	11	10	8	9	9	8	10	12	12	13	11	11	11	10	8	9	9	8	10	74.5	74.5
Q9D0B0	Q9D0B0	13	13	13	Serine/arginine-rich splicing factor 9	Srsf9	sp|Q9D0B0|SRSF9_MOUSE Serine/arginine-rich splicing factor 9 OS=Mus musculus GN=Srsf9 PE=1 SV=1	1	13	13	13	12	12	10	12	11	10	8	10	6	8	9	10	12	12	10	12	11	10	8	10	6	8	9	10	12	12	10	12	11	10	8	10	6	8	9	10	58.1	58.1
Q8BK64	Q8BK64	15	15	15	Activator of 90 kDa heat shock protein ATPase homolog 1	Ahsa1	sp|Q8BK64|AHSA1_MOUSE Activator of 90 kDa heat shock protein ATPase homolog 1 OS=Mus musculus GN=Ahsa1 PE=1 SV=2	1	15	15	15	14	14	14	15	14	15	12	9	8	8	6	8	14	14	14	15	14	15	12	9	8	8	6	8	14	14	14	15	14	15	12	9	8	8	6	8	55	55
Q99PN3	Q99PN3	14	14	14	Tripartite motif-containing protein 26	Trim26	sp|Q99PN3|TRI26_MOUSE Tripartite motif-containing protein 26 OS=Mus musculus GN=Trim26 PE=2 SV=3	1	14	14	14	9	10	10	12	9	10	10	10	9	10	8	9	9	10	10	12	9	10	10	10	9	10	8	9	9	10	10	12	9	10	10	10	9	10	8	9	28.1	28.1
Q9Z1D1	Q9Z1D1	19	19	19	Eukaryotic translation initiation factor 3 subunit G	Eif3g	sp|Q9Z1D1|EIF3G_MOUSE Eukaryotic translation initiation factor 3 subunit G OS=Mus musculus GN=Eif3g PE=1 SV=2	1	19	19	19	18	18	18	15	18	18	14	14	13	12	11	13	18	18	18	15	18	18	14	14	13	12	11	13	18	18	18	15	18	18	14	14	13	12	11	13	58.8	58.8
Q8CFI7	Q8CFI7	31	31	31	DNA-directed RNA polymerase II subunit RPB2	Polr2b	sp|Q8CFI7|RPB2_MOUSE DNA-directed RNA polymerase II subunit RPB2 OS=Mus musculus GN=Polr2b PE=1 SV=2	1	31	31	31	28	29	29	26	29	28	19	16	18	18	17	21	28	29	29	26	29	28	19	16	18	18	17	21	28	29	29	26	29	28	19	16	18	18	17	21	31.8	31.8
Q99020	Q99020	16	16	16	Heterogeneous nuclear ribonucleoprotein A/B	Hnrnpab	sp|Q99020|ROAA_MOUSE Heterogeneous nuclear ribonucleoprotein A/B OS=Mus musculus GN=Hnrnpab PE=1 SV=1	1	16	16	16	12	13	14	13	15	16	9	8	8	7	9	9	12	13	14	13	15	16	9	8	8	7	9	9	12	13	14	13	15	16	9	8	8	7	9	9	48.1	48.1
Q99LT0	Q99LT0	4	4	4	Protein dpy-30 homolog	Dpy30	sp|Q99LT0|DPY30_MOUSE Protein dpy-30 homolog OS=Mus musculus GN=Dpy30 PE=1 SV=1	1	4	4	4	3	4	3	3	2	3	3	3	4	4	3	3	3	4	3	3	2	3	3	3	4	4	3	3	3	4	3	3	2	3	3	3	4	4	3	3	74.7	74.7
Q924C1	Q924C1	32	32	32	Exportin-5	Xpo5	sp|Q924C1|XPO5_MOUSE Exportin-5 OS=Mus musculus GN=Xpo5 PE=1 SV=1	1	32	32	32	28	28	30	28	27	27	18	19	17	14	15	16	28	28	30	28	27	27	18	19	17	14	15	16	28	28	30	28	27	27	18	19	17	14	15	16	33.2	33.2
Q8R2U2	Q8R2U2	16	16	16		BC027231	sp|Q8R2U2|NEPRO_MOUSE Nucleolus and neural progenitor protein OS=Mus musculus GN=Nepro PE=2 SV=1	1	16	16	16	9	9	7	6	12	9	14	12	12	8	8	10	9	9	7	6	12	9	14	12	12	8	8	10	9	9	7	6	12	9	14	12	12	8	8	10	36	36
P18653;Q9WUT3;Q3U214	P18653	32;7;1	32;7;1	23;2;0	Ribosomal protein S6 kinase alpha-1	Rps6ka1	sp|P18653|KS6A1_MOUSE Ribosomal protein S6 kinase alpha-1 OS=Mus musculus GN=Rps6ka1 PE=1 SV=1	3	32	32	23	27	28	27	26	30	27	19	19	16	14	16	17	27	28	27	26	30	27	19	19	16	14	16	17	19	21	21	18	21	20	13	15	11	10	13	14	48.9	48.9
Q6IRU2	Q6IRU2	24	19	18	Tropomyosin alpha-4 chain	Tpm4	sp|Q6IRU2|TPM4_MOUSE Tropomyosin alpha-4 chain OS=Mus musculus GN=Tpm4 PE=1 SV=3	1	24	19	18	23	23	24	21	22	21	14	16	14	14	10	14	19	19	19	17	18	18	11	12	11	11	9	11	18	18	18	16	17	17	10	11	10	10	8	10	71.4	60.5
P21619	P21619	37	31	31	Lamin-B2	Lmnb2	sp|P21619|LMNB2_MOUSE Lamin-B2 OS=Mus musculus GN=Lmnb2 PE=1 SV=2	1	37	31	31	28	30	28	27	31	32	22	21	23	24	21	21	23	24	22	21	25	26	18	16	21	20	17	19	23	24	22	21	25	26	18	16	21	20	17	19	59.7	53.2
Q8R1F9	Q8R1F9	5	5	5	Ribonuclease P protein subunit p40	Rpp40	sp|Q8R1F9|RPP40_MOUSE Ribonuclease P protein subunit p40 OS=Mus musculus GN=Rpp40 PE=2 SV=2	1	5	5	5	2	3	2	2	3	3	4	4	4	3	4	4	2	3	2	2	3	3	4	4	4	3	4	4	2	3	2	2	3	3	4	4	4	3	4	4	18.5	18.5
Q8R016	Q8R016	16	16	16	Bleomycin hydrolase	Blmh	sp|Q8R016|BLMH_MOUSE Bleomycin hydrolase OS=Mus musculus GN=Blmh PE=1 SV=1	1	16	16	16	16	12	14	12	13	13	6	6	5	6	6	5	16	12	14	12	13	13	6	6	5	6	6	5	16	12	14	12	13	13	6	6	5	6	6	5	40.4	40.4
Q8JZU2	Q8JZU2	4	4	4	Tricarboxylate transport protein, mitochondrial	Slc25a1	sp|Q8JZU2|TXTP_MOUSE Tricarboxylate transport protein, mitochondrial OS=Mus musculus GN=Slc25a1 PE=1 SV=1	1	4	4	4	4	4	4	4	4	4	4	4	4	4	4	4	4	4	4	4	4	4	4	4	4	4	4	4	4	4	4	4	4	4	4	4	4	4	4	4	13.8	13.8
Q9D0P7	Q9D0P7	10	10	10	Proline/serine-rich coiled-coil protein 1	Psrc1	sp|Q9D0P7|PSRC1_MOUSE Proline/serine-rich coiled-coil protein 1 OS=Mus musculus GN=Psrc1 PE=1 SV=2	1	10	10	10	7	6	6	6	6	4	9	9	9	8	9	9	7	6	6	6	6	4	9	9	9	8	9	9	7	6	6	6	6	4	9	9	9	8	9	9	42.9	42.9
Q9DBG3	Q9DBG3	41	41	23	AP-2 complex subunit beta	Ap2b1	sp|Q9DBG3|AP2B1_MOUSE AP-2 complex subunit beta OS=Mus musculus GN=Ap2b1 PE=1 SV=1	1	41	41	23	39	39	36	33	35	32	20	21	18	17	15	14	39	39	36	33	35	32	20	21	18	17	15	14	23	22	20	16	19	17	11	10	12	8	7	9	56.2	56.2
Q91WN1	Q91WN1	9	9	9	DnaJ homolog subfamily C member 9	Dnajc9	sp|Q91WN1|DNJC9_MOUSE DnaJ homolog subfamily C member 9 OS=Mus musculus GN=Dnajc9 PE=1 SV=2	1	9	9	9	8	8	7	9	8	9	7	6	6	6	6	5	8	8	7	9	8	9	7	6	6	6	6	5	8	8	7	9	8	9	7	6	6	6	6	5	40.9	40.9
Q9R020	Q9R020	18	18	18	Zinc finger Ran-binding domain-containing protein 2	Zranb2	sp|Q9R020|ZRAB2_MOUSE Zinc finger Ran-binding domain-containing protein 2 OS=Mus musculus GN=Zranb2 PE=1 SV=2	1	18	18	18	16	16	17	15	17	18	13	12	12	14	12	11	16	16	17	15	17	18	13	12	12	14	12	11	16	16	17	15	17	18	13	12	12	14	12	11	42.7	42.7
Q80X50	Q80X50	21	21	21	Ubiquitin-associated protein 2-like	Ubap2l	sp|Q80X50|UBP2L_MOUSE Ubiquitin-associated protein 2-like OS=Mus musculus GN=Ubap2l PE=1 SV=1	1	21	21	21	21	21	20	18	19	18	12	9	11	12	8	11	21	21	20	18	19	18	12	9	11	12	8	11	21	21	20	18	19	18	12	9	11	12	8	11	32	32
Q99NH2	Q99NH2	37	37	35	Partitioning defective 3 homolog	Pard3	sp|Q99NH2|PARD3_MOUSE Partitioning defective 3 homolog OS=Mus musculus GN=Pard3 PE=1 SV=2	1	37	37	35	33	31	30	29	30	34	22	23	21	18	22	20	33	31	30	29	30	34	22	23	21	18	22	20	32	29	28	28	28	32	22	22	20	18	21	18	34.7	34.7
Q99P69	Q99P69	15	15	15	Kinetochore protein Nuf2	Nuf2	sp|Q99P69|NUF2_MOUSE Kinetochore protein Nuf2 OS=Mus musculus GN=Nuf2 PE=1 SV=2	1	15	15	15	9	10	12	10	10	10	14	12	12	13	11	10	9	10	12	10	10	10	14	12	12	13	11	10	9	10	12	10	10	10	14	12	12	13	11	10	37.6	37.6
Q9WV55	Q9WV55	13	13	12	Vesicle-associated membrane protein-associated protein A	Vapa	sp|Q9WV55|VAPA_MOUSE Vesicle-associated membrane protein-associated protein A OS=Mus musculus GN=Vapa PE=1 SV=2	1	13	13	12	10	12	13	9	11	10	9	9	5	7	9	9	10	12	13	9	11	10	9	9	5	7	9	9	10	11	12	8	10	9	8	8	4	6	8	8	55.4	55.4
Q8BMC4	Q8BMC4	17	17	17	Nucleolar protein 9	Nop9	sp|Q8BMC4|NOP9_MOUSE Nucleolar protein 9 OS=Mus musculus GN=Nop9 PE=1 SV=1	1	17	17	17	14	15	14	17	16	15	13	12	14	14	12	11	14	15	14	17	16	15	13	12	14	14	12	11	14	15	14	17	16	15	13	12	14	14	12	11	37.4	37.4
Q99JY9	Q99JY9	22	22	18	Actin-related protein 3	Actr3	sp|Q99JY9|ARP3_MOUSE Actin-related protein 3 OS=Mus musculus GN=Actr3 PE=1 SV=3	1	22	22	18	19	18	19	19	19	20	10	11	11	15	11	12	19	18	19	19	19	20	10	11	11	15	11	12	15	15	15	16	15	16	9	9	11	13	10	12	61	61
P59178	P59178	12	12	11	Lethal(3)malignant brain tumor-like protein 2	L3mbtl2	sp|P59178|LMBL2_MOUSE Lethal(3)malignant brain tumor-like protein 2 OS=Mus musculus GN=L3mbtl2 PE=1 SV=2	1	12	12	11	9	7	7	7	7	8	9	9	9	7	9	8	9	7	7	7	7	8	9	9	9	7	9	8	9	7	7	7	7	7	9	8	8	7	9	8	24.3	24.3
P24788;Q64434	P24788	30;1	30;1	30;1	Cyclin-dependent kinase 11B	Cdk11b	sp|P24788|CD11B_MOUSE Cyclin-dependent kinase 11B OS=Mus musculus GN=Cdk11b PE=1 SV=2	2	30	30	30	24	24	22	21	27	26	17	17	18	13	14	15	24	24	22	21	27	26	17	17	18	13	14	15	24	24	22	21	27	26	17	17	18	13	14	15	44.6	44.6
Q6P9P6	Q6P9P6	39	39	39	Kinesin-like protein KIF11	Kif11	sp|Q6P9P6|KIF11_MOUSE Kinesin-like protein KIF11 OS=Mus musculus GN=Kif11 PE=1 SV=1	1	39	39	39	32	32	31	32	29	28	24	23	19	20	20	21	32	32	31	32	29	28	24	23	19	20	20	21	32	32	31	32	29	28	24	23	19	20	20	21	42.6	42.6
Q9ESC8	Q9ESC8	20	20	20	AF4/FMR2 family member 4	Aff4	sp|Q9ESC8|AFF4_MOUSE AF4/FMR2 family member 4 OS=Mus musculus GN=Aff4 PE=1 SV=1	1	20	20	20	12	12	9	10	14	12	13	14	11	12	16	14	12	12	9	10	14	12	13	14	11	12	16	14	12	12	9	10	14	12	13	14	11	12	16	14	23.9	23.9
Q05512	Q05512	24	24	19	Serine/threonine-protein kinase MARK2	Mark2	sp|Q05512|MARK2_MOUSE Serine/threonine-protein kinase MARK2 OS=Mus musculus GN=Mark2 PE=1 SV=3	1	24	24	19	19	19	20	20	21	18	13	16	16	17	14	15	19	19	20	20	21	18	13	16	16	17	14	15	16	15	16	17	17	14	11	13	13	15	13	14	42.1	42.1
O88466	O88466	32	32	32	Zinc finger protein 106	Znf106	sp|O88466|ZN106_MOUSE Zinc finger protein 106 OS=Mus musculus GN=Znf106 PE=1 SV=3	1	32	32	32	24	25	24	22	25	25	22	23	18	14	21	22	24	25	24	22	25	25	22	23	18	14	21	22	24	25	24	22	25	25	22	23	18	14	21	22	23	23
Q8C796	Q8C796	15	15	14	REST corepressor 2	Rcor2	sp|Q8C796|RCOR2_MOUSE REST corepressor 2 OS=Mus musculus GN=Rcor2 PE=1 SV=1	1	15	15	14	14	13	12	13	11	12	10	9	10	11	11	13	14	13	12	13	11	12	10	9	10	11	11	13	13	12	12	13	10	11	9	8	9	10	10	12	42.8	42.8
B2RRD7	B2RRD7	13	13	13		Brpf1	sp|B2RRD7|BRPF1_MOUSE Peregrin OS=Mus musculus GN=Brpf1 PE=1 SV=1	1	13	13	13	8	10	8	8	10	10	11	12	12	11	11	10	8	10	8	8	10	10	11	12	12	11	11	10	8	10	8	8	10	10	11	12	12	11	11	10	14	14
P70698	P70698	21	21	19	CTP synthase 1	Ctps1	sp|P70698|PYRG1_MOUSE CTP synthase 1 OS=Mus musculus GN=Ctps1 PE=1 SV=2	1	21	21	19	17	18	18	19	17	17	14	13	9	8	10	10	17	18	18	19	17	17	14	13	9	8	10	10	15	17	17	17	15	15	12	11	7	7	9	9	49.7	49.7
Q9DBR7;Q8BG95	Q9DBR7	40;2	40;2	39;2	Protein phosphatase 1 regulatory subunit 12A	Ppp1r12a	sp|Q9DBR7|MYPT1_MOUSE Protein phosphatase 1 regulatory subunit 12A OS=Mus musculus GN=Ppp1r12a PE=1 SV=2	2	40	40	39	35	34	34	31	37	34	15	14	18	16	17	13	35	34	34	31	37	34	15	14	18	16	17	13	34	33	33	31	36	33	15	14	17	16	17	13	42.1	42.1
Q3TFK5	Q3TFK5	17	17	17	G patch domain-containing protein 4	Gpatch4	sp|Q3TFK5|GPTC4_MOUSE G patch domain-containing protein 4 OS=Mus musculus GN=Gpatch4 PE=1 SV=1	1	17	17	17	15	12	8	7	15	14	12	14	13	11	12	15	15	12	8	7	15	14	12	14	13	11	12	15	15	12	8	7	15	14	12	14	13	11	12	15	51.1	51.1
Q5SFM8	Q5SFM8	29	29	28	RNA-binding protein 27	Rbm27	sp|Q5SFM8|RBM27_MOUSE RNA-binding protein 27 OS=Mus musculus GN=Rbm27 PE=1 SV=3	1	29	29	28	21	21	19	20	24	20	17	15	13	15	15	13	21	21	19	20	24	20	17	15	13	15	15	13	20	20	18	19	23	19	16	14	12	14	14	12	30.8	30.8
P63154	P63154	22	22	22	Crooked neck-like protein 1	Crnkl1	sp|P63154|CRNL1_MOUSE Crooked neck-like protein 1 OS=Mus musculus GN=Crnkl1 PE=1 SV=1	1	22	22	22	18	19	16	20	21	19	15	15	16	14	14	14	18	19	16	20	21	19	15	15	16	14	14	14	18	19	16	20	21	19	15	15	16	14	14	14	32.3	32.3
Q8BSQ9	Q8BSQ9	32	32	32	Protein polybromo-1	Pbrm1	sp|Q8BSQ9|PB1_MOUSE Protein polybromo-1 OS=Mus musculus GN=Pbrm1 PE=1 SV=4	1	32	32	32	18	17	19	22	26	26	18	19	21	24	24	24	18	17	19	22	26	26	18	19	21	24	24	24	18	17	19	22	26	26	18	19	21	24	24	24	28.3	28.3
Q62448	Q62448	30	30	30	Eukaryotic translation initiation factor 4 gamma 2	Eif4g2	sp|Q62448|IF4G2_MOUSE Eukaryotic translation initiation factor 4 gamma 2 OS=Mus musculus GN=Eif4g2 PE=1 SV=2	1	30	30	30	23	25	24	25	23	26	19	20	18	16	17	19	23	25	24	25	23	26	19	20	18	16	17	19	23	25	24	25	23	26	19	20	18	16	17	19	37.1	37.1
O89079	O89079	9	9	9	Coatomer subunit epsilon	Cope	sp|O89079|COPE_MOUSE Coatomer subunit epsilon OS=Mus musculus GN=Cope PE=1 SV=3	1	9	9	9	6	7	8	8	8	7	9	9	7	9	7	6	6	7	8	8	8	7	9	9	7	9	7	6	6	7	8	8	8	7	9	9	7	9	7	6	52.9	52.9
Q8JZX4	Q8JZX4	16	16	16	Splicing factor 45	Rbm17	sp|Q8JZX4|SPF45_MOUSE Splicing factor 45 OS=Mus musculus GN=Rbm17 PE=1 SV=1	1	16	16	16	14	14	13	11	13	15	10	11	11	11	12	9	14	14	13	11	13	15	10	11	11	11	12	9	14	14	13	11	13	15	10	11	11	11	12	9	34.8	34.8
Q9R0Q7	Q9R0Q7	11	11	11	Prostaglandin E synthase 3	Ptges3	sp|Q9R0Q7|TEBP_MOUSE Prostaglandin E synthase 3 OS=Mus musculus GN=Ptges3 PE=1 SV=1	1	11	11	11	10	11	11	10	8	10	7	7	7	8	7	7	10	11	11	10	8	10	7	7	7	8	7	7	10	11	11	10	8	10	7	7	7	8	7	7	65	65
Q922P9	Q922P9	12	12	12	Putative oxidoreductase GLYR1	Glyr1	sp|Q922P9|GLYR1_MOUSE Putative oxidoreductase GLYR1 OS=Mus musculus GN=Glyr1 PE=1 SV=1	1	12	12	12	9	10	10	10	11	11	8	10	10	10	9	10	9	10	10	10	11	11	8	10	10	10	9	10	9	10	10	10	11	11	8	10	10	10	9	10	29.1	29.1
Q8R3C6	Q8R3C6	23	23	23	Probable RNA-binding protein 19	Rbm19	sp|Q8R3C6|RBM19_MOUSE Probable RNA-binding protein 19 OS=Mus musculus GN=Rbm19 PE=1 SV=1	1	23	23	23	19	20	22	19	20	21	14	13	13	15	13	15	19	20	22	19	20	21	14	13	13	15	13	15	19	20	22	19	20	21	14	13	13	15	13	15	29.9	29.9
P56546	P56546	14	14	11	C-terminal-binding protein 2	Ctbp2	sp|P56546|CTBP2_MOUSE C-terminal-binding protein 2 OS=Mus musculus GN=Ctbp2 PE=1 SV=2	1	14	14	11	12	12	12	14	14	12	9	8	6	6	5	7	12	12	12	14	14	12	9	8	6	6	5	7	9	9	10	11	11	10	7	6	5	5	4	5	52.8	52.8
Q9CYI4	Q9CYI4	15	9	9	Putative RNA-binding protein Luc7-like 1	Luc7l	sp|Q9CYI4|LUC7L_MOUSE Putative RNA-binding protein Luc7-like 1 OS=Mus musculus GN=Luc7l PE=1 SV=2	1	15	9	9	15	14	14	11	14	14	10	8	10	9	8	8	9	8	8	6	8	8	6	6	6	5	5	5	9	8	8	6	8	8	6	6	6	5	5	5	44.7	29.9
Q9CR47	Q9CR47	8	8	8	Ribosome biogenesis protein NSA2 homolog	Nsa2	sp|Q9CR47|NSA2_MOUSE Ribosome biogenesis protein NSA2 homolog OS=Mus musculus GN=Nsa2 PE=2 SV=1	1	8	8	8	7	6	8	7	7	8	6	7	7	6	7	7	7	6	8	7	7	8	6	7	7	6	7	7	7	6	8	7	7	8	6	7	7	6	7	7	26.9	26.9
P14873	P14873	34	34	33	Microtubule-associated protein 1B;MAP1B heavy chain;MAP1 light chain LC1	Map1b	sp|P14873|MAP1B_MOUSE Microtubule-associated protein 1B OS=Mus musculus GN=Map1b PE=1 SV=2	1	34	34	33	24	24	24	24	20	20	23	26	18	19	16	18	24	24	24	24	20	20	23	26	18	19	16	18	23	23	23	23	19	19	22	25	17	18	15	17	20.1	20.1
O70194	O70194	22	22	22	Eukaryotic translation initiation factor 3 subunit D	Eif3d	sp|O70194|EIF3D_MOUSE Eukaryotic translation initiation factor 3 subunit D OS=Mus musculus GN=Eif3d PE=1 SV=2	1	22	22	22	21	20	20	19	20	20	12	13	12	11	11	11	21	20	20	19	20	20	12	13	12	11	11	11	21	20	20	19	20	20	12	13	12	11	11	11	51.5	51.5
Q60864	Q60864	36	36	36	Stress-induced-phosphoprotein 1	Stip1	sp|Q60864|STIP1_MOUSE Stress-induced-phosphoprotein 1 OS=Mus musculus GN=Stip1 PE=1 SV=1	1	36	36	36	31	34	32	30	30	31	13	17	16	14	12	19	31	34	32	30	30	31	13	17	16	14	12	19	31	34	32	30	30	31	13	17	16	14	12	19	59.9	59.9
P54103	P54103	23	23	23	DnaJ homolog subfamily C member 2;DnaJ homolog subfamily C member 2, N-terminally processed	Dnajc2	sp|P54103|DNJC2_MOUSE DnaJ homolog subfamily C member 2 OS=Mus musculus GN=Dnajc2 PE=1 SV=2	1	23	23	23	19	20	20	20	19	19	18	16	13	14	13	12	19	20	20	20	19	19	18	16	13	14	13	12	19	20	20	20	19	19	18	16	13	14	13	12	43.2	43.2
Q9DB85	Q9DB85	10	10	10	Ribosomal RNA-processing protein 8	Rrp8	sp|Q9DB85|RRP8_MOUSE Ribosomal RNA-processing protein 8 OS=Mus musculus GN=Rrp8 PE=1 SV=1	1	10	10	10	9	7	8	8	10	8	10	9	8	8	7	9	9	7	8	8	10	8	10	9	8	8	7	9	9	7	8	8	10	8	10	9	8	8	7	9	32.6	32.6
Q8R480	Q8R480	17	17	17	Nuclear pore complex protein Nup85	Nup85	sp|Q8R480|NUP85_MOUSE Nuclear pore complex protein Nup85 OS=Mus musculus GN=Nup85 PE=1 SV=1	1	17	17	17	12	10	14	15	14	14	13	12	11	11	14	13	12	10	14	15	14	14	13	12	11	11	14	13	12	10	14	15	14	14	13	12	11	11	14	13	32.2	32.2
Q99LC5	Q99LC5	16	16	16	Electron transfer flavoprotein subunit alpha, mitochondrial	Etfa	sp|Q99LC5|ETFA_MOUSE Electron transfer flavoprotein subunit alpha, mitochondrial OS=Mus musculus GN=Etfa PE=1 SV=2	1	16	16	16	15	16	14	15	15	15	9	12	12	12	7	9	15	16	14	15	15	15	9	12	12	12	7	9	15	16	14	15	15	15	9	12	12	12	7	9	66.7	66.7
Q8BP47	Q8BP47	21	21	21	Asparagine--tRNA ligase, cytoplasmic	Nars	sp|Q8BP47|SYNC_MOUSE Asparagine--tRNA ligase, cytoplasmic OS=Mus musculus GN=Nars PE=1 SV=2	1	21	21	21	20	20	20	20	21	20	13	11	9	12	10	11	20	20	20	20	21	20	13	11	9	12	10	11	20	20	20	20	21	20	13	11	9	12	10	11	39.7	39.7
Q9WTX8	Q9WTX8	25	25	25	Mitotic spindle assembly checkpoint protein MAD1	Mad1l1	sp|Q9WTX8|MD1L1_MOUSE Mitotic spindle assembly checkpoint protein MAD1 OS=Mus musculus GN=Mad1l1 PE=1 SV=1	1	25	25	25	22	20	19	19	24	24	14	16	19	15	14	14	22	20	19	19	24	24	14	16	19	15	14	14	22	20	19	19	24	24	14	16	19	15	14	14	40.7	40.7
Q91WQ3	Q91WQ3	28	28	28	Tyrosine--tRNA ligase, cytoplasmic;Tyrosine--tRNA ligase, cytoplasmic, N-terminally processed	Yars	sp|Q91WQ3|SYYC_MOUSE Tyrosine--tRNA ligase, cytoplasmic OS=Mus musculus GN=Yars PE=1 SV=3	1	28	28	28	24	23	25	25	25	26	17	16	17	18	15	16	24	23	25	25	25	26	17	16	17	18	15	16	24	23	25	25	25	26	17	16	17	18	15	16	58.7	58.7
P46460	P46460	26	26	25	Vesicle-fusing ATPase	Nsf	sp|P46460|NSF_MOUSE Vesicle-fusing ATPase OS=Mus musculus GN=Nsf PE=1 SV=2	1	26	26	25	22	23	25	24	24	19	17	15	14	14	13	14	22	23	25	24	24	19	17	15	14	14	13	14	21	23	24	24	24	19	17	15	13	13	13	14	39.5	39.5
Q9QZE5	Q9QZE5	27	27	24	Coatomer subunit gamma-1	Copg1	sp|Q9QZE5|COPG1_MOUSE Coatomer subunit gamma-1 OS=Mus musculus GN=Copg1 PE=1 SV=1	1	27	27	24	22	22	22	23	22	21	13	14	15	17	13	13	22	22	22	23	22	21	13	14	15	17	13	13	20	20	20	21	20	19	10	13	14	15	11	12	45.9	45.9
P24547	P24547	22	22	20	Inosine-5-monophosphate dehydrogenase 2	Impdh2	sp|P24547|IMDH2_MOUSE Inosine-5-monophosphate dehydrogenase 2 OS=Mus musculus GN=Impdh2 PE=1 SV=2	1	22	22	20	21	21	19	21	21	21	11	10	10	8	9	11	21	21	19	21	21	21	11	10	10	8	9	11	19	19	19	19	19	19	10	9	9	8	9	11	59.1	59.1
O88700	O88700	36	36	36	Bloom syndrome protein homolog	Blm	sp|O88700|BLM_MOUSE Bloom syndrome protein homolog OS=Mus musculus GN=Blm PE=1 SV=1	1	36	36	36	30	28	23	21	32	30	14	17	17	18	16	15	30	28	23	21	32	30	14	17	17	18	16	15	30	28	23	21	32	30	14	17	17	18	16	15	35.8	35.8
Q9CZ91	Q9CZ91	10	10	10	Serum response factor-binding protein 1	Srfbp1	sp|Q9CZ91|SRFB1_MOUSE Serum response factor-binding protein 1 OS=Mus musculus GN=Srfbp1 PE=1 SV=1	1	10	10	10	7	6	8	7	6	7	7	8	9	8	7	8	7	6	8	7	6	7	7	8	9	8	7	8	7	6	8	7	6	7	7	8	9	8	7	8	27.9	27.9
Q99JB2	Q99JB2	18	18	18	Stomatin-like protein 2, mitochondrial	Stoml2	sp|Q99JB2|STML2_MOUSE Stomatin-like protein 2, mitochondrial OS=Mus musculus GN=Stoml2 PE=1 SV=1	1	18	18	18	16	17	16	16	16	17	12	12	7	9	10	10	16	17	16	16	16	17	12	12	7	9	10	10	16	17	16	16	16	17	12	12	7	9	10	10	65.4	65.4
Q99LB0	Q99LB0	9	9	9	Deoxynucleotidyltransferase terminal-interacting protein 1	Dnttip1	sp|Q99LB0|TDIF1_MOUSE Deoxynucleotidyltransferase terminal-interacting protein 1 OS=Mus musculus GN=Dnttip1 PE=1 SV=1	1	9	9	9	6	5	4	3	7	7	8	7	6	9	7	7	6	5	4	3	7	7	8	7	6	9	7	7	6	5	4	3	7	7	8	7	6	9	7	7	39	39
Q65Z40	Q65Z40	33	33	33	Wings apart-like protein homolog	Wapal	sp|Q65Z40|WAPL_MOUSE Wings apart-like protein homolog OS=Mus musculus GN=Wapl PE=1 SV=2	1	33	33	33	27	27	30	26	28	26	21	22	18	15	15	18	27	27	30	26	28	26	21	22	18	15	15	18	27	27	30	26	28	26	21	22	18	15	15	18	38.2	38.2
P84078;P61205	P84078;P61205	9;8	9;8	2;1	ADP-ribosylation factor 1;ADP-ribosylation factor 3	Arf1;Arf3	sp|P84078|ARF1_MOUSE ADP-ribosylation factor 1 OS=Mus musculus GN=Arf1 PE=1 SV=2;sp|P61205|ARF3_MOUSE ADP-ribosylation factor 3 OS=Mus musculus GN=Arf3 PE=2 SV=2	2	9	9	2	9	8	9	7	9	8	5	5	7	7	7	6	9	8	9	7	9	8	5	5	7	7	7	6	2	1	2	2	2	2	1	1	1	1	1	1	69.6	69.6
Q69Z99	Q69Z99	15	15	15	Zinc finger protein 512	Znf512	sp|Q69Z99|ZN512_MOUSE Zinc finger protein 512 OS=Mus musculus GN=Znf512 PE=2 SV=2	1	15	15	15	10	10	11	11	12	12	10	10	12	12	10	12	10	10	11	11	12	12	10	10	12	12	10	12	10	10	11	11	12	12	10	10	12	12	10	12	29.9	29.9
P70372	P70372	15	15	15	ELAV-like protein 1	Elavl1	sp|P70372|ELAV1_MOUSE ELAV-like protein 1 OS=Mus musculus GN=Elavl1 PE=1 SV=2	1	15	15	15	15	14	13	14	13	14	9	6	9	9	7	9	15	14	13	14	13	14	9	6	9	9	7	9	15	14	13	14	13	14	9	6	9	9	7	9	52.8	52.8
Q3TXS7	Q3TXS7	29	29	29	26S proteasome non-ATPase regulatory subunit 1	Psmd1	sp|Q3TXS7|PSMD1_MOUSE 26S proteasome non-ATPase regulatory subunit 1 OS=Mus musculus GN=Psmd1 PE=1 SV=1	1	29	29	29	26	27	28	24	26	27	18	20	14	15	15	11	26	27	28	24	26	27	18	20	14	15	15	11	26	27	28	24	26	27	18	20	14	15	15	11	38.7	38.7
P12382	P12382	21	21	18	ATP-dependent 6-phosphofructokinase, liver type	Pfkl	sp|P12382|PFKAL_MOUSE ATP-dependent 6-phosphofructokinase, liver type OS=Mus musculus GN=Pfkl PE=1 SV=4	1	21	21	18	17	16	19	17	16	19	15	13	11	11	13	12	17	16	19	17	16	19	15	13	11	11	13	12	14	14	16	15	14	16	12	10	10	10	10	10	37.4	37.4
Q9JMA1	Q9JMA1	29	29	29	Ubiquitin carboxyl-terminal hydrolase 14	Usp14	sp|Q9JMA1|UBP14_MOUSE Ubiquitin carboxyl-terminal hydrolase 14 OS=Mus musculus GN=Usp14 PE=1 SV=3	1	29	29	29	26	27	26	26	26	28	18	14	13	13	15	12	26	27	26	26	26	28	18	14	13	13	15	12	26	27	26	26	26	28	18	14	13	13	15	12	66.9	66.9
Q61024	Q61024	22	22	22	Asparagine synthetase [glutamine-hydrolyzing]	Asns	sp|Q61024|ASNS_MOUSE Asparagine synthetase [glutamine-hydrolyzing] OS=Mus musculus GN=Asns PE=1 SV=3	1	22	22	22	19	21	18	21	18	19	13	12	10	12	11	8	19	21	18	21	18	19	13	12	10	12	11	8	19	21	18	21	18	19	13	12	10	12	11	8	52.2	52.2
Q9D083	Q9D083	9	9	9	Kinetochore protein Spc24	Spc24	sp|Q9D083|SPC24_MOUSE Kinetochore protein Spc24 OS=Mus musculus GN=Spc24 PE=1 SV=1	1	9	9	9	7	9	8	7	7	8	9	7	8	7	7	7	7	9	8	7	7	8	9	7	8	7	7	7	7	9	8	7	7	8	9	7	8	7	7	7	62.7	62.7
Q8C5L7	Q8C5L7	15	15	15	RNA-binding protein 34	Rbm34	sp|Q8C5L7|RBM34_MOUSE RNA-binding protein 34 OS=Mus musculus GN=Rbm34 PE=1 SV=1	1	15	15	15	13	10	13	9	11	14	6	6	9	7	11	7	13	10	13	9	11	14	6	6	9	7	11	7	13	10	13	9	11	14	6	6	9	7	11	7	45.3	45.3
P53395	P53395	13	13	13	Lipoamide acyltransferase component of branched-chain alpha-keto acid dehydrogenase complex, mitochondrial	Dbt	sp|P53395|ODB2_MOUSE Lipoamide acyltransferase component of branched-chain alpha-keto acid dehydrogenase complex, mitochondrial OS=Mus musculus GN=Dbt PE=1 SV=2	1	13	13	13	9	9	10	10	10	10	9	10	9	9	8	5	9	9	10	10	10	10	9	10	9	9	8	5	9	9	10	10	10	10	9	10	9	9	8	5	37.8	37.8
Q80UM3	Q80UM3	33	33	30	N-alpha-acetyltransferase 15, NatA auxiliary subunit	Naa15	sp|Q80UM3|NAA15_MOUSE N-alpha-acetyltransferase 15, NatA auxiliary subunit OS=Mus musculus GN=Naa15 PE=1 SV=1	1	33	33	30	28	29	28	22	26	23	21	21	14	15	10	12	28	29	28	22	26	23	21	21	14	15	10	12	25	26	25	20	23	21	18	18	12	13	9	10	36.5	36.5
Q91V92	Q91V92	34	34	34	ATP-citrate synthase	Acly	sp|Q91V92|ACLY_MOUSE ATP-citrate synthase OS=Mus musculus GN=Acly PE=1 SV=1	1	34	34	34	32	30	29	26	27	25	19	17	8	10	11	11	32	30	29	26	27	25	19	17	8	10	11	11	32	30	29	26	27	25	19	17	8	10	11	11	43.3	43.3
P67871	P67871	7	7	7	Casein kinase II subunit beta	Csnk2b	sp|P67871|CSK2B_MOUSE Casein kinase II subunit beta OS=Mus musculus GN=Csnk2b PE=1 SV=1	1	7	7	7	7	7	7	7	5	7	7	5	6	7	6	5	7	7	7	7	5	7	7	5	6	7	6	5	7	7	7	7	5	7	7	5	6	7	6	5	45.1	45.1
Q9Z1M8	Q9Z1M8	20	20	20	Protein Red	Ik	sp|Q9Z1M8|RED_MOUSE Protein Red OS=Mus musculus GN=Ik PE=1 SV=2	1	20	20	20	19	20	18	17	18	19	13	13	13	11	15	12	19	20	18	17	18	19	13	13	13	11	15	12	19	20	18	17	18	19	13	13	13	11	15	12	42	42
P50580	P50580	20	20	20	Proliferation-associated protein 2G4	Pa2g4	sp|P50580|PA2G4_MOUSE Proliferation-associated protein 2G4 OS=Mus musculus GN=Pa2g4 PE=1 SV=3	1	20	20	20	20	20	20	20	19	19	12	11	10	11	8	7	20	20	20	20	19	19	12	11	10	11	8	7	20	20	20	20	19	19	12	11	10	11	8	7	58.4	58.4
B1AY10	B1AY10	27	27	27	Transcriptional repressor NF-X1	Nfx1	sp|B1AY10|NFX1_MOUSE Transcriptional repressor NF-X1 OS=Mus musculus GN=Nfx1 PE=1 SV=1	1	27	27	27	20	22	22	23	24	24	15	16	19	17	12	11	20	22	22	23	24	24	15	16	19	17	12	11	20	22	22	23	24	24	15	16	19	17	12	11	30.7	30.7
D3YXK2	D3YXK2	29	29	18	Scaffold attachment factor B1	Safb	sp|D3YXK2|SAFB1_MOUSE Scaffold attachment factor B1 OS=Mus musculus GN=Safb PE=1 SV=2	1	29	29	18	27	28	26	22	27	26	12	14	13	14	13	15	27	28	26	22	27	26	12	14	13	14	13	15	18	18	17	13	17	17	5	7	6	7	6	9	33.4	33.4
Q6IQX8	Q6IQX8	16	16	16		Zfp219	sp|Q6IQX8|ZN219_MOUSE Zinc finger protein 219 OS=Mus musculus GN=Znf219 PE=1 SV=1	1	16	16	16	13	14	11	14	12	15	13	10	9	9	11	9	13	14	11	14	12	15	13	10	9	9	11	9	13	14	11	14	12	15	13	10	9	9	11	9	39.3	39.3
Q05CL8	Q05CL8	23	23	23	La-related protein 7	Larp7	sp|Q05CL8|LARP7_MOUSE La-related protein 7 OS=Mus musculus GN=Larp7 PE=1 SV=2	1	23	23	23	20	21	19	17	19	22	17	15	14	16	14	14	20	21	19	17	19	22	17	15	14	16	14	14	20	21	19	17	19	22	17	15	14	16	14	14	43.7	43.7
P56959	P56959	12	12	12	RNA-binding protein FUS	Fus	sp|P56959|FUS_MOUSE RNA-binding protein FUS OS=Mus musculus GN=Fus PE=1 SV=1	1	12	12	12	11	12	10	12	10	11	7	7	5	4	6	4	11	12	10	12	10	11	7	7	5	4	6	4	11	12	10	12	10	11	7	7	5	4	6	4	25.5	25.5
P31266;O08674	P31266	10;1	10;1	10;1	Recombining binding protein suppressor of hairless	Rbpj	sp|P31266|SUH_MOUSE Recombining binding protein suppressor of hairless OS=Mus musculus GN=Rbpj PE=1 SV=1	2	10	10	10	7	7	8	8	8	8	8	9	8	7	6	7	7	7	8	8	8	8	8	9	8	7	6	7	7	7	8	8	8	8	8	9	8	7	6	7	24.1	24.1
Q9CQE8	Q9CQE8	15	15	15	UPF0568 protein C14orf166 homolog		sp|Q9CQE8|RTRAF_MOUSE RNA transcription, translation and transport factor protein OS=Mus musculus GN=RTRAF PE=1 SV=1	1	15	15	15	14	14	10	11	13	14	11	10	9	10	11	12	14	14	10	11	13	14	11	10	9	10	11	12	14	14	10	11	13	14	11	10	9	10	11	12	66	66
Q62351	Q62351	29	29	29	Transferrin receptor protein 1	Tfrc	sp|Q62351|TFR1_MOUSE Transferrin receptor protein 1 OS=Mus musculus GN=Tfrc PE=1 SV=1	1	29	29	29	25	21	18	22	25	22	15	15	15	15	15	15	25	21	18	22	25	22	15	15	15	15	15	15	25	21	18	22	25	22	15	15	15	15	15	15	40.1	40.1
Q8R0K4	Q8R0K4	10	10	10	Coiled-coil domain-containing protein 137	Ccdc137	sp|Q8R0K4|CC137_MOUSE Coiled-coil domain-containing protein 137 OS=Mus musculus GN=Ccdc137 PE=2 SV=1	1	10	10	10	6	6	6	5	7	6	6	6	7	6	7	5	6	6	6	5	7	6	6	6	7	6	7	5	6	6	6	5	7	6	6	6	7	6	7	5	33.8	33.8
B2RRE4	B2RRE4	20	20	20	Zinc finger protein 518B	Znf518b	sp|B2RRE4|Z518B_MOUSE Zinc finger protein 518B OS=Mus musculus GN=Znf518b PE=2 SV=1	1	20	20	20	13	14	14	10	15	12	12	12	14	13	13	16	13	14	14	10	15	12	12	12	14	13	13	16	13	14	14	10	15	12	12	12	14	13	13	16	23.4	23.4
Q70FJ1	Q70FJ1	55	55	55	A-kinase anchor protein 9	Akap9	sp|Q70FJ1|AKAP9_MOUSE A-kinase anchor protein 9 OS=Mus musculus GN=Akap9 PE=1 SV=2	1	55	55	55	44	42	38	38	45	46	31	25	17	17	24	24	44	42	38	38	45	46	31	25	17	17	24	24	44	42	38	38	45	46	31	25	17	17	24	24	17.4	17.4
Q3THK7	Q3THK7	33	33	33	GMP synthase [glutamine-hydrolyzing]	Gmps	sp|Q3THK7|GUAA_MOUSE GMP synthase [glutamine-hydrolyzing] OS=Mus musculus GN=Gmps PE=1 SV=2	1	33	33	33	30	29	28	27	27	26	17	17	12	11	10	11	30	29	28	27	27	26	17	17	12	11	10	11	30	29	28	27	27	26	17	17	12	11	10	11	62.3	62.3
Q9CQQ4	Q9CQQ4	7	7	7	Gem-associated protein 2	Gemin2	sp|Q9CQQ4|GEMI2_MOUSE Gem-associated protein 2 OS=Mus musculus GN=Gemin2 PE=2 SV=1	1	7	7	7	6	6	5	7	7	6	6	6	6	4	3	4	6	6	5	7	7	6	6	6	6	4	3	4	6	6	5	7	7	6	6	6	6	4	3	4	41.6	41.6
P17751	P17751	16	16	16	Triosephosphate isomerase	Tpi1	sp|P17751|TPIS_MOUSE Triosephosphate isomerase OS=Mus musculus GN=Tpi1 PE=1 SV=4	1	16	16	16	15	15	16	14	15	15	9	10	12	11	8	10	15	15	16	14	15	15	9	10	12	11	8	10	15	15	16	14	15	15	9	10	12	11	8	10	69.2	69.2
P52432	P52432	10	10	10	DNA-directed RNA polymerases I and III subunit RPAC1	Polr1c	sp|P52432|RPAC1_MOUSE DNA-directed RNA polymerases I and III subunit RPAC1 OS=Mus musculus GN=Polr1c PE=1 SV=3	1	10	10	10	9	10	9	8	9	9	8	8	5	7	8	7	9	10	9	8	9	9	8	8	5	7	8	7	9	10	9	8	9	9	8	8	5	7	8	7	50.9	50.9
P81269	P81269	4	2	2	Cyclic AMP-dependent transcription factor ATF-1	Atf1	sp|P81269|ATF1_MOUSE Cyclic AMP-dependent transcription factor ATF-1 OS=Mus musculus GN=Atf1 PE=1 SV=1	1	4	2	2	3	3	2	1	4	3	3	4	3	4	3	4	1	1	1	0	2	1	2	2	2	2	2	2	1	1	1	0	2	1	2	2	2	2	2	2	18.6	12.6
Q6PCM2;Q8BND4	Q6PCM2	25;3	25;3	25;3	Integrator complex subunit 6	Ints6	sp|Q6PCM2|INT6_MOUSE Integrator complex subunit 6 OS=Mus musculus GN=Ints6 PE=1 SV=1	2	25	25	25	20	22	22	19	20	24	16	20	16	18	19	19	20	22	22	19	20	24	16	20	16	18	19	19	20	22	22	19	20	24	16	20	16	18	19	19	35.6	35.6
Q9D1M0	Q9D1M0	12	12	12	Protein SEC13 homolog	Sec13	sp|Q9D1M0|SEC13_MOUSE Protein SEC13 homolog OS=Mus musculus GN=Sec13 PE=1 SV=3	1	12	12	12	10	12	10	8	10	10	10	9	9	9	7	10	10	12	10	8	10	10	10	9	9	9	7	10	10	12	10	8	10	10	10	9	9	9	7	10	44.7	44.7
Q9EPL8	Q9EPL8	21	21	21	Importin-7	Ipo7	sp|Q9EPL8|IPO7_MOUSE Importin-7 OS=Mus musculus GN=Ipo7 PE=1 SV=2	1	21	21	21	15	17	15	14	16	13	15	16	12	11	13	11	15	17	15	14	16	13	15	16	12	11	13	11	15	17	15	14	16	13	15	16	12	11	13	11	30.6	30.6
O70318	O70318	32	32	30	Band 4.1-like protein 2	Epb41l2	sp|O70318|E41L2_MOUSE Band 4.1-like protein 2 OS=Mus musculus GN=Epb41l2 PE=1 SV=2	1	32	32	30	29	29	28	26	27	26	12	15	11	13	9	14	29	29	28	26	27	26	12	15	11	13	9	14	27	27	26	24	25	24	12	15	10	12	9	14	37.6	37.6
Q9D4J7	Q9D4J7	11	11	11	PHD finger protein 6	Phf6	sp|Q9D4J7|PHF6_MOUSE PHD finger protein 6 OS=Mus musculus GN=Phf6 PE=1 SV=1	1	11	11	11	11	11	11	9	10	10	9	10	9	8	8	8	11	11	11	9	10	10	9	10	9	8	8	8	11	11	11	9	10	10	9	10	9	8	8	8	38.5	38.5
Q99NA9	Q99NA9	11	11	11	Polycomb group RING finger protein 6	Pcgf6	sp|Q99NA9|PCGF6_MOUSE Polycomb group RING finger protein 6 OS=Mus musculus GN=Pcgf6 PE=1 SV=1	1	11	11	11	6	8	7	8	9	10	10	8	9	7	7	9	6	8	7	8	9	10	10	8	9	7	7	9	6	8	7	8	9	10	10	8	9	7	7	9	46.5	46.5
Q6ZPR5	Q6ZPR5	18	18	18	Sphingomyelin phosphodiesterase 4	Smpd4	sp|Q6ZPR5|NSMA3_MOUSE Sphingomyelin phosphodiesterase 4 OS=Mus musculus GN=Smpd4 PE=1 SV=2	1	18	18	18	17	17	16	17	15	15	9	10	10	10	10	9	17	17	16	17	15	15	9	10	10	10	10	9	17	17	16	17	15	15	9	10	10	10	10	9	28.8	28.8
Q8C804	Q8C804	21	21	21	Spindle and centriole-associated protein 1	Spice1	sp|Q8C804|SPICE_MOUSE Spindle and centriole-associated protein 1 OS=Mus musculus GN=Spice1 PE=1 SV=2	1	21	21	21	20	15	16	16	19	19	13	14	12	12	14	14	20	15	16	16	19	19	13	14	12	12	14	14	20	15	16	16	19	19	13	14	12	12	14	14	38.3	38.3
P70398	P70398	62	62	62	Probable ubiquitin carboxyl-terminal hydrolase FAF-X	Usp9x	sp|P70398|USP9X_MOUSE Probable ubiquitin carboxyl-terminal hydrolase FAF-X OS=Mus musculus GN=Usp9x PE=1 SV=2	1	62	62	62	49	54	53	49	52	48	25	26	17	20	14	16	49	54	53	49	52	48	25	26	17	20	14	16	49	54	53	49	52	48	25	26	17	20	14	16	32.1	32.1
Q61846	Q61846	20	20	20	Maternal embryonic leucine zipper kinase	Melk	sp|Q61846|MELK_MOUSE Maternal embryonic leucine zipper kinase OS=Mus musculus GN=Melk PE=1 SV=2	1	20	20	20	16	17	17	16	17	17	16	15	15	14	13	15	16	17	17	16	17	17	16	15	15	14	13	15	16	17	17	16	17	17	16	15	15	14	13	15	37.2	37.2
Q8R323	Q8R323	15	15	15	Replication factor C subunit 3	Rfc3	sp|Q8R323|RFC3_MOUSE Replication factor C subunit 3 OS=Mus musculus GN=Rfc3 PE=1 SV=1	1	15	15	15	9	9	14	10	13	11	11	7	8	10	8	7	9	9	14	10	13	11	11	7	8	10	8	7	9	9	14	10	13	11	11	7	8	10	8	7	56.7	56.7
P61965	P61965	11	11	11	WD repeat-containing protein 5	Wdr5	sp|P61965|WDR5_MOUSE WD repeat-containing protein 5 OS=Mus musculus GN=Wdr5 PE=1 SV=1	1	11	11	11	8	9	7	8	10	9	8	8	8	8	9	8	8	9	7	8	10	9	8	8	8	8	9	8	8	9	7	8	10	9	8	8	8	8	9	8	48.8	48.8
P10852	P10852	21	21	21	4F2 cell-surface antigen heavy chain	Slc3a2	sp|P10852|4F2_MOUSE 4F2 cell-surface antigen heavy chain OS=Mus musculus GN=Slc3a2 PE=1 SV=1	1	21	21	21	20	21	20	21	21	21	12	15	9	8	11	9	20	21	20	21	21	21	12	15	9	8	11	9	20	21	20	21	21	21	12	15	9	8	11	9	51	51
Q8CH25	Q8CH25	21	21	21	SAFB-like transcription modulator	Sltm	sp|Q8CH25|SLTM_MOUSE SAFB-like transcription modulator OS=Mus musculus GN=Sltm PE=1 SV=1	1	21	21	21	15	18	15	18	17	20	12	10	13	14	12	13	15	18	15	18	17	20	12	10	13	14	12	13	15	18	15	18	17	20	12	10	13	14	12	13	22	22
Q9QY39	Q9QY39	29	29	29	PDZ domain-containing protein 4	Pdzd4	sp|Q9QY39|PDZD4_MOUSE PDZ domain-containing protein 4 OS=Mus musculus GN=Pdzd4 PE=2 SV=2	1	29	29	29	24	26	27	26	26	28	15	10	17	15	12	14	24	26	27	26	26	28	15	10	17	15	12	14	24	26	27	26	26	28	15	10	17	15	12	14	54	54
Q8BGE7	Q8BGE7	4	4	4	Tripartite motif-containing protein 6	Trim6	sp|Q8BGE7|TRIM6_MOUSE Tripartite motif-containing protein 6 OS=Mus musculus GN=Trim6 PE=1 SV=1	1	4	4	4	3	4	3	3	4	4	4	4	4	4	3	4	3	4	3	3	4	4	4	4	4	4	3	4	3	4	3	3	4	4	4	4	4	4	3	4	7.8	7.8
Q8QZY9	Q8QZY9	5	5	5	Splicing factor 3B subunit 4	Sf3b4	sp|Q8QZY9|SF3B4_MOUSE Splicing factor 3B subunit 4 OS=Mus musculus GN=Sf3b4 PE=1 SV=1	1	5	5	5	5	4	5	5	5	5	5	5	5	5	5	5	5	4	5	5	5	5	5	5	5	5	5	5	5	4	5	5	5	5	5	5	5	5	5	5	23.1	23.1
P23242	P23242	12	12	12	Gap junction alpha-1 protein	Gja1	sp|P23242|CXA1_MOUSE Gap junction alpha-1 protein OS=Mus musculus GN=Gja1 PE=1 SV=2	1	12	12	12	11	10	11	11	11	10	8	6	7	7	6	6	11	10	11	11	11	10	8	6	7	7	6	6	11	10	11	11	11	10	8	6	7	7	6	6	40.8	40.8
Q9DCH4	Q9DCH4	15	15	15	Eukaryotic translation initiation factor 3 subunit F	Eif3f	sp|Q9DCH4|EIF3F_MOUSE Eukaryotic translation initiation factor 3 subunit F OS=Mus musculus GN=Eif3f PE=1 SV=2	1	15	15	15	13	14	13	14	13	14	8	9	7	8	8	7	13	14	13	14	13	14	8	9	7	8	8	7	13	14	13	14	13	14	8	9	7	8	8	7	57.1	57.1
Q80XU3	Q80XU3	22	22	22	Nuclear ubiquitous casein and cyclin-dependent kinase substrate 1	Nucks1	sp|Q80XU3|NUCKS_MOUSE Nuclear ubiquitous casein and cyclin-dependent kinase substrate 1 OS=Mus musculus GN=Nucks1 PE=1 SV=1	1	22	22	22	19	20	17	14	20	21	11	10	5	8	6	9	19	20	17	14	20	21	11	10	5	8	6	9	19	20	17	14	20	21	11	10	5	8	6	9	65.8	65.8
Q61753	Q61753	18	18	18	D-3-phosphoglycerate dehydrogenase	Phgdh	sp|Q61753|SERA_MOUSE D-3-phosphoglycerate dehydrogenase OS=Mus musculus GN=Phgdh PE=1 SV=3	1	18	18	18	18	17	18	18	18	18	11	13	10	7	11	6	18	17	18	18	18	18	11	13	10	7	11	6	18	17	18	18	18	18	11	13	10	7	11	6	37.9	37.9
E9Q5K9	E9Q5K9	13	13	13	YTH domain-containing protein 1	Ythdc1	sp|E9Q5K9|YTDC1_MOUSE YTH domain-containing protein 1 OS=Mus musculus GN=Ythdc1 PE=1 SV=2	1	13	13	13	10	9	10	7	9	10	9	9	8	8	7	7	10	9	10	7	9	10	9	9	8	8	7	7	10	9	10	7	9	10	9	9	8	8	7	7	21.7	21.7
Q6PG16	Q6PG16	19	19	19	Holliday junction recognition protein	Hjurp	sp|Q6PG16|HJURP_MOUSE Holliday junction recognition protein OS=Mus musculus GN=Hjurp PE=1 SV=1	1	19	19	19	14	17	15	16	13	14	14	11	14	14	13	11	14	17	15	16	13	14	14	11	14	14	13	11	14	17	15	16	13	14	14	11	14	14	13	11	36.6	36.6
Q4JK59	Q4JK59	35	35	35	Methylcytosine dioxygenase TET2	Tet2	sp|Q4JK59|TET2_MOUSE Methylcytosine dioxygenase TET2 OS=Mus musculus GN=Tet2 PE=1 SV=3	1	35	35	35	32	25	25	22	27	24	12	10	9	9	9	6	32	25	25	22	27	24	12	10	9	9	9	6	32	25	25	22	27	24	12	10	9	9	9	6	26.8	26.8
Q9D8W5	Q9D8W5	23	23	23	26S proteasome non-ATPase regulatory subunit 12	Psmd12	sp|Q9D8W5|PSD12_MOUSE 26S proteasome non-ATPase regulatory subunit 12 OS=Mus musculus GN=Psmd12 PE=1 SV=4	1	23	23	23	22	23	21	21	21	21	15	15	8	8	13	12	22	23	21	21	21	21	15	15	8	8	13	12	22	23	21	21	21	21	15	15	8	8	13	12	47.4	47.4
A2ASS6	A2ASS6	10	10	10	Titin	Ttn	sp|A2ASS6|TITIN_MOUSE Titin OS=Mus musculus GN=Ttn PE=1 SV=1	1	10	10	10	7	8	6	7	8	8	3	2	3	5	3	4	7	8	6	7	8	8	3	2	3	5	3	4	7	8	6	7	8	8	3	2	3	5	3	4	0.3	0.3
Q80SY5	Q80SY5	10	10	10	Pre-mRNA-splicing factor 38B	Prpf38b	sp|Q80SY5|PR38B_MOUSE Pre-mRNA-splicing factor 38B OS=Mus musculus GN=Prpf38b PE=1 SV=1	1	10	10	10	10	9	10	7	10	10	9	7	9	9	8	8	10	9	10	7	10	10	9	7	9	9	8	8	10	9	10	7	10	10	9	7	9	9	8	8	17	17
Q8CIW5	Q8CIW5	14	14	14	Twinkle protein, mitochondrial	Peo1	sp|Q8CIW5|PEO1_MOUSE Twinkle protein, mitochondrial OS=Mus musculus GN=Twnk PE=2 SV=1	1	14	14	14	10	8	9	7	6	10	14	14	12	10	10	11	10	8	9	7	6	10	14	14	12	10	10	11	10	8	9	7	6	10	14	14	12	10	10	11	29.6	29.6
Q8C7U1	Q8C7U1	20	20	20	NEDD4-binding protein 3	N4bp3	sp|Q8C7U1|N4BP3_MOUSE NEDD4-binding protein 3 OS=Mus musculus GN=N4bp3 PE=1 SV=1	1	20	20	20	16	17	15	17	16	14	11	11	9	11	12	11	16	17	15	17	16	14	11	11	9	11	12	11	16	17	15	17	16	14	11	11	9	11	12	11	42.1	42.1
P83940	P83940	6	6	6	Transcription elongation factor B polypeptide 1	Tceb1	sp|P83940|ELOC_MOUSE Elongin-C OS=Mus musculus GN=Eloc PE=1 SV=1	1	6	6	6	6	6	6	6	6	5	5	5	4	5	5	5	6	6	6	6	6	5	5	5	4	5	5	5	6	6	6	6	6	5	5	5	4	5	5	5	65.2	65.2
P53996	P53996	13	13	13	Cellular nucleic acid-binding protein	Cnbp	sp|P53996|CNBP_MOUSE Cellular nucleic acid-binding protein OS=Mus musculus GN=Cnbp PE=1 SV=2	1	13	13	13	13	13	12	10	12	13	6	6	5	5	4	3	13	13	12	10	12	13	6	6	5	5	4	3	13	13	12	10	12	13	6	6	5	5	4	3	68.5	68.5
Q923D4	Q923D4	6	6	6	Splicing factor 3B subunit 5	Sf3b5	sp|Q923D4|SF3B5_MOUSE Splicing factor 3B subunit 5 OS=Mus musculus GN=Sf3b5 PE=1 SV=1	1	6	6	6	6	6	6	6	6	6	4	4	5	6	5	4	6	6	6	6	6	6	4	4	5	6	5	4	6	6	6	6	6	6	4	4	5	6	5	4	87.2	87.2
Q9DB77	Q9DB77	17	17	17	Cytochrome b-c1 complex subunit 2, mitochondrial	Uqcrc2	sp|Q9DB77|QCR2_MOUSE Cytochrome b-c1 complex subunit 2, mitochondrial OS=Mus musculus GN=Uqcrc2 PE=1 SV=1	1	17	17	17	17	17	17	17	16	16	11	9	10	9	9	8	17	17	17	17	16	16	11	9	10	9	9	8	17	17	17	17	16	16	11	9	10	9	9	8	59.6	59.6
Q6A0A9	Q6A0A9	25	25	25	Constitutive coactivator of PPAR-gamma-like protein 1	FAM120A	sp|Q6A0A9|F120A_MOUSE Constitutive coactivator of PPAR-gamma-like protein 1 OS=Mus musculus GN=FAM120A PE=1 SV=2	1	25	25	25	22	21	20	23	23	21	13	15	14	16	14	14	22	21	20	23	23	21	13	15	14	16	14	14	22	21	20	23	23	21	13	15	14	16	14	14	31.1	31.1
P57784	P57784	12	12	12	U2 small nuclear ribonucleoprotein A	Snrpa1	sp|P57784|RU2A_MOUSE U2 small nuclear ribonucleoprotein A OS=Mus musculus GN=Snrpa1 PE=1 SV=2	1	12	12	12	11	12	12	12	12	12	9	6	10	8	9	10	11	12	12	12	12	12	9	6	10	8	9	10	11	12	12	12	12	12	9	6	10	8	9	10	54.5	54.5
P26516	P26516	12	12	12	26S proteasome non-ATPase regulatory subunit 7	Psmd7	sp|P26516|PSMD7_MOUSE 26S proteasome non-ATPase regulatory subunit 7 OS=Mus musculus GN=Psmd7 PE=1 SV=2	1	12	12	12	12	11	12	12	12	12	8	10	8	8	6	7	12	11	12	12	12	12	8	10	8	8	6	7	12	11	12	12	12	12	8	10	8	8	6	7	62	62
P98078	P98078	20	20	20	Disabled homolog 2	Dab2	sp|P98078|DAB2_MOUSE Disabled homolog 2 OS=Mus musculus GN=Dab2 PE=1 SV=2	1	20	20	20	16	17	17	19	17	18	10	9	12	14	9	7	16	17	17	19	17	18	10	9	12	14	9	7	16	17	17	19	17	18	10	9	12	14	9	7	33	33
Q3UM18	Q3UM18	24	24	24	Large subunit GTPase 1 homolog	Lsg1	sp|Q3UM18|LSG1_MOUSE Large subunit GTPase 1 homolog OS=Mus musculus GN=Lsg1 PE=1 SV=2	1	24	24	24	18	19	21	14	21	19	15	14	13	11	10	11	18	19	21	14	21	19	15	14	13	11	10	11	18	19	21	14	21	19	15	14	13	11	10	11	48.9	48.9
Q8BMA6	Q8BMA6	26	26	26	Signal recognition particle subunit SRP68	Srp68	sp|Q8BMA6|SRP68_MOUSE Signal recognition particle subunit SRP68 OS=Mus musculus GN=Srp68 PE=1 SV=2	1	26	26	26	22	21	22	19	22	22	13	14	15	15	12	9	22	21	22	19	22	22	13	14	15	15	12	9	22	21	22	19	22	22	13	14	15	15	12	9	52.5	52.5
Q99M87	Q99M87	18	18	18	DnaJ homolog subfamily A member 3, mitochondrial	Dnaja3	sp|Q99M87|DNJA3_MOUSE DnaJ homolog subfamily A member 3, mitochondrial OS=Mus musculus GN=Dnaja3 PE=1 SV=1	1	18	18	18	15	16	15	15	16	16	10	12	12	10	10	8	15	16	15	15	16	16	10	12	12	10	10	8	15	16	15	15	16	16	10	12	12	10	10	8	45.8	45.8
Q8CGY8	Q8CGY8	30	30	30	UDP-N-acetylglucosamine--peptide N-acetylglucosaminyltransferase 110 kDa subunit	Ogt	sp|Q8CGY8|OGT1_MOUSE UDP-N-acetylglucosamine--peptide N-acetylglucosaminyltransferase 110 kDa subunit OS=Mus musculus GN=Ogt PE=1 SV=2	1	30	30	30	24	23	23	25	25	21	14	14	17	13	13	13	24	23	23	25	25	21	14	14	17	13	13	13	24	23	23	25	25	21	14	14	17	13	13	13	40.7	40.7
P26350	P26350	8	8	8	Prothymosin alpha;Prothymosin alpha, N-terminally processed;Thymosin alpha	Ptma	sp|P26350|PTMA_MOUSE Prothymosin alpha OS=Mus musculus GN=Ptma PE=1 SV=2	1	8	8	8	8	7	7	7	7	7	6	5	6	6	5	5	8	7	7	7	7	7	6	5	6	6	5	5	8	7	7	7	7	7	6	5	6	6	5	5	38.7	38.7
O35613	O35613	9	9	9	Death domain-associated protein 6	Daxx	sp|O35613|DAXX_MOUSE Death domain-associated protein 6 OS=Mus musculus GN=Daxx PE=1 SV=1	1	9	9	9	6	7	7	8	6	7	7	7	7	7	8	6	6	7	7	8	6	7	7	7	7	7	8	6	6	7	7	8	6	7	7	7	7	7	8	6	19.2	19.2
Q3UEB3	Q3UEB3	15	15	15	Poly(U)-binding-splicing factor PUF60	Puf60	sp|Q3UEB3|PUF60_MOUSE Poly(U)-binding-splicing factor PUF60 OS=Mus musculus GN=Puf60 PE=1 SV=2	1	15	15	15	13	13	14	14	12	12	10	9	9	10	7	8	13	13	14	14	12	12	10	9	9	10	7	8	13	13	14	14	12	12	10	9	9	10	7	8	31.6	31.6
Q8CJ27	Q8CJ27	27	27	27	Abnormal spindle-like microcephaly-associated protein homolog	Aspm	sp|Q8CJ27|ASPM_MOUSE Abnormal spindle-like microcephaly-associated protein homolog OS=Mus musculus GN=Aspm PE=1 SV=2	1	27	27	27	21	20	22	24	25	21	16	13	16	16	12	13	21	20	22	24	25	21	16	13	16	16	12	13	21	20	22	24	25	21	16	13	16	16	12	13	11.6	11.6
Q9DCD2	Q9DCD2	28	28	28	Pre-mRNA-splicing factor SYF1	Xab2	sp|Q9DCD2|SYF1_MOUSE Pre-mRNA-splicing factor SYF1 OS=Mus musculus GN=Xab2 PE=1 SV=1	1	28	28	28	24	27	27	24	26	26	14	13	8	10	12	14	24	27	27	24	26	26	14	13	8	10	12	14	24	27	27	24	26	26	14	13	8	10	12	14	42.7	42.7
P11440	P11440	11	10	9	Cyclin-dependent kinase 1	Cdk1	sp|P11440|CDK1_MOUSE Cyclin-dependent kinase 1 OS=Mus musculus GN=Cdk1 PE=1 SV=3	1	11	10	9	9	10	10	11	10	9	10	10	9	8	8	7	8	9	9	10	9	8	9	9	8	7	7	6	7	8	8	9	8	7	8	8	7	6	7	5	44.1	41.4
Q99JY0	Q99JY0	15	15	15	Trifunctional enzyme subunit beta, mitochondrial;3-ketoacyl-CoA thiolase	Hadhb	sp|Q99JY0|ECHB_MOUSE Trifunctional enzyme subunit beta, mitochondrial OS=Mus musculus GN=Hadhb PE=1 SV=1	1	15	15	15	13	14	13	14	13	13	11	11	11	14	10	10	13	14	13	14	13	13	11	11	11	14	10	10	13	14	13	14	13	13	11	11	11	14	10	10	41.9	41.9
Q922Q4	Q922Q4	13	13	10	Pyrroline-5-carboxylate reductase 2	Pycr2	sp|Q922Q4|P5CR2_MOUSE Pyrroline-5-carboxylate reductase 2 OS=Mus musculus GN=Pycr2 PE=1 SV=1	1	13	13	10	12	12	11	12	11	10	7	8	9	9	8	7	12	12	11	12	11	10	7	8	9	9	8	7	9	9	8	9	8	8	5	7	6	7	6	6	48.1	48.1
Q5NCC3	Q5NCC3	12	12	12	E3 ubiquitin-protein ligase TRIM41	Trim41	sp|Q5NCC3|TRI41_MOUSE E3 ubiquitin-protein ligase TRIM41 OS=Mus musculus GN=Trim41 PE=1 SV=1	1	12	12	12	8	8	7	6	7	8	4	5	4	5	4	6	8	8	7	6	7	8	4	5	4	5	4	6	8	8	7	6	7	8	4	5	4	5	4	6	23.2	23.2
Q3UFY8	Q3UFY8	19	19	19	Mitochondrial ribonuclease P protein 1	Trmt10c	sp|Q3UFY8|TM10C_MOUSE tRNA methyltransferase 10 homolog C OS=Mus musculus GN=Trmt10c PE=1 SV=2	1	19	19	19	16	15	12	13	17	17	13	12	12	10	12	11	16	15	12	13	17	17	13	12	12	10	12	11	16	15	12	13	17	17	13	12	12	10	12	11	47.6	47.6
Q9QYY0	Q9QYY0	18	18	18	GRB2-associated-binding protein 1	Gab1	sp|Q9QYY0|GAB1_MOUSE GRB2-associated-binding protein 1 OS=Mus musculus GN=Gab1 PE=1 SV=2	1	18	18	18	16	15	17	18	16	16	9	8	9	11	9	7	16	15	17	18	16	16	9	8	9	11	9	7	16	15	17	18	16	16	9	8	9	11	9	7	38	38
P42128	P42128	12	12	11	Forkhead box protein K1	Foxk1	sp|P42128|FOXK1_MOUSE Forkhead box protein K1 OS=Mus musculus GN=Foxk1 PE=1 SV=2	1	12	12	11	8	8	7	7	8	8	8	10	8	8	7	7	8	8	7	7	8	8	8	10	8	8	7	7	8	8	7	6	8	8	8	9	8	8	7	7	21.3	21.3
Q9CR02	Q9CR02	11	11	11	Translation machinery-associated protein 16	Tma16	sp|Q9CR02|TMA16_MOUSE Translation machinery-associated protein 16 OS=Mus musculus GN=Tma16 PE=1 SV=1	1	11	11	11	9	9	9	7	8	9	10	9	8	8	5	7	9	9	9	7	8	9	10	9	8	8	5	7	9	9	9	7	8	9	10	9	8	8	5	7	52	52
Q8CGK3	Q8CGK3	28	28	28	Lon protease homolog, mitochondrial	Lonp1	sp|Q8CGK3|LONM_MOUSE Lon protease homolog, mitochondrial OS=Mus musculus GN=Lonp1 PE=1 SV=2	1	28	28	28	25	26	25	26	27	27	15	15	13	14	12	13	25	26	25	26	27	27	15	15	13	14	12	13	25	26	25	26	27	27	15	15	13	14	12	13	47	47
Q9JLF6	Q9JLF6	21	21	21	Protein-glutamine gamma-glutamyltransferase K	Tgm1	sp|Q9JLF6|TGM1_MOUSE Protein-glutamine gamma-glutamyltransferase K OS=Mus musculus GN=Tgm1 PE=1 SV=2	1	21	21	21	21	19	17	15	20	19	11	11	7	9	11	9	21	19	17	15	20	19	11	11	7	9	11	9	21	19	17	15	20	19	11	11	7	9	11	9	35.6	35.6
P62874;Q61011	P62874	13;2	13;2	8;0	Guanine nucleotide-binding protein G(I)/G(S)/G(T) subunit beta-1	Gnb1	sp|P62874|GBB1_MOUSE Guanine nucleotide-binding protein G(I)/G(S)/G(T) subunit beta-1 OS=Mus musculus GN=Gnb1 PE=1 SV=3	2	13	13	8	11	12	13	10	13	10	8	8	10	8	9	4	11	12	13	10	13	10	8	8	10	8	9	4	6	7	8	5	8	7	4	3	5	3	4	2	57.1	57.1
P18608	P18608	3	3	3	Non-histone chromosomal protein HMG-14	Hmgn1	sp|P18608|HMGN1_MOUSE Non-histone chromosomal protein HMG-14 OS=Mus musculus GN=Hmgn1 PE=1 SV=2	1	3	3	3	2	2	3	2	2	2	3	3	3	3	3	3	2	2	3	2	2	2	3	3	3	3	3	3	2	2	3	2	2	2	3	3	3	3	3	3	50	50
Q61510	Q61510	22	22	22	E3 ubiquitin/ISG15 ligase TRIM25	Trim25	sp|Q61510|TRI25_MOUSE E3 ubiquitin/ISG15 ligase TRIM25 OS=Mus musculus GN=Trim25 PE=1 SV=2	1	22	22	22	20	18	17	15	19	18	10	11	9	10	8	8	20	18	17	15	19	18	10	11	9	10	8	8	20	18	17	15	19	18	10	11	9	10	8	8	40.7	40.7
P00405	P00405	5	5	5	Cytochrome c oxidase subunit 2	Mtco2	sp|P00405|COX2_MOUSE Cytochrome c oxidase subunit 2 OS=Mus musculus GN=Mtco2 PE=1 SV=1	1	5	5	5	4	5	5	4	5	5	5	5	3	4	4	4	4	5	5	4	5	5	5	5	3	4	4	4	4	5	5	4	5	5	5	5	3	4	4	4	23.3	23.3
Q9CZD3	Q9CZD3	25	25	25	Glycine--tRNA ligase	Gars	sp|Q9CZD3|GARS_MOUSE Glycine--tRNA ligase OS=Mus musculus GN=Gars PE=1 SV=1	1	25	25	25	23	21	20	21	22	20	14	15	7	7	10	11	23	21	20	21	22	20	14	15	7	7	10	11	23	21	20	21	22	20	14	15	7	7	10	11	42.4	42.4
Q61550	Q61550	16	16	16	Double-strand-break repair protein rad21 homolog	Rad21	sp|Q61550|RAD21_MOUSE Double-strand-break repair protein rad21 homolog OS=Mus musculus GN=Rad21 PE=1 SV=3	1	16	16	16	13	10	12	12	12	13	12	14	11	11	11	13	13	10	12	12	12	13	12	14	11	11	11	13	13	10	12	12	12	13	12	14	11	11	11	13	31.8	31.8
Q8BX10	Q8BX10	9	9	9	Serine/threonine-protein phosphatase PGAM5, mitochondrial	Pgam5	sp|Q8BX10|PGAM5_MOUSE Serine/threonine-protein phosphatase PGAM5, mitochondrial OS=Mus musculus GN=Pgam5 PE=1 SV=1	1	9	9	9	8	8	8	8	7	8	6	7	6	6	7	8	8	8	8	8	7	8	6	7	6	6	7	8	8	8	8	8	7	8	6	7	6	6	7	8	37.8	37.8
P17012;P23607;P20662;P10925	P17012;P23607	16;14;1;1	16;14;1;1	15;13;1;1	Zinc finger X-chromosomal protein;Zinc finger autosomal protein	Zfx;Zfa	sp|P17012|ZFX_MOUSE Zinc finger X-chromosomal protein OS=Mus musculus GN=Zfx PE=1 SV=2;sp|P23607|ZFA_MOUSE Zinc finger autosomal protein OS=Mus musculus GN=Zfa PE=3 SV=1	4	16	16	15	9	12	11	11	14	13	11	10	14	10	8	10	9	12	11	11	14	13	11	10	14	10	8	10	8	11	10	10	13	12	10	9	13	9	7	9	18.9	18.9
Q8BJW6	Q8BJW6	22	22	22	Eukaryotic translation initiation factor 2A;Eukaryotic translation initiation factor 2A, N-terminally processed	Eif2a	sp|Q8BJW6|EIF2A_MOUSE Eukaryotic translation initiation factor 2A OS=Mus musculus GN=Eif2a PE=1 SV=2	1	22	22	22	22	20	20	20	20	21	14	17	13	12	11	10	22	20	20	20	20	21	14	17	13	12	11	10	22	20	20	20	20	21	14	17	13	12	11	10	51.1	51.1
Q8BFZ9	Q8BFZ9	10	10	8	Erlin-2	Erlin2	sp|Q8BFZ9|ERLN2_MOUSE Erlin-2 OS=Mus musculus GN=Erlin2 PE=1 SV=1	1	10	10	8	10	10	10	10	10	9	8	7	8	6	6	8	10	10	10	10	10	9	8	7	8	6	6	8	8	8	8	8	8	7	6	5	6	4	4	6	38.8	38.8
P61514	P61514	5	5	5	60S ribosomal protein L37a	Rpl37a	sp|P61514|RL37A_MOUSE 60S ribosomal protein L37a OS=Mus musculus GN=Rpl37a PE=1 SV=2	1	5	5	5	5	4	5	4	5	4	4	4	4	4	4	4	5	4	5	4	5	4	4	4	4	4	4	4	5	4	5	4	5	4	4	4	4	4	4	4	51.1	51.1
P02463	P02463	9	9	9	Collagen alpha-1(IV) chain;Arresten	Col4a1	sp|P02463|CO4A1_MOUSE Collagen alpha-1(IV) chain OS=Mus musculus GN=Col4a1 PE=1 SV=4	1	9	9	9	6	6	9	7	6	7	5	4	6	6	4	4	6	6	9	7	6	7	5	4	6	6	4	4	6	6	9	7	6	7	5	4	6	6	4	4	8.4	8.4
Q6R891	Q6R891	24	24	24	Neurabin-2	Ppp1r9b	sp|Q6R891|NEB2_MOUSE Neurabin-2 OS=Mus musculus GN=Ppp1r9b PE=1 SV=1	1	24	24	24	16	17	17	18	20	18	7	10	13	12	11	13	16	17	17	18	20	18	7	10	13	12	11	13	16	17	17	18	20	18	7	10	13	12	11	13	40	40
Q61543	Q61543	34	34	34	Golgi apparatus protein 1	Glg1	sp|Q61543|GSLG1_MOUSE Golgi apparatus protein 1 OS=Mus musculus GN=Glg1 PE=1 SV=1	1	34	34	34	28	29	31	26	29	29	20	19	14	13	7	10	28	29	31	26	29	29	20	19	14	13	7	10	28	29	31	26	29	29	20	19	14	13	7	10	33.3	33.3
P10493	P10493	26	25	25	Nidogen-1	Nid1	sp|P10493|NID1_MOUSE Nidogen-1 OS=Mus musculus GN=Nid1 PE=1 SV=2	1	26	25	25	22	19	20	18	21	22	19	19	17	15	11	14	21	18	19	17	20	21	18	18	16	14	10	13	21	18	19	17	20	21	18	18	16	14	10	13	27	26.2
Q8K284	Q8K284	23	23	23	General transcription factor 3C polypeptide 1	Gtf3c1	sp|Q8K284|TF3C1_MOUSE General transcription factor 3C polypeptide 1 OS=Mus musculus GN=Gtf3c1 PE=1 SV=2	1	23	23	23	10	13	13	10	13	11	12	15	13	14	12	14	10	13	13	10	13	11	12	15	13	14	12	14	10	13	13	10	13	11	12	15	13	14	12	14	16.8	16.8
Q9CZJ6	Q9CZJ6	5	5	5	Protein Mis18-alpha	Mis18a	sp|Q9CZJ6|MS18A_MOUSE Protein Mis18-alpha OS=Mus musculus GN=Mis18a PE=2 SV=1	1	5	5	5	3	3	5	2	4	3	4	4	4	5	5	4	3	3	5	2	4	3	4	4	4	5	5	4	3	3	5	2	4	3	4	4	4	5	5	4	30.9	30.9
P49025	P49025	46	46	46	Citron Rho-interacting kinase	Cit	sp|P49025|CTRO_MOUSE Citron Rho-interacting kinase OS=Mus musculus GN=Cit PE=1 SV=3	1	46	46	46	30	33	35	34	36	32	18	18	18	18	18	16	30	33	35	34	36	32	18	18	18	18	18	16	30	33	35	34	36	32	18	18	18	18	18	16	23.9	23.9
Q3UA16	Q3UA16	9	9	9	Kinetochore protein Spc25	Spc25	sp|Q3UA16|SPC25_MOUSE Kinetochore protein Spc25 OS=Mus musculus GN=Spc25 PE=2 SV=1	1	9	9	9	6	9	8	7	7	8	8	7	6	6	7	8	6	9	8	7	7	8	8	7	6	6	7	8	6	9	8	7	7	8	8	7	6	6	7	8	42.5	42.5
P58854	P58854	26	26	26	Gamma-tubulin complex component 3	Tubgcp3	sp|P58854|GCP3_MOUSE Gamma-tubulin complex component 3 OS=Mus musculus GN=Tubgcp3 PE=1 SV=2	1	26	26	26	17	18	15	16	19	16	16	15	14	17	15	17	17	18	15	16	19	16	16	15	14	17	15	17	17	18	15	16	19	16	16	15	14	17	15	17	36.2	36.2
Q99P88	Q99P88	28	28	28	Nuclear pore complex protein Nup155	Nup155	sp|Q99P88|NU155_MOUSE Nuclear pore complex protein Nup155 OS=Mus musculus GN=Nup155 PE=1 SV=1	1	28	28	28	22	23	23	24	23	24	9	9	10	12	12	12	22	23	23	24	23	24	9	9	10	12	12	12	22	23	23	24	23	24	9	9	10	12	12	12	28.3	28.3
P51612	P51612	17	17	17	DNA repair protein complementing XP-C cells homolog	Xpc	sp|P51612|XPC_MOUSE DNA repair protein complementing XP-C cells homolog OS=Mus musculus GN=Xpc PE=1 SV=2	1	17	17	17	8	9	10	10	9	10	16	15	14	13	14	12	8	9	10	10	9	10	16	15	14	13	14	12	8	9	10	10	9	10	16	15	14	13	14	12	24.4	24.4
Q61655	Q61655	14	14	13	ATP-dependent RNA helicase DDX19A	Ddx19a	sp|Q61655|DD19A_MOUSE ATP-dependent RNA helicase DDX19A OS=Mus musculus GN=Ddx19a PE=1 SV=2	1	14	14	13	11	13	12	13	12	11	10	8	7	7	7	7	11	13	12	13	12	11	10	8	7	7	7	7	10	12	11	12	11	10	9	7	6	6	6	6	33.3	33.3
Q03145;P54763;Q61772;P35991;Q60629;P29319;O09127	Q03145	22;2;2;1;1;1;1	22;2;2;1;1;1;1	20;0;0;0;0;0;0	Ephrin type-A receptor 2	Epha2	sp|Q03145|EPHA2_MOUSE Ephrin type-A receptor 2 OS=Mus musculus GN=Epha2 PE=1 SV=3	7	22	22	20	19	22	17	20	19	18	13	13	10	11	12	10	19	22	17	20	19	18	13	13	10	11	12	10	17	20	15	18	17	16	11	11	8	9	10	9	31.8	31.8
P08752	P08752	18	18	9	Guanine nucleotide-binding protein G(i) subunit alpha-2	Gnai2	sp|P08752|GNAI2_MOUSE Guanine nucleotide-binding protein G(i) subunit alpha-2 OS=Mus musculus GN=Gnai2 PE=1 SV=5	1	18	18	9	16	17	16	14	15	16	10	10	10	11	10	10	16	17	16	14	15	16	10	10	10	11	10	10	8	9	8	8	7	8	5	5	4	6	4	4	61.1	61.1
Q6P7W0	Q6P7W0	3	3	3	Sentrin-specific protease 6	Senp6	sp|Q6P7W0|SENP6_MOUSE Sentrin-specific protease 6 OS=Mus musculus GN=Senp6 PE=1 SV=3	1	3	3	3	3	3	2	2	2	3	1	1	1	1	2	2	3	3	2	2	2	3	1	1	1	1	2	2	3	3	2	2	2	3	1	1	1	1	2	2	3	3
Q03141;Q8VHJ5	Q03141	22;5	17;1	17;1	MAP/microtubule affinity-regulating kinase 3	Mark3	sp|Q03141|MARK3_MOUSE MAP/microtubule affinity-regulating kinase 3 OS=Mus musculus GN=Mark3 PE=1 SV=2	2	22	17	17	15	19	15	16	18	17	15	17	17	14	13	10	12	15	11	13	14	13	13	14	14	12	12	9	12	15	11	13	14	13	13	14	14	12	12	9	40.5	32.1
Q80WC1	Q80WC1	19	19	19	Ubinuclein-2	Ubn2	sp|Q80WC1|UBN2_MOUSE Ubinuclein-2 OS=Mus musculus GN=Ubn2 PE=1 SV=2	1	19	19	19	16	15	10	9	12	12	15	15	12	14	15	11	16	15	10	9	12	12	15	15	12	14	15	11	16	15	10	9	12	12	15	15	12	14	15	11	18.2	18.2
Q8C0C7	Q8C0C7	18	18	18	Phenylalanine--tRNA ligase alpha subunit	Farsa	sp|Q8C0C7|SYFA_MOUSE Phenylalanine--tRNA ligase alpha subunit OS=Mus musculus GN=Farsa PE=1 SV=1	1	18	18	18	16	17	18	16	18	18	8	9	9	9	9	7	16	17	18	16	18	18	8	9	9	9	9	7	16	17	18	16	18	18	8	9	9	9	9	7	46.5	46.5
Q9QZD9	Q9QZD9	14	14	14	Eukaryotic translation initiation factor 3 subunit I	Eif3i	sp|Q9QZD9|EIF3I_MOUSE Eukaryotic translation initiation factor 3 subunit I OS=Mus musculus GN=Eif3i PE=1 SV=1	1	14	14	14	13	14	14	13	14	12	12	11	10	9	9	10	13	14	14	13	14	12	12	11	10	9	9	10	13	14	14	13	14	12	12	11	10	9	9	10	62.5	62.5
Q3TJD7	Q3TJD7	15	15	15	PDZ and LIM domain protein 7	Pdlim7	sp|Q3TJD7|PDLI7_MOUSE PDZ and LIM domain protein 7 OS=Mus musculus GN=Pdlim7 PE=1 SV=1	1	15	15	15	15	14	14	11	15	15	7	8	5	9	7	5	15	14	14	11	15	15	7	8	5	9	7	5	15	14	14	11	15	15	7	8	5	9	7	5	51	51
A2ARV4	A2ARV4	101	101	101	Low-density lipoprotein receptor-related protein 2	Lrp2	sp|A2ARV4|LRP2_MOUSE Low-density lipoprotein receptor-related protein 2 OS=Mus musculus GN=Lrp2 PE=1 SV=1	1	101	101	101	73	78	89	89	67	63	29	32	34	30	17	12	73	78	89	89	67	63	29	32	34	30	17	12	73	78	89	89	67	63	29	32	34	30	17	12	29	29
Q9CZX5	Q9CZX5	6	6	6	PIN2/TERF1-interacting telomerase inhibitor 1	Pinx1	sp|Q9CZX5|PINX1_MOUSE PIN2/TERF1-interacting telomerase inhibitor 1 OS=Mus musculus GN=Pinx1 PE=1 SV=2	1	6	6	6	4	5	5	5	5	5	6	5	5	6	6	6	4	5	5	5	5	5	6	5	5	6	6	6	4	5	5	5	5	5	6	5	5	6	6	6	25	25
P59708	P59708	6	6	6	Splicing factor 3B subunit 6	Sf3b6	sp|P59708|SF3B6_MOUSE Splicing factor 3B subunit 6 OS=Mus musculus GN=Sf3b6 PE=1 SV=1	1	6	6	6	6	6	5	5	6	6	4	4	4	4	5	3	6	6	5	5	6	6	4	4	4	4	5	3	6	6	5	5	6	6	4	4	4	4	5	3	51.2	51.2
P27612	P27612	26	26	26	Phospholipase A-2-activating protein	Plaa	sp|P27612|PLAP_MOUSE Phospholipase A-2-activating protein OS=Mus musculus GN=Plaa PE=1 SV=4	1	26	26	26	23	23	22	17	19	21	16	16	12	15	13	13	23	23	22	17	19	21	16	16	12	15	13	13	23	23	22	17	19	21	16	16	12	15	13	13	35.9	35.9
P51150	P51150	9	9	9	Ras-related protein Rab-7a	Rab7a	sp|P51150|RAB7A_MOUSE Ras-related protein Rab-7a OS=Mus musculus GN=Rab7a PE=1 SV=2	1	9	9	9	8	8	6	6	6	7	5	6	4	6	4	5	8	8	6	6	6	7	5	6	4	6	4	5	8	8	6	6	6	7	5	6	4	6	4	5	51.7	51.7
Q9ERD7	Q9ERD7	20	6	6	Tubulin beta-3 chain	Tubb3	sp|Q9ERD7|TBB3_MOUSE Tubulin beta-3 chain OS=Mus musculus GN=Tubb3 PE=1 SV=1	1	20	6	6	19	20	20	18	20	20	18	17	18	16	17	17	6	6	6	6	6	6	6	6	5	4	5	5	6	6	6	6	6	6	6	6	5	4	5	5	60.4	27.8
Q9CZ30	Q9CZ30	21	21	21	Obg-like ATPase 1	Ola1	sp|Q9CZ30|OLA1_MOUSE Obg-like ATPase 1 OS=Mus musculus GN=Ola1 PE=1 SV=1	1	21	21	21	18	18	19	19	18	17	13	11	10	7	8	9	18	18	19	19	18	17	13	11	10	7	8	9	18	18	19	19	18	17	13	11	10	7	8	9	55.1	55.1
Q60960	Q60960	13	13	9	Importin subunit alpha-5;Importin subunit alpha-5, N-terminally processed	Kpna1	sp|Q60960|IMA5_MOUSE Importin subunit alpha-5 OS=Mus musculus GN=Kpna1 PE=1 SV=2	1	13	13	9	12	13	13	13	11	11	7	7	8	6	5	5	12	13	13	13	11	11	7	7	8	6	5	5	8	9	9	9	8	8	5	4	6	4	3	4	32.9	32.9
Q3TJM4	Q3TJM4	12	12	12	Centromere protein T	Cenpt	sp|Q3TJM4|CENPT_MOUSE Centromere protein T OS=Mus musculus GN=Cenpt PE=2 SV=2	1	12	12	12	8	6	8	6	7	9	10	10	9	7	9	10	8	6	8	6	7	9	10	10	9	7	9	10	8	6	8	6	7	9	10	10	9	7	9	10	37.3	37.3
P04104	P04104	10	2	1	Keratin, type II cytoskeletal 1	Krt1	sp|P04104|K2C1_MOUSE Keratin, type II cytoskeletal 1 OS=Mus musculus GN=Krt1 PE=1 SV=4	1	10	2	1	6	6	6	6	6	5	9	8	8	9	9	9	1	1	0	0	1	0	1	0	0	1	1	1	0	0	0	0	0	0	1	0	0	1	0	0	8.9	2.8
A6PWY4	A6PWY4	9	9	9	WD repeat-containing protein 76	Wdr76	sp|A6PWY4|WDR76_MOUSE WD repeat-containing protein 76 OS=Mus musculus GN=Wdr76 PE=1 SV=1	1	9	9	9	6	5	5	4	6	6	7	7	7	7	5	7	6	5	5	4	6	6	7	7	7	7	5	7	6	5	5	4	6	6	7	7	7	7	5	7	17.7	17.7
Q9Z2I8	Q9Z2I8	15	15	15	Succinyl-CoA ligase [GDP-forming] subunit beta, mitochondrial	Suclg2	sp|Q9Z2I8|SUCB2_MOUSE Succinate--CoA ligase [GDP-forming] subunit beta, mitochondrial OS=Mus musculus GN=Suclg2 PE=1 SV=3	1	15	15	15	15	14	15	15	15	14	9	11	11	11	11	8	15	14	15	15	15	14	9	11	11	11	11	8	15	14	15	15	15	14	9	11	11	11	11	8	43	43
Q8BWY3	Q8BWY3	19	19	19	Eukaryotic peptide chain release factor subunit 1	Etf1	sp|Q8BWY3|ERF1_MOUSE Eukaryotic peptide chain release factor subunit 1 OS=Mus musculus GN=Etf1 PE=1 SV=4	1	19	19	19	19	17	17	17	19	15	13	16	6	8	11	12	19	17	17	17	19	15	13	16	6	8	11	12	19	17	17	17	19	15	13	16	6	8	11	12	59	59
Q99NH0	Q99NH0	32	32	32	Ankyrin repeat domain-containing protein 17	Ankrd17	sp|Q99NH0|ANR17_MOUSE Ankyrin repeat domain-containing protein 17 OS=Mus musculus GN=Ankrd17 PE=1 SV=2	1	32	32	32	28	28	28	22	26	21	20	17	21	17	16	10	28	28	28	22	26	21	20	17	21	17	16	10	28	28	28	22	26	21	20	17	21	17	16	10	17	17
Q9R1X4	Q9R1X4	19	19	19	Protein timeless homolog	Timeless	sp|Q9R1X4|TIM_MOUSE Protein timeless homolog OS=Mus musculus GN=Timeless PE=1 SV=3	1	19	19	19	13	12	13	12	15	15	12	16	10	11	12	11	13	12	13	12	15	15	12	16	10	11	12	11	13	12	13	12	15	15	12	16	10	11	12	11	22.3	22.3
P70700	P70700	19	19	19	DNA-directed RNA polymerase I subunit RPA2	Polr1b	sp|P70700|RPA2_MOUSE DNA-directed RNA polymerase I subunit RPA2 OS=Mus musculus GN=Polr1b PE=1 SV=2	1	19	19	19	17	17	18	18	19	18	11	11	10	11	9	10	17	17	18	18	19	18	11	11	10	11	9	10	17	17	18	18	19	18	11	11	10	11	9	10	19.3	19.3
Q99KG3	Q99KG3	22	22	22	RNA-binding protein 10	Rbm10	sp|Q99KG3|RBM10_MOUSE RNA-binding protein 10 OS=Mus musculus GN=Rbm10 PE=1 SV=1	1	22	22	22	19	17	19	16	16	16	11	14	12	13	12	11	19	17	19	16	16	16	11	14	12	13	12	11	19	17	19	16	16	16	11	14	12	13	12	11	34.1	34.1
Q9R1K9;P41209	Q9R1K9	6;1	6;1	6;1	Centrin-2	Cetn2	sp|Q9R1K9|CETN2_MOUSE Centrin-2 OS=Mus musculus GN=Cetn2 PE=1 SV=1	2	6	6	6	6	5	6	6	5	5	6	4	4	4	4	4	6	5	6	6	5	5	6	4	4	4	4	4	6	5	6	6	5	5	6	4	4	4	4	4	52.9	52.9
P14685	P14685	22	22	22	26S proteasome non-ATPase regulatory subunit 3	Psmd3	sp|P14685|PSMD3_MOUSE 26S proteasome non-ATPase regulatory subunit 3 OS=Mus musculus GN=Psmd3 PE=1 SV=3	1	22	22	22	20	20	18	18	20	18	14	12	13	10	10	13	20	20	18	18	20	18	14	12	13	10	10	13	20	20	18	18	20	18	14	12	13	10	10	13	43	43
P37913	P37913	36	36	36	DNA ligase 1	Lig1	sp|P37913|DNLI1_MOUSE DNA ligase 1 OS=Mus musculus GN=Lig1 PE=1 SV=2	1	36	36	36	29	30	30	30	29	27	21	17	9	12	12	10	29	30	30	30	29	27	21	17	9	12	12	10	29	30	30	30	29	27	21	17	9	12	12	10	45.2	45.2
Q9QUI0	Q9QUI0	11	11	5	Transforming protein RhoA	Rhoa	sp|Q9QUI0|RHOA_MOUSE Transforming protein RhoA OS=Mus musculus GN=Rhoa PE=1 SV=1	1	11	11	5	10	9	11	11	8	10	9	8	7	8	7	4	10	9	11	11	8	10	9	8	7	8	7	4	5	4	5	5	3	5	4	4	3	3	3	1	73.6	73.6
Q148V8	Q148V8	31	31	31	Protein FAM83H	Fam83h	sp|Q148V8|FA83H_MOUSE Protein FAM83H OS=Mus musculus GN=Fam83h PE=1 SV=1	1	31	31	31	21	22	25	23	24	27	13	10	16	14	14	11	21	22	25	23	24	27	13	10	16	14	14	11	21	22	25	23	24	27	13	10	16	14	14	11	38.2	38.2
P08122	P08122	13	13	13	Collagen alpha-2(IV) chain;Canstatin	Col4a2	sp|P08122|CO4A2_MOUSE Collagen alpha-2(IV) chain OS=Mus musculus GN=Col4a2 PE=1 SV=4	1	13	13	13	12	12	13	13	11	12	9	7	8	9	4	5	12	12	13	13	11	12	9	7	8	9	4	5	12	12	13	13	11	12	9	7	8	9	4	5	12.2	12.2
Q8VDQ9	Q8VDQ9	17	17	17	Protein KRI1 homolog	Kri1	sp|Q8VDQ9|KRI1_MOUSE Protein KRI1 homolog OS=Mus musculus GN=Kri1 PE=1 SV=3	1	17	17	17	15	15	13	11	14	13	9	8	11	11	11	8	15	15	13	11	14	13	9	8	11	11	11	8	15	15	13	11	14	13	9	8	11	11	11	8	26.1	26.1
Q61598	Q61598	29	29	23	Rab GDP dissociation inhibitor beta	Gdi2	sp|Q61598|GDIB_MOUSE Rab GDP dissociation inhibitor beta OS=Mus musculus GN=Gdi2 PE=1 SV=1	1	29	29	23	28	28	28	28	25	25	9	10	10	11	6	8	28	28	28	28	25	25	9	10	10	11	6	8	22	22	22	22	20	19	8	8	8	9	5	6	70.3	70.3
Q9CQM9	Q9CQM9	21	21	21	Glutaredoxin-3	Glrx3	sp|Q9CQM9|GLRX3_MOUSE Glutaredoxin-3 OS=Mus musculus GN=Glrx3 PE=1 SV=1	1	21	21	21	20	19	19	20	18	18	8	8	10	9	8	9	20	19	19	20	18	18	8	8	10	9	8	9	20	19	19	20	18	18	8	8	10	9	8	9	72.4	72.4
O35344	O35344	15	15	10	Importin subunit alpha-4	Kpna3	sp|O35344|IMA4_MOUSE Importin subunit alpha-4 OS=Mus musculus GN=Kpna3 PE=1 SV=1	1	15	15	10	12	13	12	12	13	14	11	7	9	6	7	8	12	13	12	12	13	14	11	7	9	6	7	8	9	10	10	10	10	10	8	6	6	4	5	5	41.7	41.7
Q7TMK6	Q7TMK6	27	27	26	Protein Hook homolog 2	Hook2	sp|Q7TMK6|HOOK2_MOUSE Protein Hook homolog 2 OS=Mus musculus GN=Hook2 PE=1 SV=3	1	27	27	26	23	19	22	18	23	21	14	18	15	11	11	11	23	19	22	18	23	21	14	18	15	11	11	11	22	19	22	18	22	21	13	17	15	11	11	11	47.2	47.2
O70378	O70378	10	10	10	ER membrane protein complex subunit 8	Emc8	sp|O70378|EMC8_MOUSE ER membrane protein complex subunit 8 OS=Mus musculus GN=Emc8 PE=1 SV=1	1	10	10	10	10	10	10	9	10	10	6	6	6	6	6	6	10	10	10	9	10	10	6	6	6	6	6	6	10	10	10	9	10	10	6	6	6	6	6	6	65.2	65.2
Q3TIX9	Q3TIX9	17	17	17	U4/U6.U5 tri-snRNP-associated protein 2	Usp39	sp|Q3TIX9|SNUT2_MOUSE U4/U6.U5 tri-snRNP-associated protein 2 OS=Mus musculus GN=Usp39 PE=1 SV=2	1	17	17	17	16	15	15	14	16	15	11	11	13	11	13	8	16	15	15	14	16	15	11	11	13	11	13	8	16	15	15	14	16	15	11	11	13	11	13	8	35.3	35.3
Q9JJ48	Q9JJ48	10	10	10	Zinc finger CCCH domain-containing protein 8	Zc3h8	sp|Q9JJ48|ZC3H8_MOUSE Zinc finger CCCH domain-containing protein 8 OS=Mus musculus GN=Zc3h8 PE=1 SV=2	1	10	10	10	7	6	8	6	9	9	8	9	7	7	7	7	7	6	8	6	9	9	8	9	7	7	7	7	7	6	8	6	9	9	8	9	7	7	7	7	37.4	37.4
P46664	P46664	17	17	17	Adenylosuccinate synthetase isozyme 2	Adss	sp|P46664|PURA2_MOUSE Adenylosuccinate synthetase isozyme 2 OS=Mus musculus GN=Adss PE=1 SV=2	1	17	17	17	16	14	14	16	15	15	7	5	5	5	5	7	16	14	14	16	15	15	7	5	5	5	5	7	16	14	14	16	15	15	7	5	5	5	5	7	47.8	47.8
O88967	O88967	21	21	21	ATP-dependent zinc metalloprotease YME1L1	Yme1l1	sp|O88967|YMEL1_MOUSE ATP-dependent zinc metalloprotease YME1L1 OS=Mus musculus GN=Yme1l1 PE=1 SV=1	1	21	21	21	16	17	17	16	16	18	10	14	9	10	9	11	16	17	17	16	16	18	10	14	9	10	9	11	16	17	17	16	16	18	10	14	9	10	9	11	34.3	34.3
Q5SU73	Q5SU73	10	10	10	Coilin	Coil	sp|Q5SU73|COIL_MOUSE Coilin OS=Mus musculus GN=Coil PE=1 SV=1	1	10	10	10	8	9	10	8	9	10	9	6	8	7	7	8	8	9	10	8	9	10	9	6	8	7	7	8	8	9	10	8	9	10	9	6	8	7	7	8	24.9	24.9
Q9WUM5	Q9WUM5	7	7	7	Succinyl-CoA ligase [ADP/GDP-forming] subunit alpha, mitochondrial	Suclg1	sp|Q9WUM5|SUCA_MOUSE Succinate--CoA ligase [ADP/GDP-forming] subunit alpha, mitochondrial OS=Mus musculus GN=Suclg1 PE=1 SV=4	1	7	7	7	7	7	7	7	7	6	5	6	6	6	6	6	7	7	7	7	7	6	5	6	6	6	6	6	7	7	7	7	7	6	5	6	6	6	6	6	27.7	27.7
Q7TMF2	Q7TMF2	10	10	10	3-5 exoribonuclease 1	Eri1	sp|Q7TMF2|ERI1_MOUSE 3-5 exoribonuclease 1 OS=Mus musculus GN=Eri1 PE=1 SV=2	1	10	10	10	9	9	8	7	6	7	6	7	8	8	7	7	9	9	8	7	6	7	6	7	8	8	7	7	9	9	8	7	6	7	6	7	8	8	7	7	32.2	32.2
Q922V4	Q922V4	15	15	15	Pleiotropic regulator 1	Plrg1	sp|Q922V4|PLRG1_MOUSE Pleiotropic regulator 1 OS=Mus musculus GN=Plrg1 PE=1 SV=1	1	15	15	15	14	13	14	11	13	14	9	7	6	8	9	7	14	13	14	11	13	14	9	7	6	8	9	7	14	13	14	11	13	14	9	7	6	8	9	7	39	39
Q922J9	Q922J9	14	14	14	Fatty acyl-CoA reductase 1	Far1	sp|Q922J9|FACR1_MOUSE Fatty acyl-CoA reductase 1 OS=Mus musculus GN=Far1 PE=1 SV=1	1	14	14	14	12	11	12	11	11	12	12	11	9	11	9	10	12	11	12	11	11	12	12	11	9	11	9	10	12	11	12	11	11	12	12	11	9	11	9	10	28.9	28.9
Q9CZ13	Q9CZ13	18	18	17	Cytochrome b-c1 complex subunit 1, mitochondrial	Uqcrc1	sp|Q9CZ13|QCR1_MOUSE Cytochrome b-c1 complex subunit 1, mitochondrial OS=Mus musculus GN=Uqcrc1 PE=1 SV=2	1	18	18	17	17	18	16	16	16	17	10	13	7	9	8	8	17	18	16	16	16	17	10	13	7	9	8	8	16	17	16	15	15	16	9	12	6	8	7	7	53.3	53.3
Q9CYC5	Q9CYC5	10	10	10	Kinetochore-associated protein DSN1 homolog	Dsn1	sp|Q9CYC5|DSN1_MOUSE Kinetochore-associated protein DSN1 homolog OS=Mus musculus GN=Dsn1 PE=1 SV=1	1	10	10	10	5	5	6	4	5	6	6	9	8	8	8	9	5	5	6	4	5	6	6	9	8	8	8	9	5	5	6	4	5	6	6	9	8	8	8	9	38.5	38.5
O70445	O70445	9	9	9	BRCA1-associated RING domain protein 1	Bard1	sp|O70445|BARD1_MOUSE BRCA1-associated RING domain protein 1 OS=Mus musculus GN=Bard1 PE=2 SV=1	1	9	9	9	7	7	7	7	7	9	3	5	2	3	0	2	7	7	7	7	7	9	3	5	2	3	0	2	7	7	7	7	7	9	3	5	2	3	0	2	17.6	17.6
Q9Z2T6	Q9Z2T6	29	2	1	Keratin, type II cuticular Hb5	Krt85	sp|Q9Z2T6|KRT85_MOUSE Keratin, type II cuticular Hb5 OS=Mus musculus GN=Krt85 PE=1 SV=2	1	29	2	1	5	3	2	2	3	3	2	2	9	10	28	28	0	0	0	0	0	0	0	0	0	0	1	2	0	0	0	0	0	0	0	0	0	0	0	1	44.6	6.1
O35381;Q64G17	O35381	10;3	10;3	8;2	Acidic leucine-rich nuclear phosphoprotein 32 family member A	Anp32a	sp|O35381|AN32A_MOUSE Acidic leucine-rich nuclear phosphoprotein 32 family member A OS=Mus musculus GN=Anp32a PE=1 SV=1	2	10	10	8	8	10	8	7	9	9	5	6	5	6	6	5	8	10	8	7	9	9	5	6	5	6	6	5	6	8	6	5	7	7	3	4	3	4	4	3	37.7	37.7
Q9DB20	Q9DB20	8	8	7	ATP synthase subunit O, mitochondrial	Atp5o	sp|Q9DB20|ATPO_MOUSE ATP synthase subunit O, mitochondrial OS=Mus musculus GN=Atp5o PE=1 SV=1	1	8	8	7	7	7	7	6	7	7	6	6	5	5	4	6	7	7	7	6	7	7	6	6	5	5	4	6	7	7	7	6	7	7	6	6	5	5	4	6	45.5	45.5
Q61768;P28738	Q61768	40;7	40;7	32;1	Kinesin-1 heavy chain	Kif5b	sp|Q61768|KINH_MOUSE Kinesin-1 heavy chain OS=Mus musculus GN=Kif5b PE=1 SV=3	2	40	40	32	35	31	33	32	32	29	14	19	11	9	10	9	35	31	33	32	32	29	14	19	11	9	10	9	28	26	26	25	26	23	11	15	7	6	6	4	48.4	48.4
Q8VE73;Q80TT8	Q8VE73	38;2	38;2	38;2	Cullin-7	Cul7	sp|Q8VE73|CUL7_MOUSE Cullin-7 OS=Mus musculus GN=Cul7 PE=1 SV=2	2	38	38	38	31	28	31	26	30	30	16	17	18	16	14	13	31	28	31	26	30	30	16	17	18	16	14	13	31	28	31	26	30	30	16	17	18	16	14	13	29.5	29.5
O35134	O35134	24	24	24	DNA-directed RNA polymerase I subunit RPA1	Polr1a	sp|O35134|RPA1_MOUSE DNA-directed RNA polymerase I subunit RPA1 OS=Mus musculus GN=Polr1a PE=1 SV=2	1	24	24	24	16	19	20	15	18	21	16	16	13	16	12	10	16	19	20	15	18	21	16	16	13	16	12	10	16	19	20	15	18	21	16	16	13	16	12	10	19.9	19.9
Q9DC23	Q9DC23	18	18	18	DnaJ homolog subfamily C member 10	Dnajc10	sp|Q9DC23|DJC10_MOUSE DnaJ homolog subfamily C member 10 OS=Mus musculus GN=Dnajc10 PE=1 SV=2	1	18	18	18	16	16	16	14	11	10	10	7	6	7	4	5	16	16	16	14	11	10	10	7	6	7	4	5	16	16	16	14	11	10	10	7	6	7	4	5	25.3	25.3
Q91WK2	Q91WK2	16	16	16	Eukaryotic translation initiation factor 3 subunit H	Eif3h	sp|Q91WK2|EIF3H_MOUSE Eukaryotic translation initiation factor 3 subunit H OS=Mus musculus GN=Eif3h PE=1 SV=1	1	16	16	16	12	13	14	14	13	14	10	10	6	5	8	9	12	13	14	14	13	14	10	10	6	5	8	9	12	13	14	14	13	14	10	10	6	5	8	9	44.6	44.6
Q9Z2I9	Q9Z2I9	16	16	16	Succinyl-CoA ligase [ADP-forming] subunit beta, mitochondrial	Sucla2	sp|Q9Z2I9|SUCB1_MOUSE Succinate--CoA ligase [ADP-forming] subunit beta, mitochondrial OS=Mus musculus GN=Sucla2 PE=1 SV=2	1	16	16	16	14	14	14	15	15	15	9	11	9	8	6	6	14	14	14	15	15	15	9	11	9	8	6	6	14	14	14	15	15	15	9	11	9	8	6	6	36.1	36.1
Q6NSQ7	Q6NSQ7	17	17	17	Protein LTV1 homolog	Ltv1	sp|Q6NSQ7|LTV1_MOUSE Protein LTV1 homolog OS=Mus musculus GN=Ltv1 PE=1 SV=2	1	17	17	17	14	15	14	16	14	15	10	9	11	12	10	9	14	15	14	16	14	15	10	9	11	12	10	9	14	15	14	16	14	15	10	9	11	12	10	9	43	43
Q9EPU4	Q9EPU4	30	30	30	Cleavage and polyadenylation specificity factor subunit 1	Cpsf1	sp|Q9EPU4|CPSF1_MOUSE Cleavage and polyadenylation specificity factor subunit 1 OS=Mus musculus GN=Cpsf1 PE=1 SV=1	1	30	30	30	27	28	22	22	25	25	12	15	13	17	16	16	27	28	22	22	25	25	12	15	13	17	16	16	27	28	22	22	25	25	12	15	13	17	16	16	23.1	23.1
Q6NZF1	Q6NZF1	26	26	26	Zinc finger CCCH domain-containing protein 11A	Zc3h11a	sp|Q6NZF1|ZC11A_MOUSE Zinc finger CCCH domain-containing protein 11A OS=Mus musculus GN=Zc3h11a PE=1 SV=1	1	26	26	26	21	21	20	21	19	20	13	11	13	15	13	12	21	21	20	21	19	20	13	11	13	15	13	12	21	21	20	21	19	20	13	11	13	15	13	12	45.8	45.8
Q9CXL3	Q9CXL3	8	8	8	Uncharacterized protein C7orf50 homolog		sp|Q9CXL3|CG050_MOUSE Uncharacterized protein C7orf50 homolog OS=Mus musculus PE=1 SV=3	1	8	8	8	7	7	8	7	7	7	6	7	7	7	6	6	7	7	8	7	7	7	6	7	7	7	6	6	7	7	8	7	7	7	6	7	7	7	6	6	49.7	49.7
Q3UHX9	Q3UHX9	11	11	11	Putative methyltransferase C9orf114 homolog	D2Wsu81e	sp|Q3UHX9|CI114_MOUSE Putative methyltransferase C9orf114 homolog OS=Mus musculus GN=Spout1 PE=1 SV=1	1	11	11	11	9	9	8	10	10	10	9	9	10	9	8	7	9	9	8	10	10	10	9	9	10	9	8	7	9	9	8	10	10	10	9	9	10	9	8	7	28.6	28.6
Q99PP2	Q99PP2	44	44	44	Zinc finger protein 318	Znf318	sp|Q99PP2|ZN318_MOUSE Zinc finger protein 318 (Fragment) OS=Mus musculus GN=Znf318 PE=1 SV=2	1	44	44	44	34	35	33	30	40	38	20	16	16	14	21	21	34	35	33	30	40	38	20	16	16	14	21	21	34	35	33	30	40	38	20	16	16	14	21	21	29.7	29.7
Q9CWU9	Q9CWU9	9	9	9	Nucleoporin Nup37	Nup37	sp|Q9CWU9|NUP37_MOUSE Nucleoporin Nup37 OS=Mus musculus GN=Nup37 PE=1 SV=2	1	9	9	9	9	9	7	9	9	9	8	7	6	6	7	7	9	9	7	9	9	9	8	7	6	6	7	7	9	9	7	9	9	9	8	7	6	6	7	7	35.3	35.3
Q8C6P8	Q8C6P8	12	12	12	Zinc finger protein 57	Zfp57	sp|Q8C6P8|ZFP57_MOUSE Zinc finger protein 57 OS=Mus musculus GN=Zfp57 PE=1 SV=1	1	12	12	12	12	11	11	10	12	10	7	7	6	7	7	6	12	11	11	10	12	10	7	7	6	7	7	6	12	11	11	10	12	10	7	7	6	7	7	6	33	33
Q9CTH6	Q9CTH6	8	8	8	rRNA-processing protein FCF1 homolog	Fcf1	sp|Q9CTH6|FCF1_MOUSE rRNA-processing protein FCF1 homolog OS=Mus musculus GN=Fcf1 PE=2 SV=2	1	8	8	8	4	2	4	4	5	4	4	5	5	4	3	4	4	2	4	4	5	4	4	5	5	4	3	4	4	2	4	4	5	4	4	5	5	4	3	4	46	46
P24270	P24270	25	25	25	Catalase	Cat	sp|P24270|CATA_MOUSE Catalase OS=Mus musculus GN=Cat PE=1 SV=4	1	25	25	25	25	22	23	23	22	22	7	7	12	10	8	9	25	22	23	23	22	22	7	7	12	10	8	9	25	22	23	23	22	22	7	7	12	10	8	9	59.4	59.4
P56399	P56399	33	33	33	Ubiquitin carboxyl-terminal hydrolase 5	Usp5	sp|P56399|UBP5_MOUSE Ubiquitin carboxyl-terminal hydrolase 5 OS=Mus musculus GN=Usp5 PE=1 SV=1	1	33	33	33	30	30	29	28	28	28	16	12	11	14	13	11	30	30	29	28	28	28	16	12	11	14	13	11	30	30	29	28	28	28	16	12	11	14	13	11	49	49
F7BJB9	F7BJB9	27	27	27		Morc3	sp|F7BJB9|MORC3_MOUSE MORC family CW-type zinc finger protein 3 OS=Mus musculus GN=Morc3 PE=1 SV=1	1	27	27	27	23	22	21	20	21	23	19	22	19	13	20	17	23	22	21	20	21	23	19	22	19	13	20	17	23	22	21	20	21	23	19	22	19	13	20	17	39.6	39.6
Q6P4S8	Q6P4S8	30	30	30	Integrator complex subunit 1	Ints1	sp|Q6P4S8|INT1_MOUSE Integrator complex subunit 1 OS=Mus musculus GN=Ints1 PE=1 SV=2	1	30	30	30	21	21	27	21	23	23	18	19	13	15	15	13	21	21	27	21	23	23	18	19	13	15	15	13	21	21	27	21	23	23	18	19	13	15	15	13	17.5	17.5
O88796	O88796	8	8	8	Ribonuclease P protein subunit p30	Rpp30	sp|O88796|RPP30_MOUSE Ribonuclease P protein subunit p30 OS=Mus musculus GN=Rpp30 PE=1 SV=1	1	8	8	8	6	7	6	6	6	7	7	7	6	7	6	7	6	7	6	6	6	7	7	7	6	7	6	7	6	7	6	6	6	7	7	7	6	7	6	7	45.1	45.1
Q9CSN1	Q9CSN1	20	20	20	SNW domain-containing protein 1	Snw1	sp|Q9CSN1|SNW1_MOUSE SNW domain-containing protein 1 OS=Mus musculus GN=Snw1 PE=1 SV=3	1	20	20	20	18	19	16	18	16	17	11	8	9	10	10	12	18	19	16	18	16	17	11	8	9	10	10	12	18	19	16	18	16	17	11	8	9	10	10	12	43.1	43.1
Q8R0X7	Q8R0X7	13	13	13	Sphingosine-1-phosphate lyase 1	Sgpl1	sp|Q8R0X7|SGPL1_MOUSE Sphingosine-1-phosphate lyase 1 OS=Mus musculus GN=Sgpl1 PE=1 SV=1	1	13	13	13	10	11	11	9	11	10	8	8	7	7	8	8	10	11	11	9	11	10	8	8	7	7	8	8	10	11	11	9	11	10	8	8	7	7	8	8	23.8	23.8
O35682	O35682	4	4	4	Myeloid-associated differentiation marker	Myadm	sp|O35682|MYADM_MOUSE Myeloid-associated differentiation marker OS=Mus musculus GN=Myadm PE=1 SV=2	1	4	4	4	3	3	4	4	4	4	3	3	2	3	3	3	3	3	4	4	4	4	3	3	2	3	3	3	3	3	4	4	4	4	3	3	2	3	3	3	15.6	15.6
E9Q6W4	E9Q6W4	11	11	11		Zfp296	sp|E9Q6W4|ZN296_MOUSE Zinc finger protein 296 OS=Mus musculus GN=Znf296 PE=1 SV=1	1	11	11	11	7	7	9	7	9	10	7	9	10	9	8	9	7	7	9	7	9	10	7	9	10	9	8	9	7	7	9	7	9	10	7	9	10	9	8	9	45.8	45.8
Q01768	Q01768	12	12	7	Nucleoside diphosphate kinase B	Nme2	sp|Q01768|NDKB_MOUSE Nucleoside diphosphate kinase B OS=Mus musculus GN=Nme2 PE=1 SV=1	1	12	12	7	11	12	10	10	10	10	6	4	5	7	4	4	11	12	10	10	10	10	6	4	5	7	4	4	6	7	5	5	5	5	3	3	3	4	3	2	77	77
P62309	P62309	3	3	3	Small nuclear ribonucleoprotein G	Snrpg	sp|P62309|RUXG_MOUSE Small nuclear ribonucleoprotein G OS=Mus musculus GN=Snrpg PE=1 SV=1	1	3	3	3	3	3	3	2	3	3	2	2	2	3	2	2	3	3	3	2	3	3	2	2	2	3	2	2	3	3	3	2	3	3	2	2	2	3	2	2	26.3	26.3
P35486	P35486	19	19	19	Pyruvate dehydrogenase E1 component subunit alpha, somatic form, mitochondrial	Pdha1	sp|P35486|ODPA_MOUSE Pyruvate dehydrogenase E1 component subunit alpha, somatic form, mitochondrial OS=Mus musculus GN=Pdha1 PE=1 SV=1	1	19	19	19	18	17	18	17	18	19	8	9	12	10	8	9	18	17	18	17	18	19	8	9	12	10	8	9	18	17	18	17	18	19	8	9	12	10	8	9	55.6	55.6
Q8K2B3	Q8K2B3	27	27	27	Succinate dehydrogenase [ubiquinone] flavoprotein subunit, mitochondrial	Sdha	sp|Q8K2B3|SDHA_MOUSE Succinate dehydrogenase [ubiquinone] flavoprotein subunit, mitochondrial OS=Mus musculus GN=Sdha PE=1 SV=1	1	27	27	27	25	25	26	24	26	26	10	13	12	11	9	9	25	25	26	24	26	26	10	13	12	11	9	9	25	25	26	24	26	26	10	13	12	11	9	9	60.1	60.1
Q9Z1Z0	Q9Z1Z0	26	26	26	General vesicular transport factor p115	Uso1	sp|Q9Z1Z0|USO1_MOUSE General vesicular transport factor p115 OS=Mus musculus GN=Uso1 PE=1 SV=2	1	26	26	26	20	19	19	23	20	20	14	17	16	16	12	14	20	19	19	23	20	20	14	17	16	16	12	14	20	19	19	23	20	20	14	17	16	16	12	14	38	38
Q8BFP9	Q8BFP9	17	17	16	[Pyruvate dehydrogenase (acetyl-transferring)] kinase isozyme 1, mitochondrial	Pdk1	sp|Q8BFP9|PDK1_MOUSE [Pyruvate dehydrogenase (acetyl-transferring)] kinase isozyme 1, mitochondrial OS=Mus musculus GN=Pdk1 PE=1 SV=2	1	17	17	16	15	15	16	15	14	14	7	8	9	11	9	9	15	15	16	15	14	14	7	8	9	11	9	9	15	14	15	14	14	14	7	8	8	10	8	8	50.2	50.2
O55111	O55111	29	29	29	Desmoglein-2	Dsg2	sp|O55111|DSG2_MOUSE Desmoglein-2 OS=Mus musculus GN=Dsg2 PE=1 SV=3	1	29	29	29	26	26	26	26	27	29	11	13	9	4	10	11	26	26	26	26	27	29	11	13	9	4	10	11	26	26	26	26	27	29	11	13	9	4	10	11	38.9	38.9
P61089	P61089	9	9	8	Ubiquitin-conjugating enzyme E2 N	Ube2n	sp|P61089|UBE2N_MOUSE Ubiquitin-conjugating enzyme E2 N OS=Mus musculus GN=Ube2n PE=1 SV=1	1	9	9	8	9	9	9	8	9	9	6	5	5	4	3	4	9	9	9	8	9	9	6	5	5	4	3	4	8	8	8	7	8	8	5	4	4	3	2	3	75.7	75.7
Q5U458	Q5U458	20	20	20	DnaJ homolog subfamily C member 11	Dnajc11	sp|Q5U458|DJC11_MOUSE DnaJ homolog subfamily C member 11 OS=Mus musculus GN=Dnajc11 PE=1 SV=2	1	20	20	20	19	20	14	11	14	14	10	10	7	9	9	10	19	20	14	11	14	14	10	10	7	9	9	10	19	20	14	11	14	14	10	10	7	9	9	10	43.3	43.3
Q91WD7	Q91WD7	22	22	21	Kinesin-like protein KIF18A	Kif18a	sp|Q91WD7|KI18A_MOUSE Kinesin-like protein KIF18A OS=Mus musculus GN=Kif18a PE=2 SV=1	1	22	22	21	15	14	17	13	21	18	12	9	10	12	15	13	15	14	17	13	21	18	12	9	10	12	15	13	14	13	17	13	20	18	11	8	9	11	14	12	28.1	28.1
Q9D8C3	Q9D8C3	19	19	19	Putative bifunctional UDP-N-acetylglucosamine transferase and deubiquitinase ALG13	Alg13	sp|Q9D8C3|ALG13_MOUSE Putative bifunctional UDP-N-acetylglucosamine transferase and deubiquitinase ALG13 OS=Mus musculus GN=Alg13 PE=1 SV=2	1	19	19	19	17	18	16	17	18	16	10	14	8	9	12	9	17	18	16	17	18	16	10	14	8	9	12	9	17	18	16	17	18	16	10	14	8	9	12	9	21.9	21.9
P97801	P97801	7	7	7	Survival motor neuron protein	Smn1	sp|P97801|SMN_MOUSE Survival motor neuron protein OS=Mus musculus GN=Smn1 PE=1 SV=1	1	7	7	7	5	4	4	3	3	5	5	5	5	5	3	2	5	4	4	3	3	5	5	5	5	5	3	2	5	4	4	3	3	5	5	5	5	5	3	2	29.5	29.5
Q9Z1Z2	Q9Z1Z2	21	21	21	Serine-threonine kinase receptor-associated protein	Strap	sp|Q9Z1Z2|STRAP_MOUSE Serine-threonine kinase receptor-associated protein OS=Mus musculus GN=Strap PE=1 SV=2	1	21	21	21	19	20	17	20	19	20	12	11	10	7	11	12	19	20	17	20	19	20	12	11	10	7	11	12	19	20	17	20	19	20	12	11	10	7	11	12	70.6	70.6
Q8R1F0	Q8R1F0	2	2	2	Leydig cell tumor 10 kDa protein homolog	D8Ertd738e	sp|Q8R1F0|L10K_MOUSE Leydig cell tumor 10 kDa protein homolog OS=Mus musculus GN=D8Ertd738e PE=3 SV=1	1	2	2	2	2	2	1	2	2	2	2	2	2	2	2	1	2	2	1	2	2	2	2	2	2	2	2	1	2	2	1	2	2	2	2	2	2	2	2	1	19.1	19.1
Q9DCG9	Q9DCG9	9	9	9	Multifunctional methyltransferase subunit TRM112-like protein	Trmt112	sp|Q9DCG9|TR112_MOUSE Multifunctional methyltransferase subunit TRM112-like protein OS=Mus musculus GN=Trmt112 PE=1 SV=1	1	9	9	9	9	9	8	8	9	8	1	1	2	0	2	0	9	9	8	8	9	8	1	1	2	0	2	0	9	9	8	8	9	8	1	1	2	0	2	0	71.2	71.2
Q99JR1	Q99JR1	8	8	8	Sideroflexin-1	Sfxn1	sp|Q99JR1|SFXN1_MOUSE Sideroflexin-1 OS=Mus musculus GN=Sfxn1 PE=1 SV=3	1	8	8	8	7	6	7	6	7	6	5	6	6	6	7	6	7	6	7	6	7	6	5	6	6	6	7	6	7	6	7	6	7	6	5	6	6	6	7	6	32	32
Q9ERA6	Q9ERA6	27	27	27	Tuftelin-interacting protein 11	Tfip11	sp|Q9ERA6|TFP11_MOUSE Tuftelin-interacting protein 11 OS=Mus musculus GN=Tfip11 PE=1 SV=1	1	27	27	27	22	22	23	25	21	24	12	13	14	13	17	19	22	22	23	25	21	24	12	13	14	13	17	19	22	22	23	25	21	24	12	13	14	13	17	19	40.9	40.9
Q9WV03;Q9WTJ8	Q9WV03	8;2	8;2	8;2	Protein FAM50A	Fam50a	sp|Q9WV03|FA50A_MOUSE Protein FAM50A OS=Mus musculus GN=Fam50a PE=1 SV=1	2	8	8	8	6	6	7	7	8	8	1	3	1	2	2	2	6	6	7	7	8	8	1	3	1	2	2	2	6	6	7	7	8	8	1	3	1	2	2	2	27.7	27.7
Q9DAW9	Q9DAW9	17	17	16	Calponin-3	Cnn3	sp|Q9DAW9|CNN3_MOUSE Calponin-3 OS=Mus musculus GN=Cnn3 PE=1 SV=1	1	17	17	16	16	17	17	16	16	17	7	10	10	8	6	12	16	17	17	16	16	17	7	10	10	8	6	12	15	16	16	15	15	16	6	10	9	7	6	11	63.3	63.3
Q2YDW7	Q2YDW7	8	8	8	N-lysine methyltransferase SETD8	Setd8	sp|Q2YDW7|KMT5A_MOUSE N-lysine methyltransferase KMT5A OS=Mus musculus GN=Kmt5a PE=1 SV=1	1	8	8	8	5	5	4	5	4	4	6	7	5	7	5	7	5	5	4	5	4	4	6	7	5	7	5	7	5	5	4	5	4	4	6	7	5	7	5	7	30.7	30.7
Q61136	Q61136	23	23	23	Serine/threonine-protein kinase PRP4 homolog	Prpf4b	sp|Q61136|PRP4B_MOUSE Serine/threonine-protein kinase PRP4 homolog OS=Mus musculus GN=Prpf4b PE=1 SV=3	1	23	23	23	18	19	20	14	18	19	11	10	13	9	12	12	18	19	20	14	18	19	11	10	13	9	12	12	18	19	20	14	18	19	11	10	13	9	12	12	26.9	26.9
Q8K305	Q8K305	6	6	6	Kinetochore-associated protein NSL1 homolog	Nsl1	sp|Q8K305|NSL1_MOUSE Kinetochore-associated protein NSL1 homolog OS=Mus musculus GN=Nsl1 PE=2 SV=1	1	6	6	6	4	4	2	4	3	4	5	5	4	6	6	6	4	4	2	4	3	4	5	5	4	6	6	6	4	4	2	4	3	4	5	5	4	6	6	6	28.5	28.5
Q6PGB8	Q6PGB8	31	15	15	Probable global transcription activator SNF2L1	Smarca1	sp|Q6PGB8|SMCA1_MOUSE Probable global transcription activator SNF2L1 OS=Mus musculus GN=Smarca1 PE=1 SV=1	1	31	15	15	18	18	21	20	20	17	26	31	29	28	25	26	6	6	8	8	8	6	10	15	13	14	12	11	6	6	8	8	8	6	10	15	13	14	12	11	28.7	16.3
Q9WU78	Q9WU78	28	28	28	Programmed cell death 6-interacting protein	Pdcd6ip	sp|Q9WU78|PDC6I_MOUSE Programmed cell death 6-interacting protein OS=Mus musculus GN=Pdcd6ip PE=1 SV=3	1	28	28	28	26	23	26	21	20	20	14	16	14	13	13	10	26	23	26	21	20	20	14	16	14	13	13	10	26	23	26	21	20	20	14	16	14	13	13	10	43.6	43.6
Q9CQU5	Q9CQU5	6	6	6	ZW10 interactor	Zwint	sp|Q9CQU5|ZWINT_MOUSE ZW10 interactor OS=Mus musculus GN=Zwint PE=1 SV=1	1	6	6	6	4	4	5	5	5	5	6	5	4	6	5	5	4	4	5	5	5	5	6	5	4	6	5	5	4	4	5	5	5	5	6	5	4	6	5	5	31.7	31.7
P60766;Q8R527;Q9ER71	P60766	9;1;1	9;1;1	8;0;0	Cell division control protein 42 homolog	Cdc42	sp|P60766|CDC42_MOUSE Cell division control protein 42 homolog OS=Mus musculus GN=Cdc42 PE=1 SV=2	3	9	9	8	8	8	8	9	9	9	7	8	8	7	7	8	8	8	8	9	9	9	7	8	8	7	7	8	7	7	7	8	8	8	6	7	7	6	6	7	49.2	49.2
Q9CQK1	Q9CQK1	6	6	6	Zinc finger HIT domain-containing protein 3	Znhit3	sp|Q9CQK1|ZNHI3_MOUSE Zinc finger HIT domain-containing protein 3 OS=Mus musculus GN=Znhit3 PE=1 SV=1	1	6	6	6	2	6	3	4	4	3	2	3	2	2	3	4	2	6	3	4	4	3	2	3	2	2	3	4	2	6	3	4	4	3	2	3	2	2	3	4	51.7	51.7
A2AR02	A2AR02	13	13	13	Peptidyl-prolyl cis-trans isomerase G	Ppig	sp|A2AR02|PPIG_MOUSE Peptidyl-prolyl cis-trans isomerase G OS=Mus musculus GN=Ppig PE=1 SV=1	1	13	13	13	9	10	11	7	13	9	8	7	5	8	8	6	9	10	11	7	13	9	8	7	5	8	8	6	9	10	11	7	13	9	8	7	5	8	8	6	20.9	20.9
Q8K4F6	Q8K4F6	15	15	15	Probable 28S rRNA (cytosine-C(5))-methyltransferase	Nsun5	sp|Q8K4F6|NSUN5_MOUSE Probable 28S rRNA (cytosine-C(5))-methyltransferase OS=Mus musculus GN=Nsun5 PE=2 SV=2	1	15	15	15	15	13	13	12	14	14	11	9	10	9	6	8	15	13	13	12	14	14	11	9	10	9	6	8	15	13	13	12	14	14	11	9	10	9	6	8	45.6	45.6
Q99L90	Q99L90	11	11	11	Microspherule protein 1	Mcrs1	sp|Q99L90|MCRS1_MOUSE Microspherule protein 1 OS=Mus musculus GN=Mcrs1 PE=1 SV=1	1	11	11	11	6	6	4	7	6	6	8	9	8	10	10	8	6	6	4	7	6	6	8	9	8	10	10	8	6	6	4	7	6	6	8	9	8	10	10	8	30.7	30.7
P19157;P46425	P19157	11;5	11;5	11;5	Glutathione S-transferase P 1	Gstp1	sp|P19157|GSTP1_MOUSE Glutathione S-transferase P 1 OS=Mus musculus GN=Gstp1 PE=1 SV=2	2	11	11	11	8	9	10	7	9	10	1	1	4	4	2	2	8	9	10	7	9	10	1	1	4	4	2	2	8	9	10	7	9	10	1	1	4	4	2	2	53.8	53.8
Q922D4	Q922D4	24	24	24	Serine/threonine-protein phosphatase 6 regulatory subunit 3	Ppp6r3	sp|Q922D4|PP6R3_MOUSE Serine/threonine-protein phosphatase 6 regulatory subunit 3 OS=Mus musculus GN=Ppp6r3 PE=1 SV=1	1	24	24	24	21	20	22	21	18	22	12	15	11	10	11	11	21	20	22	21	18	22	12	15	11	10	11	11	21	20	22	21	18	22	12	15	11	10	11	11	37.3	37.3
Q9R0P5	Q9R0P5	13	12	12	Destrin	Dstn	sp|Q9R0P5|DEST_MOUSE Destrin OS=Mus musculus GN=Dstn PE=1 SV=3	1	13	12	12	13	13	13	10	13	12	5	7	5	7	6	6	12	12	12	10	12	11	4	6	4	6	5	5	12	12	12	10	12	11	4	6	4	6	5	5	74.5	70.3
Q99M31	Q99M31	20	20	20	Heat shock 70 kDa protein 14	Hspa14	sp|Q99M31|HSP7E_MOUSE Heat shock 70 kDa protein 14 OS=Mus musculus GN=Hspa14 PE=1 SV=2	1	20	20	20	18	17	17	16	18	16	12	11	9	7	9	6	18	17	17	16	18	16	12	11	9	7	9	6	18	17	17	16	18	16	12	11	9	7	9	6	58.7	58.7
Q9Z2U1	Q9Z2U1	10	10	10	Proteasome subunit alpha type-5	Psma5	sp|Q9Z2U1|PSA5_MOUSE Proteasome subunit alpha type-5 OS=Mus musculus GN=Psma5 PE=1 SV=1	1	10	10	10	9	10	9	8	9	9	7	7	6	4	5	4	9	10	9	8	9	9	7	7	6	4	5	4	9	10	9	8	9	9	7	7	6	4	5	4	57.7	57.7
Q5DTW7	Q5DTW7	32	32	32	Uncharacterized protein KIAA1551	Kiaa1551	sp|Q5DTW7|K1551_MOUSE Uncharacterized protein KIAA1551 OS=Mus musculus GN=Kiaa1551 PE=1 SV=2	1	32	32	32	26	26	23	22	25	29	15	15	12	12	12	13	26	26	23	22	25	29	15	15	12	12	12	13	26	26	23	22	25	29	15	15	12	12	12	13	29.5	29.5
Q9D945	Q9D945	6	6	6	Protein LLP homolog	Llph	sp|Q9D945|LLPH_MOUSE Protein LLP homolog OS=Mus musculus GN=Llph PE=1 SV=1	1	6	6	6	6	6	5	4	6	6	4	4	3	4	4	3	6	6	5	4	6	6	4	4	3	4	4	3	6	6	5	4	6	6	4	4	3	4	4	3	40.8	40.8
Q6VGS5	Q6VGS5	53	53	53	Protein Daple	Ccdc88c	sp|Q6VGS5|DAPLE_MOUSE Protein Daple OS=Mus musculus GN=Ccdc88c PE=1 SV=1	1	53	53	53	35	43	38	36	41	42	16	16	16	14	17	20	35	43	38	36	41	42	16	16	16	14	17	20	35	43	38	36	41	42	16	16	16	14	17	20	30.3	30.3
Q61292	Q61292	27	26	26	Laminin subunit beta-2	Lamb2	sp|Q61292|LAMB2_MOUSE Laminin subunit beta-2 OS=Mus musculus GN=Lamb2 PE=1 SV=2	1	27	26	26	21	20	16	19	20	20	21	18	14	13	13	15	21	20	16	19	20	20	21	18	13	12	12	14	21	20	16	19	20	20	21	18	13	12	12	14	17.6	17.2
P54823	P54823	18	18	18	Probable ATP-dependent RNA helicase DDX6	Ddx6	sp|P54823|DDX6_MOUSE Probable ATP-dependent RNA helicase DDX6 OS=Mus musculus GN=Ddx6 PE=1 SV=1	1	18	18	18	13	12	15	15	11	14	10	11	7	9	5	7	13	12	15	15	11	14	10	11	7	9	5	7	13	12	15	15	11	14	10	11	7	9	5	7	50.7	50.7
Q9CZG9	Q9CZG9	4	4	4	PDZ domain-containing protein 11	Pdzd11	sp|Q9CZG9|PDZ11_MOUSE PDZ domain-containing protein 11 OS=Mus musculus GN=Pdzd11 PE=1 SV=1	1	4	4	4	4	4	4	4	4	4	3	2	2	3	3	3	4	4	4	4	4	4	3	2	2	3	3	3	4	4	4	4	4	4	3	2	2	3	3	3	54.3	54.3
Q3UKJ7	Q3UKJ7	16	16	16	WD40 repeat-containing protein SMU1;WD40 repeat-containing protein SMU1, N-terminally processed	Smu1	sp|Q3UKJ7|SMU1_MOUSE WD40 repeat-containing protein SMU1 OS=Mus musculus GN=Smu1 PE=2 SV=2	1	16	16	16	10	10	11	11	13	14	4	5	7	6	4	5	10	10	11	11	13	14	4	5	7	6	4	5	10	10	11	11	13	14	4	5	7	6	4	5	41.5	41.5
Q61301	Q61301	11	1	1	Catenin alpha-2	Ctnna2	sp|Q61301|CTNA2_MOUSE Catenin alpha-2 OS=Mus musculus GN=Ctnna2 PE=1 SV=3	1	11	1	1	8	9	8	10	11	10	7	8	7	7	7	7	0	1	0	1	1	1	1	0	1	1	1	1	0	1	0	1	1	1	1	0	1	1	1	1	13.1	1.9
Q0P5X1	Q0P5X1	2	2	2	Leucine-rich repeat and IQ domain-containing protein 1	Lrriq1	sp|Q0P5X1|LRIQ1_MOUSE Leucine-rich repeat and IQ domain-containing protein 1 OS=Mus musculus GN=Lrriq1 PE=2 SV=2	1	2	2	2	2	2	1	1	1	0	2	2	2	1	2	2	2	2	1	1	1	0	2	2	2	1	2	2	2	2	1	1	1	0	2	2	2	1	2	2	0.9	0.9
Q9CQI7	Q9CQI7	7	6	6	U2 small nuclear ribonucleoprotein B	Snrpb2	sp|Q9CQI7|RU2B_MOUSE U2 small nuclear ribonucleoprotein B OS=Mus musculus GN=Snrpb2 PE=1 SV=1	1	7	6	6	7	7	7	7	7	7	5	7	6	5	5	4	6	6	6	6	6	6	4	6	5	4	4	3	6	6	6	6	6	6	4	6	5	4	4	3	35.6	32
Q8CIG8	Q8CIG8	17	17	17	Protein arginine N-methyltransferase 5	Prmt5	sp|Q8CIG8|ANM5_MOUSE Protein arginine N-methyltransferase 5 OS=Mus musculus GN=Prmt5 PE=1 SV=3	1	17	17	17	14	15	14	14	16	14	10	10	8	7	10	9	14	15	14	14	16	14	10	10	8	7	10	9	14	15	14	14	16	14	10	10	8	7	10	9	36.6	36.6
Q60953	Q60953	23	23	23	Protein PML	Pml	sp|Q60953|PML_MOUSE Protein PML OS=Mus musculus GN=Pml PE=1 SV=3	1	23	23	23	19	20	22	18	22	21	9	9	9	7	7	8	19	20	22	18	22	21	9	9	9	7	7	8	19	20	22	18	22	21	9	9	9	7	7	8	41.6	41.6
P28740	P28740	14	13	13	Kinesin-like protein KIF2A	Kif2a	sp|P28740|KIF2A_MOUSE Kinesin-like protein KIF2A OS=Mus musculus GN=Kif2a PE=1 SV=2	1	14	13	13	12	9	12	11	13	11	10	8	10	10	8	8	11	8	11	10	12	10	9	7	9	9	7	8	11	8	11	10	12	10	9	7	9	9	7	8	18.7	17.4
O55029	O55029	24	24	24	Coatomer subunit beta	Copb2	sp|O55029|COPB2_MOUSE Coatomer subunit beta OS=Mus musculus GN=Copb2 PE=1 SV=2	1	24	24	24	18	20	21	20	18	18	10	9	10	12	9	9	18	20	21	20	18	18	10	9	10	12	9	9	18	20	21	20	18	18	10	9	10	12	9	9	33.8	33.8
Q64331	Q64331	38	38	38	Unconventional myosin-VI	Myo6	sp|Q64331|MYO6_MOUSE Unconventional myosin-VI OS=Mus musculus GN=Myo6 PE=1 SV=1	1	38	38	38	33	30	35	31	31	28	9	8	18	15	6	6	33	30	35	31	31	28	9	8	18	15	6	6	33	30	35	31	31	28	9	8	18	15	6	6	36.4	36.4
O54774	O54774	23	23	23	AP-3 complex subunit delta-1	Ap3d1	sp|O54774|AP3D1_MOUSE AP-3 complex subunit delta-1 OS=Mus musculus GN=Ap3d1 PE=1 SV=1	1	23	23	23	16	20	17	15	14	14	15	16	12	12	9	5	16	20	17	15	14	14	15	16	12	12	9	5	16	20	17	15	14	14	15	16	12	12	9	5	28.7	28.7
Q8BMB3	Q8BMB3	9	9	9	Eukaryotic translation initiation factor 4E type 2	Eif4e2	sp|Q8BMB3|IF4E2_MOUSE Eukaryotic translation initiation factor 4E type 2 OS=Mus musculus GN=Eif4e2 PE=1 SV=1	1	9	9	9	9	8	9	4	8	8	5	4	3	4	6	5	9	8	9	4	8	8	5	4	3	4	6	5	9	8	9	4	8	8	5	4	3	4	6	5	40.8	40.8
Q8K3G5	Q8K3G5	14	14	14	Inactive serine/threonine-protein kinase VRK3	Vrk3	sp|Q8K3G5|VRK3_MOUSE Inactive serine/threonine-protein kinase VRK3 OS=Mus musculus GN=Vrk3 PE=1 SV=2	1	14	14	14	11	12	12	10	12	11	12	13	10	11	10	11	11	12	12	10	12	11	12	13	10	11	10	11	11	12	12	10	12	11	12	13	10	11	10	11	44.4	44.4
Q9D706	Q9D706	25	25	25	RNA polymerase II-associated protein 3	Rpap3	sp|Q9D706|RPAP3_MOUSE RNA polymerase II-associated protein 3 OS=Mus musculus GN=Rpap3 PE=1 SV=1	1	25	25	25	22	21	18	19	22	21	10	13	14	14	14	14	22	21	18	19	22	21	10	13	14	14	14	14	22	21	18	19	22	21	10	13	14	14	14	14	40.6	40.6
P29391;P49945	P29391;P49945	6;3	6;3	6;3	Ferritin light chain 1;Ferritin light chain 2	Ftl1;Ftl2	sp|P29391|FRIL1_MOUSE Ferritin light chain 1 OS=Mus musculus GN=Ftl1 PE=1 SV=2;sp|P49945|FRIL2_MOUSE Ferritin light chain 2 OS=Mus musculus GN=Ftl2 PE=3 SV=2	2	6	6	6	5	5	5	4	5	5	5	6	5	5	5	4	5	5	5	4	5	5	5	6	5	5	5	4	5	5	5	4	5	5	5	6	5	5	5	4	48.6	48.6
Q9CR16	Q9CR16	26	25	25	Peptidyl-prolyl cis-trans isomerase D	Ppid	sp|Q9CR16|PPID_MOUSE Peptidyl-prolyl cis-trans isomerase D OS=Mus musculus GN=Ppid PE=1 SV=3	1	26	25	25	23	25	24	21	24	23	9	12	13	12	10	12	22	24	23	21	23	22	9	12	13	12	10	12	22	24	23	21	23	22	9	12	13	12	10	12	76.5	74.6
P68369	P68369	31	1	0	Tubulin alpha-1A chain	Tuba1a	sp|P68369|TBA1A_MOUSE Tubulin alpha-1A chain OS=Mus musculus GN=Tuba1a PE=1 SV=1	1	31	1	0	29	28	29	28	29	30	24	24	24	26	23	24	1	1	1	1	1	1	1	0	1	1	1	1	0	0	0	0	0	0	0	0	0	0	0	0	80.7	2.9
Q9JJ28	Q9JJ28	29	29	29	Protein flightless-1 homolog	Flii	sp|Q9JJ28|FLII_MOUSE Protein flightless-1 homolog OS=Mus musculus GN=Flii PE=1 SV=1	1	29	29	29	22	23	26	22	24	25	15	16	10	13	11	8	22	23	26	22	24	25	15	16	10	13	11	8	22	23	26	22	24	25	15	16	10	13	11	8	31.5	31.5
Q9D3E6	Q9D3E6	16	16	12	Cohesin subunit SA-1	Stag1	sp|Q9D3E6|STAG1_MOUSE Cohesin subunit SA-1 OS=Mus musculus GN=Stag1 PE=1 SV=3	1	16	16	12	14	13	14	14	14	15	9	10	10	8	6	10	14	13	14	14	14	15	9	10	10	8	6	10	10	10	10	11	10	11	5	7	7	5	3	6	14.5	14.5
P62320	P62320	5	5	5	Small nuclear ribonucleoprotein Sm D3	Snrpd3	sp|P62320|SMD3_MOUSE Small nuclear ribonucleoprotein Sm D3 OS=Mus musculus GN=Snrpd3 PE=1 SV=1	1	5	5	5	3	3	4	4	4	3	3	3	3	3	3	3	3	3	4	4	4	3	3	3	3	3	3	3	3	3	4	4	4	3	3	3	3	3	3	3	38.1	38.1
P63166	P63166	5	5	5	Small ubiquitin-related modifier 1	Sumo1	sp|P63166|SUMO1_MOUSE Small ubiquitin-related modifier 1 OS=Mus musculus GN=Sumo1 PE=1 SV=1	1	5	5	5	5	5	4	4	5	5	3	4	2	2	4	4	5	5	4	4	5	5	3	4	2	2	4	4	5	5	4	4	5	5	3	4	2	2	4	4	42.6	42.6
Q91YT0	Q91YT0	10	10	10	NADH dehydrogenase [ubiquinone] flavoprotein 1, mitochondrial	Ndufv1	sp|Q91YT0|NDUV1_MOUSE NADH dehydrogenase [ubiquinone] flavoprotein 1, mitochondrial OS=Mus musculus GN=Ndufv1 PE=1 SV=1	1	10	10	10	8	9	9	9	10	9	6	5	6	5	4	5	8	9	9	9	10	9	6	5	6	5	4	5	8	9	9	9	10	9	6	5	6	5	4	5	31.2	31.2
P61027	P61027	7	6	6	Ras-related protein Rab-10	Rab10	sp|P61027|RAB10_MOUSE Ras-related protein Rab-10 OS=Mus musculus GN=Rab10 PE=1 SV=1	1	7	6	6	7	6	5	6	5	6	6	6	5	4	5	6	6	5	4	5	4	5	5	5	4	3	4	5	6	5	4	5	4	5	5	5	4	3	4	5	34	28.5
O88665	O88665	17	17	17	Bromodomain-containing protein 7	Brd7	sp|O88665|BRD7_MOUSE Bromodomain-containing protein 7 OS=Mus musculus GN=Brd7 PE=1 SV=1	1	17	17	17	10	10	12	8	13	12	9	11	11	10	12	10	10	10	12	8	13	12	9	11	11	10	12	10	10	10	12	8	13	12	9	11	11	10	12	10	40.7	40.7
P62869	P62869	11	11	11	Transcription elongation factor B polypeptide 2	Tceb2	sp|P62869|ELOB_MOUSE Elongin-B OS=Mus musculus GN=Elob PE=1 SV=1	1	11	11	11	10	9	9	9	10	10	6	5	6	7	6	5	10	9	9	9	10	10	6	5	6	7	6	5	10	9	9	9	10	10	6	5	6	7	6	5	84.7	84.7
Q9CY50	Q9CY50	5	5	5	Translocon-associated protein subunit alpha	Ssr1	sp|Q9CY50|SSRA_MOUSE Translocon-associated protein subunit alpha OS=Mus musculus GN=Ssr1 PE=1 SV=1	1	5	5	5	4	3	3	3	4	4	5	4	4	5	4	2	4	3	3	3	4	4	5	4	4	5	4	2	4	3	3	3	4	4	5	4	4	5	4	2	29	29
P54071	P54071	18	18	18	Isocitrate dehydrogenase [NADP], mitochondrial	Idh2	sp|P54071|IDHP_MOUSE Isocitrate dehydrogenase [NADP], mitochondrial OS=Mus musculus GN=Idh2 PE=1 SV=3	1	18	18	18	14	14	15	16	15	15	7	4	11	10	7	6	14	14	15	16	15	15	7	4	11	10	7	6	14	14	15	16	15	15	7	4	11	10	7	6	38.3	38.3
Q8CB77	Q8CB77	11	11	11	Transcription elongation factor B polypeptide 3	Tceb3	sp|Q8CB77|ELOA1_MOUSE Elongin-A OS=Mus musculus GN=Eloa PE=1 SV=3	1	11	11	11	6	6	7	4	7	9	10	9	9	9	9	10	6	6	7	4	7	9	10	9	9	9	9	10	6	6	7	4	7	9	10	9	9	9	9	10	17.3	17.3
Q8CEE0	Q8CEE0	14	14	14	Centrosomal protein of 57 kDa	Cep57	sp|Q8CEE0|CEP57_MOUSE Centrosomal protein of 57 kDa OS=Mus musculus GN=Cep57 PE=1 SV=2	1	14	14	14	11	10	11	11	11	11	8	9	8	11	9	11	11	10	11	11	11	11	8	9	8	11	9	11	11	10	11	11	11	11	8	9	8	11	9	11	33.2	33.2
Q8CHH5	Q8CHH5	8	8	8	GLTSCR1-like protein	Gltscr1l	sp|Q8CHH5|BICRL_MOUSE BRD4-interacting chromatin-remodeling complex-associated protein-like OS=Mus musculus GN=Bicral PE=2 SV=2	1	8	8	8	6	5	6	2	5	5	6	6	6	5	5	6	6	5	6	2	5	5	6	6	6	5	5	6	6	5	6	2	5	5	6	6	6	5	5	6	8.7	8.7
P97868	P97868	27	27	27	E3 ubiquitin-protein ligase RBBP6	Rbbp6	sp|P97868|RBBP6_MOUSE E3 ubiquitin-protein ligase RBBP6 OS=Mus musculus GN=Rbbp6 PE=1 SV=5	1	27	27	27	21	17	18	13	22	21	12	13	18	11	14	15	21	17	18	13	22	21	12	13	18	11	14	15	21	17	18	13	22	21	12	13	18	11	14	15	19	19
Q60596	Q60596	11	11	11	DNA repair protein XRCC1	Xrcc1	sp|Q60596|XRCC1_MOUSE DNA repair protein XRCC1 OS=Mus musculus GN=Xrcc1 PE=1 SV=2	1	11	11	11	8	10	8	8	8	8	10	9	8	10	10	9	8	10	8	8	8	8	10	9	8	10	10	9	8	10	8	8	8	8	10	9	8	10	10	9	20.6	20.6
Q569L8	Q569L8	16	16	16	Centromere protein J	Cenpj	sp|Q569L8|CENPJ_MOUSE Centromere protein J OS=Mus musculus GN=Cenpj PE=2 SV=2	1	16	16	16	10	9	9	10	11	10	10	8	6	8	7	5	10	9	9	10	11	10	10	8	6	8	7	5	10	9	9	10	11	10	10	8	6	8	7	5	15.1	15.1
Q9CR68	Q9CR68	11	11	11	Cytochrome b-c1 complex subunit Rieske, mitochondrial;Cytochrome b-c1 complex subunit 11	Uqcrfs1	sp|Q9CR68|UCRI_MOUSE Cytochrome b-c1 complex subunit Rieske, mitochondrial OS=Mus musculus GN=Uqcrfs1 PE=1 SV=1	1	11	11	11	11	10	11	10	10	9	5	5	6	5	6	3	11	10	11	10	10	9	5	5	6	5	6	3	11	10	11	10	10	9	5	5	6	5	6	3	35.4	35.4
A2RTL5	A2RTL5	8	8	8	Arginine/serine-rich coiled-coil protein 2	Rsrc2	sp|A2RTL5|RSRC2_MOUSE Arginine/serine-rich coiled-coil protein 2 OS=Mus musculus GN=Rsrc2 PE=2 SV=1	1	8	8	8	8	7	6	6	7	7	5	7	7	5	7	6	8	7	6	6	7	7	5	7	7	5	7	6	8	7	6	6	7	7	5	7	7	5	7	6	23.4	23.4
Q8BHA0	Q8BHA0	6	6	6	INO80 complex subunit C	Ino80c	sp|Q8BHA0|IN80C_MOUSE INO80 complex subunit C OS=Mus musculus GN=Ino80c PE=1 SV=1	1	6	6	6	3	3	3	3	4	4	5	6	6	6	5	4	3	3	3	3	4	4	5	6	6	6	5	4	3	3	3	3	4	4	5	6	6	6	5	4	40.3	40.3
Q8BJS8	Q8BJS8	13	13	13	Mdm2-binding protein	Mtbp	sp|Q8BJS8|MTBP_MOUSE Mdm2-binding protein OS=Mus musculus GN=Mtbp PE=1 SV=1	1	13	13	13	8	10	8	9	6	9	11	11	9	7	10	10	8	10	8	9	6	9	11	11	9	7	10	10	8	10	8	9	6	9	11	11	9	7	10	10	18.2	18.2
Q810A7	Q810A7	23	23	23	ATP-dependent RNA helicase DDX42	Ddx42	sp|Q810A7|DDX42_MOUSE ATP-dependent RNA helicase DDX42 OS=Mus musculus GN=Ddx42 PE=1 SV=3	1	23	23	23	16	14	19	18	17	15	12	15	6	7	7	7	16	14	19	18	17	15	12	15	6	7	7	7	16	14	19	18	17	15	12	15	6	7	7	7	32.2	32.2
O35465	O35465	8	8	8	Peptidyl-prolyl cis-trans isomerase FKBP8	Fkbp8	sp|O35465|FKBP8_MOUSE Peptidyl-prolyl cis-trans isomerase FKBP8 OS=Mus musculus GN=Fkbp8 PE=1 SV=2	1	8	8	8	8	8	8	7	8	7	5	6	5	5	5	4	8	8	8	7	8	7	5	6	5	5	5	4	8	8	8	7	8	7	5	6	5	5	5	4	25.6	25.6
Q9CX34	Q9CX34	17	17	17	Suppressor of G2 allele of SKP1 homolog	Sugt1	sp|Q9CX34|SGT1_MOUSE Protein SGT1 homolog OS=Mus musculus GN=Sugt1 PE=1 SV=3	1	17	17	17	15	17	15	17	16	16	8	9	8	5	9	6	15	17	15	17	16	16	8	9	8	5	9	6	15	17	15	17	16	16	8	9	8	5	9	6	60.4	60.4
O08582	O08582	15	15	15	GTP-binding protein 1	Gtpbp1	sp|O08582|GTPB1_MOUSE GTP-binding protein 1 OS=Mus musculus GN=Gtpbp1 PE=1 SV=2	1	15	15	15	11	11	11	10	11	11	10	11	7	8	6	7	11	11	11	10	11	11	10	11	7	8	6	7	11	11	11	10	11	11	10	11	7	8	6	7	43.9	43.9
P60229	P60229	17	17	17	Eukaryotic translation initiation factor 3 subunit E	Eif3e	sp|P60229|EIF3E_MOUSE Eukaryotic translation initiation factor 3 subunit E OS=Mus musculus GN=Eif3e PE=1 SV=1	1	17	17	17	16	17	16	15	16	16	11	10	7	7	7	6	16	17	16	15	16	16	11	10	7	7	7	6	16	17	16	15	16	16	11	10	7	7	7	6	44.7	44.7
P32921	P32921	19	19	19	Tryptophan--tRNA ligase, cytoplasmic;T1-TrpRS;T2-TrpRS	Wars	sp|P32921|SYWC_MOUSE Tryptophan--tRNA ligase, cytoplasmic OS=Mus musculus GN=Wars PE=1 SV=2	1	19	19	19	18	16	19	18	17	17	12	9	9	10	7	6	18	16	19	18	17	17	12	9	9	10	7	6	18	16	19	18	17	17	12	9	9	10	7	6	50.7	50.7
Q4U2R1	Q4U2R1	52	52	52	E3 ubiquitin-protein ligase HERC2	Herc2	sp|Q4U2R1|HERC2_MOUSE E3 ubiquitin-protein ligase HERC2 OS=Mus musculus GN=Herc2 PE=1 SV=3	1	52	52	52	42	44	37	38	38	41	18	20	17	14	15	12	42	44	37	38	38	41	18	20	17	14	15	12	42	44	37	38	38	41	18	20	17	14	15	12	13.9	13.9
Q9Z1N5	Q9Z1N5	19	10	10	Spliceosome RNA helicase Ddx39b	Ddx39b	sp|Q9Z1N5|DX39B_MOUSE Spliceosome RNA helicase Ddx39b OS=Mus musculus GN=Ddx39b PE=1 SV=1	1	19	10	10	18	17	17	17	16	15	14	14	13	13	13	13	9	8	9	9	8	7	8	7	7	6	7	6	9	8	9	9	8	7	8	7	7	6	7	6	51.4	31.1
Q91VN4	Q91VN4	13	13	13	MICOS complex subunit Mic25	Chchd6	sp|Q91VN4|MIC25_MOUSE MICOS complex subunit Mic25 OS=Mus musculus GN=Chchd6 PE=1 SV=2	1	13	13	13	11	10	6	6	5	5	6	8	4	4	6	6	11	10	6	6	5	5	6	8	4	4	6	6	11	10	6	6	5	5	6	8	4	4	6	6	49.5	49.5
P13439	P13439	17	17	17	Uridine 5-monophosphate synthase;Orotate phosphoribosyltransferase;Orotidine 5-phosphate decarboxylase	Umps	sp|P13439|UMPS_MOUSE Uridine 5-monophosphate synthase OS=Mus musculus GN=Umps PE=1 SV=3	1	17	17	17	17	17	17	16	15	16	12	10	6	7	8	7	17	17	17	16	15	16	12	10	6	7	8	7	17	17	17	16	15	16	12	10	6	7	8	7	48.4	48.4
Q61112	Q61112	12	12	12	45 kDa calcium-binding protein	Sdf4	sp|Q61112|CAB45_MOUSE 45 kDa calcium-binding protein OS=Mus musculus GN=Sdf4 PE=1 SV=1	1	12	12	12	10	8	11	10	9	10	8	10	9	9	8	12	10	8	11	10	9	10	8	10	9	9	8	12	10	8	11	10	9	10	8	10	9	9	8	12	42.1	42.1
A2AN08	A2AN08	62	62	62	E3 ubiquitin-protein ligase UBR4	Ubr4	sp|A2AN08|UBR4_MOUSE E3 ubiquitin-protein ligase UBR4 OS=Mus musculus GN=Ubr4 PE=1 SV=1	1	62	62	62	48	49	50	50	46	46	23	24	15	17	14	15	48	49	50	50	46	46	23	24	15	17	14	15	48	49	50	50	46	46	23	24	15	17	14	15	14.6	14.6
Q61739	Q61739	31	31	31	Integrin alpha-6;Integrin alpha-6 heavy chain;Integrin alpha-6 light chain	Itga6	sp|Q61739|ITA6_MOUSE Integrin alpha-6 OS=Mus musculus GN=Itga6 PE=1 SV=3	1	31	31	31	25	27	30	26	27	27	16	16	12	12	10	12	25	27	30	26	27	27	16	16	12	12	10	12	25	27	30	26	27	27	16	16	12	12	10	12	35.1	35.1
E9Q5F9	E9Q5F9	30	30	30	Histone-lysine N-methyltransferase SETD2	Setd2	sp|E9Q5F9|SETD2_MOUSE Histone-lysine N-methyltransferase SETD2 OS=Mus musculus GN=Setd2 PE=1 SV=1	1	30	30	30	21	22	23	20	22	22	17	16	10	13	15	11	21	22	23	20	22	22	17	16	10	13	15	11	21	22	23	20	22	22	17	16	10	13	15	11	15.1	15.1
A3KGV1	A3KGV1	19	19	19	Outer dense fiber protein 2	Odf2	sp|A3KGV1|ODFP2_MOUSE Outer dense fiber protein 2 OS=Mus musculus GN=Odf2 PE=1 SV=1	1	19	19	19	12	13	16	16	12	14	13	12	13	11	8	13	12	13	16	16	12	14	13	12	13	11	8	13	12	13	16	16	12	14	13	12	13	11	8	13	28.6	28.6
Q8BHL3	Q8BHL3	14	14	14	TBC1 domain family member 10B	Tbc1d10b	sp|Q8BHL3|TB10B_MOUSE TBC1 domain family member 10B OS=Mus musculus GN=Tbc1d10b PE=1 SV=2	1	14	14	14	12	13	9	7	8	10	12	11	8	10	11	6	12	13	9	7	8	10	12	11	8	10	11	6	12	13	9	7	8	10	12	11	8	10	11	6	26.7	26.7
Q61171	Q61171	10	10	10	Peroxiredoxin-2	Prdx2	sp|Q61171|PRDX2_MOUSE Peroxiredoxin-2 OS=Mus musculus GN=Prdx2 PE=1 SV=3	1	10	10	10	10	9	10	10	10	10	8	8	6	7	7	7	10	9	10	10	10	10	8	8	6	7	7	7	10	9	10	10	10	10	8	8	6	7	7	7	65.2	65.2
P55096	P55096	14	14	14	ATP-binding cassette sub-family D member 3	Abcd3	sp|P55096|ABCD3_MOUSE ATP-binding cassette sub-family D member 3 OS=Mus musculus GN=Abcd3 PE=1 SV=2	1	14	14	14	9	10	13	12	12	11	9	9	8	8	9	6	9	10	13	12	12	11	9	9	8	8	9	6	9	10	13	12	12	11	9	9	8	8	9	6	29.7	29.7
Q8VHK9	Q8VHK9	27	27	27	ATP-dependent RNA helicase DHX36	Dhx36	sp|Q8VHK9|DHX36_MOUSE ATP-dependent RNA helicase DHX36 OS=Mus musculus GN=Dhx36 PE=1 SV=2	1	27	27	27	20	21	20	20	20	18	12	15	8	9	14	8	20	21	20	20	20	18	12	15	8	9	14	8	20	21	20	20	20	18	12	15	8	9	14	8	36.4	36.4
P08228	P08228	14	14	14	Superoxide dismutase [Cu-Zn]	Sod1	sp|P08228|SODC_MOUSE Superoxide dismutase [Cu-Zn] OS=Mus musculus GN=Sod1 PE=1 SV=2	1	14	14	14	14	14	13	13	13	12	8	7	6	8	5	8	14	14	13	13	13	12	8	7	6	8	5	8	14	14	13	13	13	12	8	7	6	8	5	8	63	63
Q9CY25	Q9CY25	8	8	8	Protein MIS12 homolog	Mis12	sp|Q9CY25|MIS12_MOUSE Protein MIS12 homolog OS=Mus musculus GN=Mis12 PE=2 SV=1	1	8	8	8	4	4	2	3	3	2	7	7	7	7	6	7	4	4	2	3	3	2	7	7	7	7	6	7	4	4	2	3	3	2	7	7	7	7	6	7	49	49
P32233	P32233	14	14	14	Developmentally-regulated GTP-binding protein 1	Drg1	sp|P32233|DRG1_MOUSE Developmentally-regulated GTP-binding protein 1 OS=Mus musculus GN=Drg1 PE=1 SV=1	1	14	14	14	12	12	12	12	13	14	9	10	6	5	10	8	12	12	12	12	13	14	9	10	6	5	10	8	12	12	12	12	13	14	9	10	6	5	10	8	44.1	44.1
Q7TPD0	Q7TPD0	19	19	19	Integrator complex subunit 3	Ints3	sp|Q7TPD0|INT3_MOUSE Integrator complex subunit 3 OS=Mus musculus GN=Ints3 PE=1 SV=2	1	19	19	19	15	16	15	15	16	16	8	10	6	7	6	7	15	16	15	15	16	16	8	10	6	7	6	7	15	16	15	15	16	16	8	10	6	7	6	7	24	24
O08709	O08709	19	19	19	Peroxiredoxin-6	Prdx6	sp|O08709|PRDX6_MOUSE Peroxiredoxin-6 OS=Mus musculus GN=Prdx6 PE=1 SV=3	1	19	19	19	18	18	18	17	17	17	10	10	9	6	12	11	18	18	18	17	17	17	10	10	9	6	12	11	18	18	18	17	17	17	10	10	9	6	12	11	80.4	80.4
Q8BVE8	Q8BVE8	16	16	16	Histone-lysine N-methyltransferase NSD2	Whsc1	sp|Q8BVE8|NSD2_MOUSE Histone-lysine N-methyltransferase NSD2 OS=Mus musculus GN=Nsd2 PE=1 SV=2	1	16	16	16	10	7	8	7	10	10	8	11	12	11	14	12	10	7	8	7	10	10	8	11	12	11	14	12	10	7	8	7	10	10	8	11	12	11	14	12	14.7	14.7
Q8R2T8	Q8R2T8	14	14	14	General transcription factor 3C polypeptide 5	Gtf3c5	sp|Q8R2T8|TF3C5_MOUSE General transcription factor 3C polypeptide 5 OS=Mus musculus GN=Gtf3c5 PE=2 SV=2	1	14	14	14	11	11	11	9	10	10	13	10	12	12	11	10	11	11	11	9	10	10	13	10	12	12	11	10	11	11	11	9	10	10	13	10	12	12	11	10	30.4	30.4
Q8VE97	Q8VE97	13	9	9	Serine/arginine-rich splicing factor 4	Srsf4	sp|Q8VE97|SRSF4_MOUSE Serine/arginine-rich splicing factor 4 OS=Mus musculus GN=Srsf4 PE=2 SV=1	1	13	9	9	11	11	10	12	13	11	12	11	10	12	9	11	7	7	6	8	9	7	8	7	6	8	6	7	7	7	6	8	9	7	8	7	6	8	6	7	21.3	14.1
Q99J09	Q99J09	11	11	11	Methylosome protein 50	Wdr77	sp|Q99J09|MEP50_MOUSE Methylosome protein 50 OS=Mus musculus GN=Wdr77 PE=1 SV=1	1	11	11	11	10	10	11	10	11	10	6	8	5	7	8	7	10	10	11	10	11	10	6	8	5	7	8	7	10	10	11	10	11	10	6	8	5	7	8	7	59.4	59.4
Q9CQR2	Q9CQR2	7	7	7	40S ribosomal protein S21	Rps21	sp|Q9CQR2|RS21_MOUSE 40S ribosomal protein S21 OS=Mus musculus GN=Rps21 PE=1 SV=1	1	7	7	7	5	5	6	6	7	7	3	4	4	2	3	4	5	5	6	6	7	7	3	4	4	2	3	4	5	5	6	6	7	7	3	4	4	2	3	4	65.1	65.1
Q80U72	Q80U72	42	42	40	Protein scribble homolog	Scrib	sp|Q80U72|SCRIB_MOUSE Protein scribble homolog OS=Mus musculus GN=Scrib PE=1 SV=2	1	42	42	40	39	37	36	34	35	37	13	12	11	12	10	15	39	37	36	34	35	37	13	12	11	12	10	15	37	35	34	32	33	35	11	11	10	11	9	14	41.9	41.9
P42669	P42669	8	8	8	Transcriptional activator protein Pur-alpha	Pura	sp|P42669|PURA_MOUSE Transcriptional activator protein Pur-alpha OS=Mus musculus GN=Pura PE=1 SV=1	1	8	8	8	6	6	6	6	6	6	6	6	4	5	7	6	6	6	6	6	6	6	6	6	4	5	7	6	6	6	6	6	6	6	6	6	4	5	7	6	38.6	38.6
Q8CCF0	Q8CCF0	12	12	12	U4/U6 small nuclear ribonucleoprotein Prp31	Prpf31	sp|Q8CCF0|PRP31_MOUSE U4/U6 small nuclear ribonucleoprotein Prp31 OS=Mus musculus GN=Prpf31 PE=1 SV=3	1	12	12	12	11	10	10	8	10	10	6	6	3	5	6	6	11	10	10	8	10	10	6	6	3	5	6	6	11	10	10	8	10	10	6	6	3	5	6	6	30.5	30.5
P17665	P17665	2	2	2	Cytochrome c oxidase subunit 7C, mitochondrial	Cox7c	sp|P17665|COX7C_MOUSE Cytochrome c oxidase subunit 7C, mitochondrial OS=Mus musculus GN=Cox7c PE=1 SV=1	1	2	2	2	2	2	2	2	2	2	2	2	2	2	2	2	2	2	2	2	2	2	2	2	2	2	2	2	2	2	2	2	2	2	2	2	2	2	2	2	28.6	28.6
P46638;P62492;Q9WTL2	P46638;P62492	14;12;1	14;12;1	14;12;1	Ras-related protein Rab-11B;Ras-related protein Rab-11A	Rab11b;Rab11a	sp|P46638|RB11B_MOUSE Ras-related protein Rab-11B OS=Mus musculus GN=Rab11b PE=1 SV=3;sp|P62492|RB11A_MOUSE Ras-related protein Rab-11A OS=Mus musculus GN=Rab11a PE=1 SV=3	3	14	14	14	10	10	11	9	8	11	8	7	7	10	7	8	10	10	11	9	8	11	8	7	7	10	7	8	10	10	11	9	8	11	8	7	7	10	7	8	62.8	62.8
Q9Z0X1	Q9Z0X1	18	18	18	Apoptosis-inducing factor 1, mitochondrial	Aifm1	sp|Q9Z0X1|AIFM1_MOUSE Apoptosis-inducing factor 1, mitochondrial OS=Mus musculus GN=Aifm1 PE=1 SV=1	1	18	18	18	15	13	14	14	16	14	12	8	7	10	8	8	15	13	14	14	16	14	12	8	7	10	8	8	15	13	14	14	16	14	12	8	7	10	8	8	36.9	36.9
Q99JR8	Q99JR8	12	9	8	SWI/SNF-related matrix-associated actin-dependent regulator of chromatin subfamily D member 2	Smarcd2	sp|Q99JR8|SMRD2_MOUSE SWI/SNF-related matrix-associated actin-dependent regulator of chromatin subfamily D member 2 OS=Mus musculus GN=Smarcd2 PE=1 SV=2	1	12	9	8	10	10	9	8	10	10	10	11	11	12	11	11	7	7	6	5	7	7	9	8	8	9	8	8	6	6	5	4	7	6	8	7	7	8	7	7	30.3	25.2
P50247	P50247	19	19	19	Adenosylhomocysteinase	Ahcy	sp|P50247|SAHH_MOUSE Adenosylhomocysteinase OS=Mus musculus GN=Ahcy PE=1 SV=3	1	19	19	19	19	19	17	18	17	17	8	10	10	9	11	9	19	19	17	18	17	17	8	10	10	9	11	9	19	19	17	18	17	17	8	10	10	9	11	9	49.1	49.1
Q8VE10	Q8VE10	8	8	8	N-alpha-acetyltransferase 40	Naa40	sp|Q8VE10|NAA40_MOUSE N-alpha-acetyltransferase 40 OS=Mus musculus GN=Naa40 PE=1 SV=1	1	8	8	8	7	7	6	6	8	7	3	3	3	3	4	4	7	7	6	6	8	7	3	3	3	3	4	4	7	7	6	6	8	7	3	3	3	3	4	4	31.6	31.6
Q6NZQ2	Q6NZQ2	15	15	15		Ddx31	sp|Q6NZQ2|DDX31_MOUSE Probable ATP-dependent RNA helicase DDX31 OS=Mus musculus GN=Ddx31 PE=2 SV=2	1	15	15	15	11	12	11	10	10	12	11	8	12	10	9	10	11	12	11	10	10	12	11	8	12	10	9	10	11	12	11	10	10	12	11	8	12	10	9	10	33.8	33.8
Q7TSG1	Q7TSG1	24	24	24	Centrosomal protein of 120 kDa	Cep120	sp|Q7TSG1|CE120_MOUSE Centrosomal protein of 120 kDa OS=Mus musculus GN=Cep120 PE=1 SV=1	1	24	24	24	19	20	19	16	20	19	15	15	14	16	12	13	19	20	19	16	20	19	15	15	14	16	12	13	19	20	19	16	20	19	15	15	14	16	12	13	29.3	29.3
Q80YV3	Q80YV3	22	22	22	Transformation/transcription domain-associated protein	Trrap	sp|Q80YV3|TRRAP_MOUSE Transformation/transcription domain-associated protein OS=Mus musculus GN=Trrap PE=1 SV=2	1	22	22	22	11	13	19	17	13	16	15	14	13	13	12	13	11	13	19	17	13	16	15	14	13	13	12	13	11	13	19	17	13	16	15	14	13	13	12	13	10.6	10.6
Q91VD9	Q91VD9	18	18	18	NADH-ubiquinone oxidoreductase 75 kDa subunit, mitochondrial	Ndufs1	sp|Q91VD9|NDUS1_MOUSE NADH-ubiquinone oxidoreductase 75 kDa subunit, mitochondrial OS=Mus musculus GN=Ndufs1 PE=1 SV=2	1	18	18	18	17	16	17	17	17	16	9	8	9	5	11	13	17	16	17	17	17	16	9	8	9	5	11	13	17	16	17	17	17	16	9	8	9	5	11	13	32.9	32.9
Q0VBD2	Q0VBD2	23	23	23	Protein MCM10 homolog	Mcm10	sp|Q0VBD2|MCM10_MOUSE Protein MCM10 homolog OS=Mus musculus GN=Mcm10 PE=1 SV=1	1	23	23	23	14	15	16	16	18	18	9	9	11	9	11	10	14	15	16	16	18	18	9	9	11	9	11	10	14	15	16	16	18	18	9	9	11	9	11	10	37.6	37.6
P07742	P07742	24	24	24	Ribonucleoside-diphosphate reductase large subunit	Rrm1	sp|P07742|RIR1_MOUSE Ribonucleoside-diphosphate reductase large subunit OS=Mus musculus GN=Rrm1 PE=1 SV=2	1	24	24	24	23	23	23	23	22	19	8	11	7	7	6	9	23	23	23	23	22	19	8	11	7	7	6	9	23	23	23	23	22	19	8	11	7	7	6	9	42.2	42.2
Q9ESZ8;Q99NI3	Q9ESZ8	29;1	29;1	29;1	General transcription factor II-I	Gtf2i	sp|Q9ESZ8|GTF2I_MOUSE General transcription factor II-I OS=Mus musculus GN=Gtf2i PE=1 SV=3	2	29	29	29	22	23	23	20	23	25	10	13	8	8	8	7	22	23	23	20	23	25	10	13	8	8	8	7	22	23	23	20	23	25	10	13	8	8	8	7	37.1	37.1
Q8CHI8	Q8CHI8	21	21	21	E1A-binding protein p400	Ep400	sp|Q8CHI8|EP400_MOUSE E1A-binding protein p400 OS=Mus musculus GN=Ep400 PE=1 SV=3	1	21	21	21	8	9	10	8	13	14	17	19	14	15	15	13	8	9	10	8	13	14	17	19	14	15	15	13	8	9	10	8	13	14	17	19	14	15	15	13	8.9	8.9
Q61335	Q61335	12	12	12	B-cell receptor-associated protein 31	Bcap31	sp|Q61335|BAP31_MOUSE B-cell receptor-associated protein 31 OS=Mus musculus GN=Bcap31 PE=1 SV=4	1	12	12	12	9	10	10	8	10	9	6	6	4	4	5	4	9	10	10	8	10	9	6	6	4	4	5	4	9	10	10	8	10	9	6	6	4	4	5	4	31	31
Q9QZ67	Q9QZ67	14	14	14	Protein phosphatase 1D	Ppm1d	sp|Q9QZ67|PPM1D_MOUSE Protein phosphatase 1D OS=Mus musculus GN=Ppm1d PE=2 SV=2	1	14	14	14	6	9	9	9	13	11	12	9	10	11	13	10	6	9	9	9	13	11	12	9	10	11	13	10	6	9	9	9	13	11	12	9	10	11	13	10	31.8	31.8
P54728	P54728	12	12	9	UV excision repair protein RAD23 homolog B	Rad23b	sp|P54728|RD23B_MOUSE UV excision repair protein RAD23 homolog B OS=Mus musculus GN=Rad23b PE=1 SV=2	1	12	12	9	11	11	11	11	11	10	9	9	8	8	8	8	11	11	11	11	11	10	9	9	8	8	8	8	9	9	8	9	9	8	7	7	7	6	7	6	43	43
Q3TUH1	Q3TUH1	10	10	10	Phosphatidate cytidylyltransferase, mitochondrial	Tamm41	sp|Q3TUH1|TAM41_MOUSE Phosphatidate cytidylyltransferase, mitochondrial OS=Mus musculus GN=Tamm41 PE=1 SV=2	1	10	10	10	9	9	9	9	8	6	5	5	4	4	6	5	9	9	9	9	8	6	5	5	4	4	6	5	9	9	9	9	8	6	5	5	4	4	6	5	39.5	39.5
O70503	O70503	6	6	6	Very-long-chain 3-oxoacyl-CoA reductase	Hsd17b12	sp|O70503|DHB12_MOUSE Very-long-chain 3-oxoacyl-CoA reductase OS=Mus musculus GN=Hsd17b12 PE=1 SV=1	1	6	6	6	6	6	6	6	5	6	5	5	5	5	5	4	6	6	6	6	5	6	5	5	5	5	5	4	6	6	6	6	5	6	5	5	5	5	5	4	24.7	24.7
P59326	P59326	15	12	10	YTH domain-containing family protein 1	Ythdf1	sp|P59326|YTHD1_MOUSE YTH domain-containing family protein 1 OS=Mus musculus GN=Ythdf1 PE=1 SV=1	1	15	12	10	15	14	15	13	12	13	12	14	11	9	10	12	12	11	12	10	10	10	9	11	8	7	7	9	10	9	10	9	9	9	7	9	7	5	6	8	33.1	27
Q62130	Q62130	26	26	26	Tyrosine-protein phosphatase non-receptor type 14	Ptpn14	sp|Q62130|PTN14_MOUSE Tyrosine-protein phosphatase non-receptor type 14 OS=Mus musculus GN=Ptpn14 PE=1 SV=2	1	26	26	26	20	22	23	19	17	19	9	7	12	8	14	10	20	22	23	19	17	19	9	7	12	8	14	10	20	22	23	19	17	19	9	7	12	8	14	10	32.5	32.5
Q8K2J4	Q8K2J4	21	21	21	Coiled-coil domain-containing protein 14	Ccdc14	sp|Q8K2J4|CCD14_MOUSE Coiled-coil domain-containing protein 14 OS=Mus musculus GN=Ccdc14 PE=2 SV=3	1	21	21	21	18	16	16	14	15	19	10	11	9	8	10	11	18	16	16	14	15	19	10	11	9	8	10	11	18	16	16	14	15	19	10	11	9	8	10	11	26.1	26.1
Q62504	Q62504	28	28	28	Msx2-interacting protein	Spen	sp|Q62504|MINT_MOUSE Msx2-interacting protein OS=Mus musculus GN=Spen PE=1 SV=2	1	28	28	28	13	17	13	12	22	18	19	23	17	11	21	14	13	17	13	12	22	18	19	23	17	11	21	14	13	17	13	12	22	18	19	23	17	11	21	14	9.9	9.9
Q8VDJ3	Q8VDJ3	40	40	40	Vigilin	Hdlbp	sp|Q8VDJ3|VIGLN_MOUSE Vigilin OS=Mus musculus GN=Hdlbp PE=1 SV=1	1	40	40	40	36	36	33	35	31	32	14	12	14	12	13	11	36	36	33	35	31	32	14	12	14	12	13	11	36	36	33	35	31	32	14	12	14	12	13	11	37.6	37.6
Q99PT3	Q99PT3	6	6	6	INO80 complex subunit B	Ino80b	sp|Q99PT3|IN80B_MOUSE INO80 complex subunit B OS=Mus musculus GN=Ino80b PE=1 SV=2	1	6	6	6	5	3	4	3	5	4	6	4	5	6	5	6	5	3	4	3	5	4	6	4	5	6	5	6	5	3	4	3	5	4	6	4	5	6	5	6	18.9	18.9
Q9CQS7;P85965	Q9CQS7	5;2	5;2	5;2	Developmental pluripotency-associated protein 5A	Dppa5a	sp|Q9CQS7|DPA5A_MOUSE Developmental pluripotency-associated protein 5A OS=Mus musculus GN=Dppa5a PE=1 SV=2	2	5	5	5	5	5	5	4	4	4	3	3	3	4	3	2	5	5	5	4	4	4	3	3	3	4	3	2	5	5	5	4	4	4	3	3	3	4	3	2	53.4	53.4
P63330	P63330	14	14	2	Serine/threonine-protein phosphatase 2A catalytic subunit alpha isoform	Ppp2ca	sp|P63330|PP2AA_MOUSE Serine/threonine-protein phosphatase 2A catalytic subunit alpha isoform OS=Mus musculus GN=Ppp2ca PE=1 SV=1	1	14	14	2	13	13	13	11	14	12	5	7	7	6	6	4	13	13	13	11	14	12	5	7	7	6	6	4	2	2	2	2	2	2	1	1	2	1	1	0	61.2	61.2
Q9Z2Z9	Q9Z2Z9	20	20	16	Glutamine--fructose-6-phosphate aminotransferase [isomerizing] 2	Gfpt2	sp|Q9Z2Z9|GFPT2_MOUSE Glutamine--fructose-6-phosphate aminotransferase [isomerizing] 2 OS=Mus musculus GN=Gfpt2 PE=1 SV=3	1	20	20	16	18	17	17	15	17	18	12	11	8	9	9	7	18	17	17	15	17	18	12	11	8	9	9	7	14	13	13	11	13	14	8	8	5	8	7	6	40.8	40.8
Q5XJY5	Q5XJY5	16	16	16	Coatomer subunit delta	Arcn1	sp|Q5XJY5|COPD_MOUSE Coatomer subunit delta OS=Mus musculus GN=Arcn1 PE=1 SV=2	1	16	16	16	13	14	14	14	13	13	10	12	7	9	5	9	13	14	14	14	13	13	10	12	7	9	5	9	13	14	14	14	13	13	10	12	7	9	5	9	29.4	29.4
Q8BWZ3	Q8BWZ3	23	23	23	N-alpha-acetyltransferase 25, NatB auxiliary subunit	Naa25	sp|Q8BWZ3|NAA25_MOUSE N-alpha-acetyltransferase 25, NatB auxiliary subunit OS=Mus musculus GN=Naa25 PE=1 SV=1	1	23	23	23	21	22	18	14	17	21	15	14	10	12	11	10	21	22	18	14	17	21	15	14	10	12	11	10	21	22	18	14	17	21	15	14	10	12	11	10	28.5	28.5
O70152	O70152	7	7	7	Dolichol-phosphate mannosyltransferase subunit 1	Dpm1	sp|O70152|DPM1_MOUSE Dolichol-phosphate mannosyltransferase subunit 1 OS=Mus musculus GN=Dpm1 PE=1 SV=1	1	7	7	7	6	6	7	7	7	7	7	7	6	7	6	7	6	6	7	7	7	7	7	7	6	7	6	7	6	6	7	7	7	7	7	7	6	7	6	7	28.8	28.8
P35761	P35761	22	22	22	Dual specificity protein kinase TTK	Ttk	sp|P35761|TTK_MOUSE Dual specificity protein kinase TTK OS=Mus musculus GN=Ttk PE=1 SV=1	1	22	22	22	18	21	21	18	17	22	10	13	10	8	9	10	18	21	21	18	17	22	10	13	10	8	9	10	18	21	21	18	17	22	10	13	10	8	9	10	33.8	33.8
Q3U3T8	Q3U3T8	20	20	20	WD repeat-containing protein 62	Wdr62	sp|Q3U3T8|WDR62_MOUSE WD repeat-containing protein 62 OS=Mus musculus GN=Wdr62 PE=1 SV=2	1	20	20	20	17	17	13	16	16	19	5	7	9	9	6	7	17	17	13	16	16	19	5	7	9	9	6	7	17	17	13	16	16	19	5	7	9	9	6	7	19.2	19.2
E9Q8D0	E9Q8D0	16	16	16		Dnajc21	sp|E9Q8D0|DJC21_MOUSE DnaJ homolog subfamily C member 21 OS=Mus musculus GN=Dnajc21 PE=1 SV=1	1	16	16	16	13	14	13	11	12	14	10	12	9	10	9	8	13	14	13	11	12	14	10	12	9	10	9	8	13	14	13	11	12	14	10	12	9	10	9	8	35.4	35.4
Q9WU00	Q9WU00	6	6	6	Nuclear respiratory factor 1	Nrf1	sp|Q9WU00|NRF1_MOUSE Nuclear respiratory factor 1 OS=Mus musculus GN=Nrf1 PE=1 SV=2	1	6	6	6	3	3	3	3	4	3	5	4	3	3	3	3	3	3	3	3	4	3	5	4	3	3	3	3	3	3	3	3	4	3	5	4	3	3	3	3	16.9	16.9
Q9Z1S0	Q9Z1S0	29	29	29	Mitotic checkpoint serine/threonine-protein kinase BUB1 beta	Bub1b	sp|Q9Z1S0|BUB1B_MOUSE Mitotic checkpoint serine/threonine-protein kinase BUB1 beta OS=Mus musculus GN=Bub1b PE=1 SV=2	1	29	29	29	27	22	25	23	25	25	14	13	9	10	10	13	27	22	25	23	25	25	14	13	9	10	10	13	27	22	25	23	25	25	14	13	9	10	10	13	35.5	35.5
Q3U3I9	Q3U3I9	5	5	5	Zinc finger protein 865	Znf865	sp|Q3U3I9|ZN865_MOUSE Zinc finger protein 865 OS=Mus musculus GN=Znf865 PE=2 SV=1	1	5	5	5	3	4	4	4	4	4	3	3	4	3	4	3	3	4	4	4	4	4	3	3	4	3	4	3	3	4	4	4	4	4	3	3	4	3	4	3	4.2	4.2
Q9JHS4	Q9JHS4	20	20	20	ATP-dependent Clp protease ATP-binding subunit clpX-like, mitochondrial	Clpx	sp|Q9JHS4|CLPX_MOUSE ATP-dependent Clp protease ATP-binding subunit clpX-like, mitochondrial OS=Mus musculus GN=Clpx PE=1 SV=2	1	20	20	20	18	18	17	18	17	17	11	8	10	10	10	9	18	18	17	18	17	17	11	8	10	10	10	9	18	18	17	18	17	17	11	8	10	10	10	9	36.1	36.1
Q80TS5	Q80TS5	19	19	17	Zinc finger protein 423	Znf423	sp|Q80TS5|ZN423_MOUSE Zinc finger protein 423 OS=Mus musculus GN=Znf423 PE=1 SV=2	1	19	19	17	16	16	13	14	17	16	13	12	6	7	6	7	16	16	13	14	17	16	13	12	6	7	6	7	15	15	12	12	15	15	11	11	5	7	6	7	19.8	19.8
Q3U1G5	Q3U1G5	8	8	8	Interferon-stimulated 20 kDa exonuclease-like 2	Isg20l2	sp|Q3U1G5|I20L2_MOUSE Interferon-stimulated 20 kDa exonuclease-like 2 OS=Mus musculus GN=Isg20l2 PE=1 SV=2	1	8	8	8	6	6	7	6	7	8	5	5	4	5	4	5	6	6	7	6	7	8	5	5	4	5	4	5	6	6	7	6	7	8	5	5	4	5	4	5	28.5	28.5
P58462;Q99JB6;P58463	P58462	12;1;1	12;1;1	11;0;0	Forkhead box protein P1	Foxp1	sp|P58462|FOXP1_MOUSE Forkhead box protein P1 OS=Mus musculus GN=Foxp1 PE=1 SV=1	3	12	12	11	9	9	10	9	9	9	9	6	4	5	7	5	9	9	10	9	9	9	9	6	4	5	7	5	9	9	10	8	9	9	8	6	3	5	6	5	25.8	25.8
O54984	O54984	15	15	15	ATPase Asna1	Asna1	sp|O54984|ASNA_MOUSE ATPase Asna1 OS=Mus musculus GN=Asna1 PE=1 SV=2	1	15	15	15	12	11	10	12	12	11	9	6	7	4	8	7	12	11	10	12	12	11	9	6	7	4	8	7	12	11	10	12	12	11	9	6	7	4	8	7	53.7	53.7
Q91YE7	Q91YE7	20	20	20	RNA-binding protein 5	Rbm5	sp|Q91YE7|RBM5_MOUSE RNA-binding protein 5 OS=Mus musculus GN=Rbm5 PE=1 SV=1	1	20	20	20	18	15	17	16	17	18	7	7	9	8	7	8	18	15	17	16	17	18	7	7	9	8	7	8	18	15	17	16	17	18	7	7	9	8	7	8	35	35
P59235	P59235	8	8	8	Nucleoporin Nup43	Nup43	sp|P59235|NUP43_MOUSE Nucleoporin Nup43 OS=Mus musculus GN=Nup43 PE=1 SV=2	1	8	8	8	7	7	8	8	7	8	5	6	4	3	4	3	7	7	8	8	7	8	5	6	4	3	4	3	7	7	8	8	7	8	5	6	4	3	4	3	36.8	36.8
Q11011	Q11011	32	32	32	Puromycin-sensitive aminopeptidase	Npepps	sp|Q11011|PSA_MOUSE Puromycin-sensitive aminopeptidase OS=Mus musculus GN=Npepps PE=1 SV=2	1	32	32	32	29	26	29	27	28	31	15	15	10	11	13	11	29	26	29	27	28	31	15	15	10	11	13	11	29	26	29	27	28	31	15	15	10	11	13	11	47.2	47.2
Q8BHC4	Q8BHC4	9	9	9	Dephospho-CoA kinase domain-containing protein	Dcakd	sp|Q8BHC4|DCAKD_MOUSE Dephospho-CoA kinase domain-containing protein OS=Mus musculus GN=Dcakd PE=1 SV=1	1	9	9	9	8	8	9	8	8	7	6	8	4	4	3	5	8	8	9	8	8	7	6	8	4	4	3	5	8	8	9	8	8	7	6	8	4	4	3	5	41.6	41.6
A2ALU4	A2ALU4	36	36	35	Protein Shroom2	Shroom2	sp|A2ALU4|SHRM2_MOUSE Protein Shroom2 OS=Mus musculus GN=Shroom2 PE=1 SV=1	1	36	36	35	28	27	28	25	29	32	11	11	18	16	15	16	28	27	28	25	29	32	11	11	18	16	15	16	28	27	27	25	29	31	11	11	18	16	15	16	38.1	38.1
P40142	P40142	28	28	28	Transketolase	Tkt	sp|P40142|TKT_MOUSE Transketolase OS=Mus musculus GN=Tkt PE=1 SV=1	1	28	28	28	22	24	24	26	22	25	9	10	11	9	11	9	22	24	24	26	22	25	9	10	11	9	11	9	22	24	24	26	22	25	9	10	11	9	11	9	54.6	54.6
Q3UFM5	Q3UFM5	17	17	17	Nucleolar MIF4G domain-containing protein 1	Nom1	sp|Q3UFM5|NOM1_MOUSE Nucleolar MIF4G domain-containing protein 1 OS=Mus musculus GN=Nom1 PE=1 SV=2	1	17	17	17	12	12	12	11	12	11	11	10	10	11	10	10	12	12	12	11	12	11	11	10	10	11	10	10	12	12	12	11	12	11	11	10	10	11	10	10	23.4	23.4
Q9Z110	Q9Z110	27	27	27	Delta-1-pyrroline-5-carboxylate synthase;Glutamate 5-kinase;Gamma-glutamyl phosphate reductase	Aldh18a1	sp|Q9Z110|P5CS_MOUSE Delta-1-pyrroline-5-carboxylate synthase OS=Mus musculus GN=Aldh18a1 PE=1 SV=2	1	27	27	27	22	21	25	25	25	26	12	13	12	14	11	8	22	21	25	25	25	26	12	13	12	14	11	8	22	21	25	25	25	26	12	13	12	14	11	8	38.9	38.9
Q8BG81	Q8BG81	14	14	14	Polymerase delta-interacting protein 3	Poldip3	sp|Q8BG81|PDIP3_MOUSE Polymerase delta-interacting protein 3 OS=Mus musculus GN=Poldip3 PE=1 SV=1	1	14	14	14	13	12	10	10	9	11	7	9	7	9	9	7	13	12	10	10	9	11	7	9	7	9	9	7	13	12	10	10	9	11	7	9	7	9	9	7	42.1	42.1
Q99KN9	Q99KN9	19	19	19	Clathrin interactor 1	Clint1	sp|Q99KN9|EPN4_MOUSE Clathrin interactor 1 OS=Mus musculus GN=Clint1 PE=1 SV=2	1	19	19	19	18	17	17	15	14	13	13	12	13	13	6	8	18	17	17	15	14	13	13	12	13	13	6	8	18	17	17	15	14	13	13	12	13	13	6	8	33	33
Q9D0M2	Q9D0M2	8	8	8	Cell division cycle-associated protein 7	Cdca7	sp|Q9D0M2|CDCA7_MOUSE Cell division cycle-associated protein 7 OS=Mus musculus GN=Cdca7 PE=1 SV=1	1	8	8	8	6	6	6	7	7	7	7	5	7	7	6	7	6	6	6	7	7	7	7	5	7	7	6	7	6	6	6	7	7	7	7	5	7	7	6	7	27	27
P97384	P97384	14	14	14	Annexin A11	Anxa11	sp|P97384|ANX11_MOUSE Annexin A11 OS=Mus musculus GN=Anxa11 PE=1 SV=2	1	14	14	14	14	14	13	14	14	12	8	10	7	7	6	6	14	14	13	14	14	12	8	10	7	7	6	6	14	14	13	14	14	12	8	10	7	7	6	6	26.6	26.6
Q9CQC6	Q9CQC6	20	20	19	Basic leucine zipper and W2 domain-containing protein 1	Bzw1	sp|Q9CQC6|BZW1_MOUSE Basic leucine zipper and W2 domain-containing protein 1 OS=Mus musculus GN=Bzw1 PE=1 SV=1	1	20	20	19	19	18	19	17	19	18	8	8	6	8	4	6	19	18	19	17	19	18	8	8	6	8	4	6	18	17	18	16	18	17	8	8	6	8	4	6	52.3	52.3
P34884	P34884	5	5	5	Macrophage migration inhibitory factor	Mif	sp|P34884|MIF_MOUSE Macrophage migration inhibitory factor OS=Mus musculus GN=Mif PE=1 SV=2	1	5	5	5	5	5	5	5	5	5	3	3	2	3	2	3	5	5	5	5	5	5	3	3	2	3	2	3	5	5	5	5	5	5	3	3	2	3	2	3	71.3	71.3
Q8CFQ3	Q8CFQ3	28	28	28	Intron-binding protein aquarius	Aqr	sp|Q8CFQ3|AQR_MOUSE Intron-binding protein aquarius OS=Mus musculus GN=Aqr PE=1 SV=2	1	28	28	28	24	23	24	21	24	24	10	9	7	10	10	9	24	23	24	21	24	24	10	9	7	10	10	9	24	23	24	21	24	24	10	9	7	10	10	9	28.2	28.2
Q9CPQ5	Q9CPQ5	9	9	9	Centromere protein Q	Cenpq	sp|Q9CPQ5|CENPQ_MOUSE Centromere protein Q OS=Mus musculus GN=Cenpq PE=2 SV=2	1	9	9	9	6	6	5	5	5	6	9	8	8	8	8	8	6	6	5	5	5	6	9	8	8	8	8	8	6	6	5	5	5	6	9	8	8	8	8	8	46.1	46.1
Q6DID5	Q6DID5	9	9	9	PWWP domain-containing protein MUM1	Mum1	sp|Q6DID5|MUM1_MOUSE PWWP domain-containing protein MUM1 OS=Mus musculus GN=Mum1 PE=1 SV=1	1	9	9	9	5	7	7	7	7	8	7	8	7	7	6	7	5	7	7	7	7	8	7	8	7	7	6	7	5	7	7	7	7	8	7	8	7	7	6	7	17.4	17.4
Q99MJ9	Q99MJ9	16	16	16	ATP-dependent RNA helicase DDX50	Ddx50	sp|Q99MJ9|DDX50_MOUSE ATP-dependent RNA helicase DDX50 OS=Mus musculus GN=Ddx50 PE=2 SV=1	1	16	16	16	13	15	13	11	13	15	7	8	8	8	7	10	13	15	13	11	13	15	7	8	8	8	7	10	13	15	13	11	13	15	7	8	8	8	7	10	31.6	31.6
Q9QYI4	Q9QYI4	18	18	18	DnaJ homolog subfamily B member 12	Dnajb12	sp|Q9QYI4|DJB12_MOUSE DnaJ homolog subfamily B member 12 OS=Mus musculus GN=Dnajb12 PE=1 SV=2	1	18	18	18	15	15	16	13	14	13	8	9	8	8	8	9	15	15	16	13	14	13	8	9	8	8	8	9	15	15	16	13	14	13	8	9	8	8	8	9	59	59
Q8BWY9	Q8BWY9	22	22	22	Protein CIP2A	Kiaa1524	sp|Q8BWY9|CIP2A_MOUSE Protein CIP2A OS=Mus musculus GN=Kiaa1524 PE=1 SV=3	1	22	22	22	20	19	18	16	20	19	12	12	9	7	11	9	20	19	18	16	20	19	12	12	9	7	11	9	20	19	18	16	20	19	12	12	9	7	11	9	26.5	26.5
Q811P8	Q811P8	42	42	41	Rho GTPase-activating protein 32	Arhgap32	sp|Q811P8|RHG32_MOUSE Rho GTPase-activating protein 32 OS=Mus musculus GN=Arhgap32 PE=1 SV=2	1	42	42	41	32	34	32	27	40	36	15	14	10	11	15	17	32	34	32	27	40	36	15	14	10	11	15	17	31	33	32	26	39	35	14	13	10	11	14	17	29.7	29.7
Q9DBZ5	Q9DBZ5	9	9	9	Eukaryotic translation initiation factor 3 subunit K	Eif3k	sp|Q9DBZ5|EIF3K_MOUSE Eukaryotic translation initiation factor 3 subunit K OS=Mus musculus GN=Eif3k PE=1 SV=1	1	9	9	9	8	9	9	8	8	9	6	5	5	4	5	4	8	9	9	8	8	9	6	5	5	4	5	4	8	9	9	8	8	9	6	5	5	4	5	4	56.4	56.4
P33215	P33215	11	11	11	Protein NEDD1	Nedd1	sp|P33215|NEDD1_MOUSE Protein NEDD1 OS=Mus musculus GN=Nedd1 PE=1 SV=2	1	11	11	11	11	10	9	10	10	9	7	7	7	7	8	7	11	10	9	10	10	9	7	7	7	7	8	7	11	10	9	10	10	9	7	7	7	7	8	7	25.8	25.8
Q8C0D7	Q8C0D7	5	4	4	Inhibitor of growth protein 4	Ing4	sp|Q8C0D7|ING4_MOUSE Inhibitor of growth protein 4 OS=Mus musculus GN=Ing4 PE=1 SV=2	1	5	4	4	3	3	2	2	2	4	5	5	4	4	5	5	2	2	1	1	1	3	4	4	3	3	4	4	2	2	1	1	1	3	4	4	3	3	4	4	20.9	15.7
Q62203	Q62203	8	8	8	Splicing factor 3A subunit 2	Sf3a2	sp|Q62203|SF3A2_MOUSE Splicing factor 3A subunit 2 OS=Mus musculus GN=Sf3a2 PE=1 SV=2	1	8	8	8	8	7	7	7	8	8	5	5	5	4	5	6	8	7	7	7	8	8	5	5	5	4	5	6	8	7	7	7	8	8	5	5	5	4	5	6	25.1	25.1
Q9CQS5	Q9CQS5	17	17	17	Serine/threonine-protein kinase RIO2	Riok2	sp|Q9CQS5|RIOK2_MOUSE Serine/threonine-protein kinase RIO2 OS=Mus musculus GN=Riok2 PE=1 SV=1	1	17	17	17	13	10	16	12	15	15	7	8	7	5	6	7	13	10	16	12	15	15	7	8	7	5	6	7	13	10	16	12	15	15	7	8	7	5	6	7	41.5	41.5
Q9JIX0	Q9JIX0	3	3	3	Transcription and mRNA export factor ENY2	Eny2	sp|Q9JIX0|ENY2_MOUSE Transcription and mRNA export factor ENY2 OS=Mus musculus GN=Eny2 PE=1 SV=1	1	3	3	3	2	2	3	3	3	3	3	3	2	3	2	3	2	2	3	3	3	3	3	3	2	3	2	3	2	2	3	3	3	3	3	3	2	3	2	3	32.7	32.7
P58501	P58501	22	22	22	PAX3- and PAX7-binding protein 1	Paxbp1	sp|P58501|PAXB1_MOUSE PAX3- and PAX7-binding protein 1 OS=Mus musculus GN=Paxbp1 PE=1 SV=3	1	22	22	22	15	16	16	17	20	21	8	7	9	12	10	11	15	16	16	17	20	21	8	7	9	12	10	11	15	16	16	17	20	21	8	7	9	12	10	11	28.9	28.9
O35387	O35387	10	10	10	HCLS1-associated protein X-1	Hax1	sp|O35387|HAX1_MOUSE HCLS1-associated protein X-1 OS=Mus musculus GN=Hax1 PE=1 SV=1	1	10	10	10	7	9	8	9	8	8	8	7	5	6	6	7	7	9	8	9	8	8	8	7	5	6	6	7	7	9	8	9	8	8	8	7	5	6	6	7	58.2	58.2
Q99MV7	Q99MV7	24	24	24	RING finger protein 17	Rnf17	sp|Q99MV7|RNF17_MOUSE RING finger protein 17 OS=Mus musculus GN=Rnf17 PE=1 SV=2	1	24	24	24	19	16	18	18	19	16	5	7	6	3	5	3	19	16	18	18	19	16	5	7	6	3	5	3	19	16	18	18	19	16	5	7	6	3	5	3	20.1	20.1
Q9CQL1;P61327	Q9CQL1;P61327	8;8	8;8	8;8	Protein mago nashi homolog 2;Protein mago nashi homolog	Magohb;Magoh	sp|Q9CQL1|MGN2_MOUSE Protein mago nashi homolog 2 OS=Mus musculus GN=Magohb PE=2 SV=1;sp|P61327|MGN_MOUSE Protein mago nashi homolog OS=Mus musculus GN=Magoh PE=2 SV=1	2	8	8	8	6	7	8	6	8	8	6	2	2	3	5	5	6	7	8	6	8	8	6	2	2	3	5	5	6	7	8	6	8	8	6	2	2	3	5	5	47.3	47.3
P16045	P16045	7	7	7	Galectin-1	Lgals1	sp|P16045|LEG1_MOUSE Galectin-1 OS=Mus musculus GN=Lgals1 PE=1 SV=3	1	7	7	7	7	6	7	6	6	6	0	0	1	3	0	1	7	6	7	6	6	6	0	0	1	3	0	1	7	6	7	6	6	6	0	0	1	3	0	1	65.9	65.9
Q9WTJ4	Q9WTJ4	9	9	9	Flt3-interacting zinc finger protein 1	Fiz1	sp|Q9WTJ4|FIZ1_MOUSE Flt3-interacting zinc finger protein 1 OS=Mus musculus GN=Fiz1 PE=1 SV=1	1	9	9	9	8	7	7	7	8	8	7	6	4	5	4	6	8	7	7	7	8	8	7	6	4	5	4	6	8	7	7	7	8	8	7	6	4	5	4	6	23.8	23.8
P55200	P55200	14	14	13	Histone-lysine N-methyltransferase 2A;MLL cleavage product N320;MLL cleavage product C180	Kmt2a	sp|P55200|KMT2A_MOUSE Histone-lysine N-methyltransferase 2A OS=Mus musculus GN=Kmt2a PE=1 SV=3	1	14	14	13	7	7	8	5	9	6	11	11	11	10	12	9	7	7	8	5	9	6	11	11	11	10	12	9	7	7	8	5	9	6	11	11	11	10	12	9	5.1	5.1
P05627	P05627	4	3	3	Transcription factor AP-1	Jun	sp|P05627|JUN_MOUSE Transcription factor AP-1 OS=Mus musculus GN=Jun PE=1 SV=3	1	4	3	3	4	4	4	3	4	4	4	4	4	4	3	4	3	3	3	2	3	3	3	3	3	3	3	3	3	3	3	2	3	3	3	3	3	3	3	3	15.3	12.9
Q8K1M6	Q8K1M6	23	23	23	Dynamin-1-like protein	Dnm1l	sp|Q8K1M6|DNM1L_MOUSE Dynamin-1-like protein OS=Mus musculus GN=Dnm1l PE=1 SV=2	1	23	23	23	20	21	22	20	21	20	9	11	8	5	6	7	20	21	22	20	21	20	9	11	8	5	6	7	20	21	22	20	21	20	9	11	8	5	6	7	43.8	43.8
O54791	O54791	5	4	4	Transcription factor MafF	Maff	sp|O54791|MAFF_MOUSE Transcription factor MafF OS=Mus musculus GN=Maff PE=2 SV=1	1	5	4	4	2	2	2	3	3	2	4	3	5	4	4	4	1	1	1	2	2	1	3	2	4	3	3	3	1	1	1	2	2	1	3	2	4	3	3	3	39.1	34.6
Q9DCW4	Q9DCW4	12	12	12	Electron transfer flavoprotein subunit beta	Etfb	sp|Q9DCW4|ETFB_MOUSE Electron transfer flavoprotein subunit beta OS=Mus musculus GN=Etfb PE=1 SV=3	1	12	12	12	12	12	12	12	12	12	6	6	8	7	6	8	12	12	12	12	12	12	6	6	8	7	6	8	12	12	12	12	12	12	6	6	8	7	6	8	52.9	52.9
O70305	O70305	18	17	17	Ataxin-2	Atxn2	sp|O70305|ATX2_MOUSE Ataxin-2 OS=Mus musculus GN=Atxn2 PE=1 SV=1	1	18	17	17	18	16	13	14	17	15	9	13	11	10	14	11	17	15	12	14	16	14	8	12	10	9	13	10	17	15	12	14	16	14	8	12	10	9	13	10	18.1	17.4
O88532	O88532	27	27	27	Zinc finger RNA-binding protein	Zfr	sp|O88532|ZFR_MOUSE Zinc finger RNA-binding protein OS=Mus musculus GN=Zfr PE=1 SV=2	1	27	27	27	25	23	23	24	26	23	10	12	8	9	11	11	25	23	23	24	26	23	10	12	8	9	11	11	25	23	23	24	26	23	10	12	8	9	11	11	36.7	36.7
Q07104	Q07104	10	10	10	Growth/differentiation factor 3	Gdf3	sp|Q07104|GDF3_MOUSE Growth/differentiation factor 3 OS=Mus musculus GN=Gdf3 PE=1 SV=2	1	10	10	10	8	8	10	10	10	10	9	9	8	7	7	7	8	8	10	10	10	10	9	9	8	7	7	7	8	8	10	10	10	10	9	9	8	7	7	7	38.3	38.3
Q9DCF9	Q9DCF9	2	2	2	Translocon-associated protein subunit gamma	Ssr3	sp|Q9DCF9|SSRG_MOUSE Translocon-associated protein subunit gamma OS=Mus musculus GN=Ssr3 PE=1 SV=1	1	2	2	2	1	2	2	1	2	2	2	2	2	2	2	2	1	2	2	1	2	2	2	2	2	2	2	2	1	2	2	1	2	2	2	2	2	2	2	2	11.4	11.4
Q5SF07	Q5SF07	19	18	18	Insulin-like growth factor 2 mRNA-binding protein 2	Igf2bp2	sp|Q5SF07|IF2B2_MOUSE Insulin-like growth factor 2 mRNA-binding protein 2 OS=Mus musculus GN=Igf2bp2 PE=1 SV=1	1	19	18	18	18	18	18	16	17	18	9	6	10	10	7	11	17	17	17	15	16	17	8	5	9	9	6	10	17	17	17	15	16	17	8	5	9	9	6	10	35	32.8
Q9JKR6	Q9JKR6	30	30	30	Hypoxia up-regulated protein 1	Hyou1	sp|Q9JKR6|HYOU1_MOUSE Hypoxia up-regulated protein 1 OS=Mus musculus GN=Hyou1 PE=1 SV=1	1	30	30	30	28	29	27	29	27	26	10	12	9	13	11	12	28	29	27	29	27	26	10	12	9	13	11	12	28	29	27	29	27	26	10	12	9	13	11	12	42.7	42.7
Q6IRU5	Q6IRU5	8	8	8	Clathrin light chain B	Cltb	sp|Q6IRU5|CLCB_MOUSE Clathrin light chain B OS=Mus musculus GN=Cltb PE=1 SV=1	1	8	8	8	7	8	8	6	6	7	5	5	5	5	4	4	7	8	8	6	6	7	5	5	5	5	4	4	7	8	8	6	6	7	5	5	5	5	4	4	24.9	24.9
Q8BMB0	Q8BMB0	8	8	8	Protein EMSY	Emsy	sp|Q8BMB0|EMSY_MOUSE BRCA2-interacting transcriptional repressor EMSY OS=Mus musculus GN=Emsy PE=1 SV=2	1	8	8	8	7	6	7	5	8	6	7	6	6	6	8	6	7	6	7	5	8	6	7	6	6	6	8	6	7	6	7	5	8	6	7	6	6	6	8	6	6.3	6.3
Q8BZ47	Q8BZ47	17	17	17	Zinc finger protein 609	Znf609	sp|Q8BZ47|ZN609_MOUSE Zinc finger protein 609 OS=Mus musculus GN=Znf609 PE=1 SV=2	1	17	17	17	12	11	8	10	9	10	12	12	10	11	10	12	12	11	8	10	9	10	12	12	10	11	10	12	12	11	8	10	9	10	12	12	10	11	10	12	15.7	15.7
Q8BYN3	Q8BYN3	11	11	11	Inositol-tetrakisphosphate 1-kinase	Itpk1	sp|Q8BYN3|ITPK1_MOUSE Inositol-tetrakisphosphate 1-kinase OS=Mus musculus GN=Itpk1 PE=2 SV=1	1	11	11	11	10	10	9	8	9	10	6	8	4	4	7	5	10	10	9	8	9	10	6	8	4	4	7	5	10	10	9	8	9	10	6	8	4	4	7	5	41.5	41.5
Q6P5H2	Q6P5H2	46	46	46	Nestin	Nes	sp|Q6P5H2|NEST_MOUSE Nestin OS=Mus musculus GN=Nes PE=1 SV=1	1	46	46	46	38	36	40	34	41	39	9	7	14	15	12	12	38	36	40	34	41	39	9	7	14	15	12	12	38	36	40	34	41	39	9	7	14	15	12	12	34.9	34.9
P60710	P60710	34	1	1	Actin, cytoplasmic 1;Actin, cytoplasmic 1, N-terminally processed	Actb	sp|P60710|ACTB_MOUSE Actin, cytoplasmic 1 OS=Mus musculus GN=Actb PE=1 SV=1	1	34	1	1	34	34	34	34	34	34	26	28	28	28	28	28	1	1	1	1	1	1	1	1	1	1	1	1	1	1	1	1	1	1	1	1	1	1	1	1	89.1	4.5
Q60598	Q60598	24	24	24	Src substrate cortactin	Cttn	sp|Q60598|SRC8_MOUSE Src substrate cortactin OS=Mus musculus GN=Cttn PE=1 SV=2	1	24	24	24	23	22	21	19	22	23	10	8	8	8	6	6	23	22	21	19	22	23	10	8	8	8	6	6	23	22	21	19	22	23	10	8	8	8	6	6	44.3	44.3
Q61191	Q61191	23	23	23	Host cell factor 1;HCF N-terminal chain 1;HCF N-terminal chain 2;HCF N-terminal chain 3;HCF N-terminal chain 4;HCF N-terminal chain 5;HCF N-terminal chain 6;HCF C-terminal chain 1;HCF C-terminal chain 2;HCF C-terminal chain 3;HCF C-terminal chain 4;HCF C-terminal chain 5;HCF C-terminal chain 6	Hcfc1	sp|Q61191|HCFC1_MOUSE Host cell factor 1 OS=Mus musculus GN=Hcfc1 PE=1 SV=2	1	23	23	23	20	21	22	23	21	22	15	12	12	10	12	9	20	21	22	23	21	22	15	12	12	10	12	9	20	21	22	23	21	22	15	12	12	10	12	9	16.8	16.8
Q8CH77	Q8CH77	34	34	33	Neuron navigator 1	Nav1	sp|Q8CH77|NAV1_MOUSE Neuron navigator 1 OS=Mus musculus GN=Nav1 PE=1 SV=2	1	34	34	33	24	20	24	20	27	27	15	13	15	12	13	15	24	20	24	20	27	27	15	13	15	12	13	15	23	19	23	19	26	26	14	12	14	11	12	14	22.6	22.6
Q3UH06	Q3UH06	17	17	17	Ras-responsive element-binding protein 1	Rreb1	sp|Q3UH06|RREB1_MOUSE Ras-responsive element-binding protein 1 OS=Mus musculus GN=Rreb1 PE=1 SV=2	1	17	17	17	6	6	8	6	8	9	14	15	10	11	12	14	6	6	8	6	8	9	14	15	10	11	12	14	6	6	8	6	8	9	14	15	10	11	12	14	14.6	14.6
P43277	P43277	11	2	1	Histone H1.3	Hist1h1d	sp|P43277|H13_MOUSE Histone H1.3 OS=Mus musculus GN=Hist1h1d PE=1 SV=2	1	11	2	1	9	8	8	6	7	9	10	9	10	9	11	11	2	2	2	1	1	1	2	1	2	1	2	2	1	1	1	1	1	1	1	1	1	1	1	1	35.3	11.3
P30416	P30416	31	31	31	Peptidyl-prolyl cis-trans isomerase FKBP4;Peptidyl-prolyl cis-trans isomerase FKBP4, N-terminally processed	Fkbp4	sp|P30416|FKBP4_MOUSE Peptidyl-prolyl cis-trans isomerase FKBP4 OS=Mus musculus GN=Fkbp4 PE=1 SV=5	1	31	31	31	30	30	26	29	26	28	10	10	8	8	8	7	30	30	26	29	26	28	10	10	8	8	8	7	30	30	26	29	26	28	10	10	8	8	8	7	66.2	66.2
O08547	O08547	8	8	8	Vesicle-trafficking protein SEC22b	Sec22b	sp|O08547|SC22B_MOUSE Vesicle-trafficking protein SEC22b OS=Mus musculus GN=Sec22b PE=1 SV=3	1	8	8	8	8	8	7	7	6	8	5	6	4	4	3	4	8	8	7	7	6	8	5	6	4	4	3	4	8	8	7	7	6	8	5	6	4	4	3	4	38.1	38.1
Q8BQM4	Q8BQM4	17	17	17	HEAT repeat-containing protein 3	Heatr3	sp|Q8BQM4|HEAT3_MOUSE HEAT repeat-containing protein 3 OS=Mus musculus GN=Heatr3 PE=1 SV=1	1	17	17	17	15	13	15	15	14	14	11	9	9	10	7	8	15	13	15	15	14	14	11	9	9	10	7	8	15	13	15	15	14	14	11	9	9	10	7	8	35.9	35.9
Q07417	Q07417	17	17	17	Short-chain specific acyl-CoA dehydrogenase, mitochondrial	Acads	sp|Q07417|ACADS_MOUSE Short-chain specific acyl-CoA dehydrogenase, mitochondrial OS=Mus musculus GN=Acads PE=1 SV=2	1	17	17	17	16	15	16	15	13	13	9	9	8	9	6	7	16	15	16	15	13	13	9	9	8	9	6	7	16	15	16	15	13	13	9	9	8	9	6	7	53.9	53.9
P12025	P12025	3	3	3	Midkine	Mdk	sp|P12025|MK_MOUSE Midkine OS=Mus musculus GN=Mdk PE=2 SV=2	1	3	3	3	2	3	2	1	3	3	3	3	3	3	3	3	2	3	2	1	3	3	3	3	3	3	3	3	2	3	2	1	3	3	3	3	3	3	3	3	24.3	24.3
A2AG58	A2AG58	19	19	19	Uncharacterized protein CXorf23 homolog		sp|A2AG58|BCLA3_MOUSE BCLAF1 and THRAP3 family member 3 OS=Mus musculus GN=Bclaf3 PE=1 SV=1	1	19	19	19	13	11	10	12	12	13	11	8	12	8	12	11	13	11	10	12	12	13	11	8	12	8	12	11	13	11	10	12	12	13	11	8	12	8	12	11	32.2	32.2
Q9R1T2	Q9R1T2	20	20	20	SUMO-activating enzyme subunit 1;SUMO-activating enzyme subunit 1, N-terminally processed	Sae1	sp|Q9R1T2|SAE1_MOUSE SUMO-activating enzyme subunit 1 OS=Mus musculus GN=Sae1 PE=1 SV=1	1	20	20	20	16	15	17	19	17	18	10	10	7	10	6	6	16	15	17	19	17	18	10	10	7	10	6	6	16	15	17	19	17	18	10	10	7	10	6	6	70	70
Q76KJ5	Q76KJ5	10	10	10	DNA-directed RNA polymerase I subunit RPA34	Cd3eap	sp|Q76KJ5|RPA34_MOUSE DNA-directed RNA polymerase I subunit RPA34 OS=Mus musculus GN=Cd3eap PE=1 SV=2	1	10	10	10	7	7	7	6	8	9	10	8	8	9	9	9	7	7	7	6	8	9	10	8	8	9	9	9	7	7	7	6	8	9	10	8	8	9	9	9	32.6	32.6
P61620	P61620	7	7	4	Protein transport protein Sec61 subunit alpha isoform 1	Sec61a1	sp|P61620|S61A1_MOUSE Protein transport protein Sec61 subunit alpha isoform 1 OS=Mus musculus GN=Sec61a1 PE=1 SV=2	1	7	7	4	6	5	7	5	5	6	5	6	7	4	5	4	6	5	7	5	5	6	5	6	7	4	5	4	3	3	4	3	2	3	2	3	4	2	2	2	15.8	15.8
Q99KQ4	Q99KQ4	22	22	22	Nicotinamide phosphoribosyltransferase	Nampt	sp|Q99KQ4|NAMPT_MOUSE Nicotinamide phosphoribosyltransferase OS=Mus musculus GN=Nampt PE=1 SV=1	1	22	22	22	20	21	19	19	21	19	12	14	11	11	10	10	20	21	19	19	21	19	12	14	11	11	10	10	20	21	19	19	21	19	12	14	11	11	10	10	58.9	58.9
Q8BY71	Q8BY71	12	12	12	Histone acetyltransferase type B catalytic subunit	Hat1	sp|Q8BY71|HAT1_MOUSE Histone acetyltransferase type B catalytic subunit OS=Mus musculus GN=Hat1 PE=1 SV=1	1	12	12	12	12	10	11	11	10	9	8	9	8	6	7	8	12	10	11	11	10	9	8	9	8	6	7	8	12	10	11	11	10	9	8	9	8	6	7	8	45	45
P09055	P09055	27	27	27	Integrin beta-1	Itgb1	sp|P09055|ITB1_MOUSE Integrin beta-1 OS=Mus musculus GN=Itgb1 PE=1 SV=1	1	27	27	27	26	25	26	26	26	23	13	9	8	8	9	6	26	25	26	26	26	23	13	9	8	8	9	6	26	25	26	26	26	23	13	9	8	8	9	6	42.9	42.9
P97820;P83510	P97820	12;4	12;4	8;0	Mitogen-activated protein kinase kinase kinase kinase 4	Map4k4	sp|P97820|M4K4_MOUSE Mitogen-activated protein kinase kinase kinase kinase 4 OS=Mus musculus GN=Map4k4 PE=1 SV=1	2	12	12	8	10	9	8	6	9	8	10	10	8	8	8	10	10	9	8	6	9	8	10	10	8	8	8	10	7	8	7	3	7	7	7	7	5	5	5	7	12.7	12.7
P17427	P17427	31	31	24	AP-2 complex subunit alpha-2	Ap2a2	sp|P17427|AP2A2_MOUSE AP-2 complex subunit alpha-2 OS=Mus musculus GN=Ap2a2 PE=1 SV=2	1	31	31	24	27	25	27	27	22	26	17	17	11	12	10	10	27	25	27	27	22	26	17	17	11	12	10	10	21	19	21	21	17	21	12	10	6	7	6	6	41.2	41.2
P39749	P39749	10	10	10	Flap endonuclease 1	Fen1	sp|P39749|FEN1_MOUSE Flap endonuclease 1 OS=Mus musculus GN=Fen1 PE=1 SV=1	1	10	10	10	8	9	8	10	9	8	7	5	4	5	5	4	8	9	8	10	9	8	7	5	4	5	5	4	8	9	8	10	9	8	7	5	4	5	5	4	33.6	33.6
Q9R0N0	Q9R0N0	12	12	12	Galactokinase	Galk1	sp|Q9R0N0|GALK1_MOUSE Galactokinase OS=Mus musculus GN=Galk1 PE=1 SV=2	1	12	12	12	12	12	12	12	11	11	8	10	8	6	4	4	12	12	12	12	11	11	8	10	8	6	4	4	12	12	12	12	11	11	8	10	8	6	4	4	42.1	42.1
Q99PP7	Q99PP7	18	17	17	E3 ubiquitin-protein ligase TRIM33	Trim33	sp|Q99PP7|TRI33_MOUSE E3 ubiquitin-protein ligase TRIM33 OS=Mus musculus GN=Trim33 PE=1 SV=2	1	18	17	17	15	14	16	15	13	15	9	8	10	8	8	9	14	13	15	14	12	14	8	7	9	7	7	8	14	13	15	14	12	14	8	7	9	7	7	8	18.5	17.8
Q8CB62	Q8CB62	14	14	14	Centrobin	Cntrob	sp|Q8CB62|CNTRB_MOUSE Centrobin OS=Mus musculus GN=Cntrob PE=2 SV=2	1	14	14	14	10	10	12	10	9	10	11	9	11	9	10	10	10	10	12	10	9	10	11	9	11	9	10	10	10	10	12	10	9	10	11	9	11	9	10	10	19.8	19.8
Q99KX1	Q99KX1	7	7	7	Myeloid leukemia factor 2	Mlf2	sp|Q99KX1|MLF2_MOUSE Myeloid leukemia factor 2 OS=Mus musculus GN=Mlf2 PE=1 SV=1	1	7	7	7	6	6	7	4	7	6	4	6	5	4	5	6	6	6	7	4	7	6	4	6	5	4	5	6	6	6	7	4	7	6	4	6	5	4	5	6	36.8	36.8
P61161	P61161	13	13	13	Actin-related protein 2	Actr2	sp|P61161|ARP2_MOUSE Actin-related protein 2 OS=Mus musculus GN=Actr2 PE=1 SV=1	1	13	13	13	11	11	12	13	12	12	7	7	7	8	5	5	11	11	12	13	12	12	7	7	7	8	5	5	11	11	12	13	12	12	7	7	7	8	5	5	48.2	48.2
Q8C4M7	Q8C4M7	7	7	7	Centromere protein U	Cenpu	sp|Q8C4M7|CENPU_MOUSE Centromere protein U OS=Mus musculus GN=Cenpu PE=1 SV=2	1	7	7	7	7	5	7	4	6	6	7	5	6	6	6	7	7	5	7	4	6	6	7	5	6	6	6	7	7	5	7	4	6	6	7	5	6	6	6	7	21.5	21.5
Q9D0M3	Q9D0M3	11	11	11	Cytochrome c1, heme protein, mitochondrial	Cyc1	sp|Q9D0M3|CY1_MOUSE Cytochrome c1, heme protein, mitochondrial OS=Mus musculus GN=Cyc1 PE=1 SV=1	1	11	11	11	10	8	9	10	10	10	8	6	7	8	5	6	10	8	9	10	10	10	8	6	7	8	5	6	10	8	9	10	10	10	8	6	7	8	5	6	50.2	50.2
P24860	P24860	8	8	8	G2/mitotic-specific cyclin-B1	Ccnb1	sp|P24860|CCNB1_MOUSE G2/mitotic-specific cyclin-B1 OS=Mus musculus GN=Ccnb1 PE=1 SV=3	1	8	8	8	7	6	5	7	6	5	4	7	5	3	4	3	7	6	5	7	6	5	4	7	5	3	4	3	7	6	5	7	6	5	4	7	5	3	4	3	21.2	21.2
Q9WV32	Q9WV32	10	9	9	Actin-related protein 2/3 complex subunit 1B	Arpc1b	sp|Q9WV32|ARC1B_MOUSE Actin-related protein 2/3 complex subunit 1B OS=Mus musculus GN=Arpc1b PE=1 SV=4	1	10	9	9	9	10	10	10	10	9	4	3	5	7	4	4	9	9	9	9	9	8	4	3	5	6	4	4	9	9	9	9	9	8	4	3	5	6	4	4	37.9	31.7
P63087	P63087	19	7	3	Serine/threonine-protein phosphatase PP1-gamma catalytic subunit	Ppp1cc	sp|P63087|PP1G_MOUSE Serine/threonine-protein phosphatase PP1-gamma catalytic subunit OS=Mus musculus GN=Ppp1cc PE=1 SV=1	1	19	7	3	16	17	16	17	16	17	13	13	9	11	13	13	6	6	6	7	6	7	5	5	4	5	5	5	3	3	3	3	3	3	3	3	2	3	3	3	69	31.3
Q9QXX8	Q9QXX8	12	12	12	Nuclear fragile X mental retardation-interacting protein 1	Nufip1	sp|Q9QXX8|NUFP1_MOUSE Nuclear fragile X mental retardation-interacting protein 1 OS=Mus musculus GN=Nufip1 PE=1 SV=1	1	12	12	12	9	10	12	10	10	12	7	6	6	5	4	6	9	10	12	10	10	12	7	6	6	5	4	6	9	10	12	10	10	12	7	6	6	5	4	6	26.7	26.7
Q920A7	Q920A7	19	19	17	AFG3-like protein 1	Afg3l1	sp|Q920A7|AFG31_MOUSE AFG3-like protein 1 OS=Mus musculus GN=Afg3l1 PE=1 SV=2	1	19	19	17	14	16	14	15	15	17	11	10	10	11	10	10	14	16	14	15	15	17	11	10	10	11	10	10	13	14	13	13	14	16	10	9	9	10	9	9	32.3	32.3
P17897;P08905	P17897;P08905	2;1	2;1	2;1	Lysozyme C-1;Lysozyme C-2	Lyz1;Lyz2	sp|P17897|LYZ1_MOUSE Lysozyme C-1 OS=Mus musculus GN=Lyz1 PE=1 SV=1;sp|P08905|LYZ2_MOUSE Lysozyme C-2 OS=Mus musculus GN=Lyz2 PE=1 SV=2	2	2	2	2	0	0	0	0	0	0	1	1	2	2	2	1	0	0	0	0	0	0	1	1	2	2	2	1	0	0	0	0	0	0	1	1	2	2	2	1	12.8	12.8
Q80U49	Q80U49	36	36	34	Centrosomal protein of 170 kDa protein B	Cep170b	sp|Q80U49|C170B_MOUSE Centrosomal protein of 170 kDa protein B OS=Mus musculus GN=Cep170b PE=1 SV=2	1	36	36	34	30	27	26	26	24	27	14	15	10	10	11	11	30	27	26	26	24	27	14	15	10	10	11	11	28	25	24	24	22	25	12	13	8	9	9	9	29.2	29.2
Q66X05;Q66X19	Q66X05	17;1	17;1	15;0	NACHT, LRR and PYD domains-containing protein 4F	Nlrp4f	sp|Q66X05|NAL4F_MOUSE NACHT, LRR and PYD domains-containing protein 4F OS=Mus musculus GN=Nlrp4f PE=2 SV=1	2	17	17	15	12	11	14	14	15	10	14	12	8	11	12	11	12	11	14	14	15	10	14	12	8	11	12	11	10	9	12	12	13	9	12	10	7	9	11	10	19.7	19.7
Q921I9	Q921I9	8	8	8	Exosome complex component RRP41	Exosc4	sp|Q921I9|EXOS4_MOUSE Exosome complex component RRP41 OS=Mus musculus GN=Exosc4 PE=1 SV=3	1	8	8	8	6	6	6	6	7	8	7	7	7	7	6	6	6	6	6	6	7	8	7	7	7	7	6	6	6	6	6	6	7	8	7	7	7	7	6	6	45.7	45.7
Q66JY2	Q66JY2	11	11	11	INO80 complex subunit D	Ino80d	sp|Q66JY2|IN80D_MOUSE INO80 complex subunit D OS=Mus musculus GN=Ino80d PE=2 SV=3	1	11	11	11	5	7	4	5	8	9	9	8	8	8	10	10	5	7	4	5	8	9	9	8	8	8	10	10	5	7	4	5	8	9	9	8	8	8	10	10	21.1	21.1
Q64152	Q64152	6	6	6	Transcription factor BTF3	Btf3	sp|Q64152|BTF3_MOUSE Transcription factor BTF3 OS=Mus musculus GN=Btf3 PE=1 SV=3	1	6	6	6	5	5	5	5	5	5	4	4	4	5	5	4	5	5	5	5	5	5	4	4	4	5	5	4	5	5	5	5	5	5	4	4	4	5	5	4	53.9	53.9
Q99LM2	Q99LM2	9	9	9	CDK5 regulatory subunit-associated protein 3	Cdk5rap3	sp|Q99LM2|CK5P3_MOUSE CDK5 regulatory subunit-associated protein 3 OS=Mus musculus GN=Cdk5rap3 PE=1 SV=1	1	9	9	9	9	8	7	8	7	7	2	0	0	0	0	0	9	8	7	8	7	7	2	0	0	0	0	0	9	8	7	8	7	7	2	0	0	0	0	0	18.5	18.5
Q99LB2	Q99LB2	7	7	7	Dehydrogenase/reductase SDR family member 4	Dhrs4	sp|Q99LB2|DHRS4_MOUSE Dehydrogenase/reductase SDR family member 4 OS=Mus musculus GN=Dhrs4 PE=1 SV=3	1	7	7	7	3	4	4	4	4	4	5	5	3	4	4	6	3	4	4	4	4	4	5	5	3	4	4	6	3	4	4	4	4	4	5	5	3	4	4	6	27.6	27.6
Q9D0R8	Q9D0R8	4	4	4	Protein LSM12 homolog	Lsm12	sp|Q9D0R8|LSM12_MOUSE Protein LSM12 homolog OS=Mus musculus GN=Lsm12 PE=1 SV=1	1	4	4	4	4	4	3	4	4	4	4	4	3	3	3	3	4	4	3	4	4	4	4	4	3	3	3	3	4	4	3	4	4	4	4	4	3	3	3	3	33.8	33.8
Q3TRM4;A2AJ88	Q3TRM4	14;1	14;1	14;1	Neuropathy target esterase	Pnpla6	sp|Q3TRM4|PLPL6_MOUSE Neuropathy target esterase OS=Mus musculus GN=Pnpla6 PE=1 SV=2	2	14	14	14	11	10	11	11	12	9	8	9	10	6	8	10	11	10	11	11	12	9	8	9	10	6	8	10	11	10	11	11	12	9	8	9	10	6	8	10	14	14
P52431	P52431	29	29	29	DNA polymerase delta catalytic subunit	Pold1	sp|P52431|DPOD1_MOUSE DNA polymerase delta catalytic subunit OS=Mus musculus GN=Pold1 PE=1 SV=2	1	29	29	29	22	25	26	25	24	26	15	14	13	11	12	7	22	25	26	25	24	26	15	14	13	11	12	7	22	25	26	25	24	26	15	14	13	11	12	7	33.9	33.9
P63085;Q6P5G0	P63085	16;1	16;1	12;0	Mitogen-activated protein kinase 1	Mapk1	sp|P63085|MK01_MOUSE Mitogen-activated protein kinase 1 OS=Mus musculus GN=Mapk1 PE=1 SV=3	2	16	16	12	16	14	16	13	14	15	8	8	6	7	5	6	16	14	16	13	14	15	8	8	6	7	5	6	12	10	12	9	10	11	5	6	5	6	4	6	53.9	53.9
Q80YR5	Q80YR5	27	16	16	Scaffold attachment factor B2	Safb2	sp|Q80YR5|SAFB2_MOUSE Scaffold attachment factor B2 OS=Mus musculus GN=Safb2 PE=1 SV=2	1	27	16	16	21	24	23	19	24	22	16	15	15	16	16	14	12	14	14	10	14	13	9	8	8	9	9	8	12	14	14	10	14	13	9	8	8	9	9	8	31.6	21.3
P07214	P07214	14	14	14	SPARC	Sparc	sp|P07214|SPRC_MOUSE SPARC OS=Mus musculus GN=Sparc PE=1 SV=1	1	14	14	14	12	11	14	10	8	8	8	8	8	9	7	5	12	11	14	10	8	8	8	8	8	9	7	5	12	11	14	10	8	8	8	8	8	9	7	5	49.7	49.7
Q62296	Q62296	9	9	7	Transcriptional enhancer factor TEF-3	Tead4	sp|Q62296|TEAD4_MOUSE Transcriptional enhancer factor TEF-3 OS=Mus musculus GN=Tead4 PE=1 SV=2	1	9	9	7	3	5	5	5	5	4	8	6	6	8	8	6	3	5	5	5	5	4	8	6	6	8	8	6	2	4	5	3	4	3	7	6	4	7	7	6	24.4	24.4
P14094	P14094	12	12	12	Sodium/potassium-transporting ATPase subunit beta-1	Atp1b1	sp|P14094|AT1B1_MOUSE Sodium/potassium-transporting ATPase subunit beta-1 OS=Mus musculus GN=Atp1b1 PE=1 SV=1	1	12	12	12	11	11	11	10	8	11	6	5	4	3	5	4	11	11	11	10	8	11	6	5	4	3	5	4	11	11	11	10	8	11	6	5	4	3	5	4	46.1	46.1
Q9Z2Q5	Q9Z2Q5	7	7	7	39S ribosomal protein L40, mitochondrial	Mrpl40	sp|Q9Z2Q5|RM40_MOUSE 39S ribosomal protein L40, mitochondrial OS=Mus musculus GN=Mrpl40 PE=1 SV=2	1	7	7	7	7	7	7	7	7	6	5	5	5	5	5	5	7	7	7	7	7	6	5	5	5	5	5	5	7	7	7	7	7	6	5	5	5	5	5	5	37.9	37.9
Q4FZF3	Q4FZF3	8	8	8	Probable ATP-dependent RNA helicase DDX49	Ddx49	sp|Q4FZF3|DDX49_MOUSE Probable ATP-dependent RNA helicase DDX49 OS=Mus musculus GN=Ddx49 PE=2 SV=1	1	8	8	8	7	7	7	7	8	8	6	6	5	5	4	5	7	7	7	7	8	8	6	6	5	5	4	5	7	7	7	7	8	8	6	6	5	5	4	5	23.5	23.5
Q4FK66	Q4FK66	8	8	8	Pre-mRNA-splicing factor 38A	Prpf38a	sp|Q4FK66|PR38A_MOUSE Pre-mRNA-splicing factor 38A OS=Mus musculus GN=Prpf38a PE=1 SV=1	1	8	8	8	8	8	6	7	6	7	6	7	7	7	5	6	8	8	6	7	6	7	6	7	7	7	5	6	8	8	6	7	6	7	6	7	7	7	5	6	20.8	20.8
Q8VIG1	Q8VIG1	19	19	19	RE1-silencing transcription factor	Rest	sp|Q8VIG1|REST_MOUSE RE1-silencing transcription factor OS=Mus musculus GN=Rest PE=1 SV=2	1	19	19	19	14	13	12	13	14	15	7	9	10	9	9	7	14	13	12	13	14	15	7	9	10	9	9	7	14	13	12	13	14	15	7	9	10	9	9	7	21.2	21.2
Q60710	Q60710	18	18	18	Deoxynucleoside triphosphate triphosphohydrolase SAMHD1	Samhd1	sp|Q60710|SAMH1_MOUSE Deoxynucleoside triphosphate triphosphohydrolase SAMHD1 OS=Mus musculus GN=Samhd1 PE=1 SV=2	1	18	18	18	16	16	13	16	14	16	10	12	9	11	9	10	16	16	13	16	14	16	10	12	9	11	9	10	16	16	13	16	14	16	10	12	9	11	9	10	39.7	39.7
Q80W00	Q80W00	15	15	15	Serine/threonine-protein phosphatase 1 regulatory subunit 10	Ppp1r10	sp|Q80W00|PP1RA_MOUSE Serine/threonine-protein phosphatase 1 regulatory subunit 10 OS=Mus musculus GN=Ppp1r10 PE=1 SV=1	1	15	15	15	10	10	10	5	13	11	8	10	7	6	8	7	10	10	10	5	13	11	8	10	7	6	8	7	10	10	10	5	13	11	8	10	7	6	8	7	22	22
P70696	P70696	14	3	3	Histone H2B type 1-A	Hist1h2ba	sp|P70696|H2B1A_MOUSE Histone H2B type 1-A OS=Mus musculus GN=Hist1h2ba PE=1 SV=3	1	14	3	3	12	11	10	11	13	13	14	12	13	12	11	12	1	0	0	2	2	3	3	1	2	1	0	1	1	0	0	2	2	3	3	1	2	1	0	1	66.9	19.7
Q6PGC1	Q6PGC1	22	22	22	ATP-dependent RNA helicase Dhx29	Dhx29	sp|Q6PGC1|DHX29_MOUSE ATP-dependent RNA helicase DHX29 OS=Mus musculus GN=Dhx29 PE=1 SV=1	1	22	22	22	19	21	15	16	18	18	12	13	8	8	7	9	19	21	15	16	18	18	12	13	8	8	7	9	19	21	15	16	18	18	12	13	8	8	7	9	22.8	22.8
Q80U78	Q80U78	17	17	12	Pumilio homolog 1	Pum1	sp|Q80U78|PUM1_MOUSE Pumilio homolog 1 OS=Mus musculus GN=Pum1 PE=1 SV=2	1	17	17	12	15	17	14	15	15	14	13	8	6	6	7	7	15	17	14	15	15	14	13	8	6	6	7	7	10	12	9	11	10	10	8	4	4	3	4	4	17.2	17.2
Q8K202	Q8K202	11	11	11	DNA-directed RNA polymerase I subunit RPA49	Polr1e	sp|Q8K202|RPA49_MOUSE DNA-directed RNA polymerase I subunit RPA49 OS=Mus musculus GN=Polr1e PE=1 SV=2	1	11	11	11	9	9	8	7	10	11	9	9	8	6	7	5	9	9	8	7	10	11	9	9	8	6	7	5	9	9	8	7	10	11	9	9	8	6	7	5	23.7	23.7
Q61216	Q61216	17	17	17	Double-strand break repair protein MRE11A	Mre11a	sp|Q61216|MRE11_MOUSE Double-strand break repair protein MRE11 OS=Mus musculus GN=Mre11 PE=1 SV=1	1	17	17	17	14	16	15	13	14	13	9	7	6	8	8	8	14	16	15	13	14	13	9	7	6	8	8	8	14	16	15	13	14	13	9	7	6	8	8	8	28.3	28.3
Q02614	Q02614	10	10	10	SAP30-binding protein	Sap30bp	sp|Q02614|S30BP_MOUSE SAP30-binding protein OS=Mus musculus GN=Sap30bp PE=1 SV=2	1	10	10	10	9	9	10	9	8	9	4	4	6	6	5	6	9	9	10	9	8	9	4	4	6	6	5	6	9	9	10	9	8	9	4	4	6	6	5	6	45.1	45.1
[truncated: 4,463 more rows]
[truncated: 104 more columns]
