# Supplementary material for: Identifying proteins bound to native mitotic ESC chromosomes reveals chromatin repressors are important for compaction
Source: Nat Commun. 2020 Aug 17;11:4118. doi: 10.1038/s41467-020-17823-z (PMC7431861; doi:10.1038/s41467-020-17823-z)
Supplement: Supplementary file 10 — Source Data [file 41467_2020_17823_MOESM10_ESM.xlsx]

## Sheet: Fig2b
Figure 2b	Chromosome size					Centromere size
Chromosome 19 sorted	WT	Dnmt1,3a,3b-/-	Eed-/-	Sox2-/-		WT	Dnmt1,3a,3b-/-	Eed-/-	Sox2-/-
	25.752	33.055	26.874	18.368		2.781	5.747	3.125	2.613
	17.678	32.002	25.235	17.664		3.019	3.854	3.977	3.351
	17.613	22.159	20.812	20.334		2.531	3.797	3.826	3.092
	18.629	19.673	18.006	17.742		2.99	5.317	4.145	2.994
	24.101	22.262	15.802	19.568		2.765	5.194	4.506	3.002
	21.406	19.649	20.3	17.828		3.523	5.841	2.765	2.74
	19.452	26.497	19.186	16.201		3.121	6.652	4.047	3.645
	23.667	19.689	15.897	16.881		3.727	5.808	3.092	2.974
	21.869	20.001	18.715	17.275		4.137	5.071	3.719	3.518
	20.234	25.952	21.053	20.854		3.043	7.152	3.129	3.588
	19.067	25.518	20.947	16.328		3.568	5.218	4.137	3.42
	16.409	29.086	19.202	16.943		3.408	5.054	4.489	3.465
	18.768	17.486	20.275	17.725		3.531	4.239	4.592	2.839
	17.355	25.35	21.004	16.3		3.428	4.964	3.207	3.293
	21.627	20.283	21.348	15.902		3.678	5.652	4.395	3.768
	14.373	21.807	21.524	15.616		3.666	5.452	3.629	3.396
	13.873	27.869	20.361	16.484		3.346	5.251	4.1	3.777
	14.324	26.415	19.251	15.784		3.4	6.406	3.121	3.146
	20.144	21.922	17.637	18.933		3.219	5.296	2.802	3.879
	25.264	23.876	20.607	18.196		3.838	4.6	2.605	2.806
	16.703	23.245	21.058	18.54		4.588	4.641	3.723	3.383
	16.282	20.902	19.284	18.065		3.629	3.555	3.023	3.555
	21.508	21.602	23.687	18.663		4.366	3.633	3.359	3.06
	22.344	18.698	19.034	13.17		3.412	5.407	2.757	3.465
	20.832	27.57	21.586	20.539		2.589	4.989	3.449	3.178
	19.423	20.562	17.768	18.72		4.198	4.452	3.678	2.949
	18.625	24.252	21	15.444		3.764	6.062	3.318	3.445
	27.808	18.317	23.429	17.078		2.023	5.841	3.482	3.203
	22.852	24.027	16.81	14.215		2.781	4.661	3.404	3.199
	19.845	21.459	18.252	16.922		3.731	5.116	3.797	2.957
	15.835	26.358	17.744	17.152		3.023	5.165	3.121	2.974
	12.829	18.391	18.973	17.111		4.157	4.608	4.522	3.158
	19.501	18.248	20.517	15.829		3.187	5.509	4.141	2.343
	17.445	17.469	26.636	17.045		4.125	5.423	4.436	3.002
	21.725	25.752	28.52	15.022		2.781	3.359	6.414	3.371
	16.953	18.895	28.459	15.382		3.252	5.538	4.063	2.72
	16.441	24.846	26.8	14.334		2.765	4.874	4.825	2.97
	16.921	24.003	26.968	13.543		3.08	4.108	4.289	3.33
	16.712	21.164	26.075	14.076		2.187	5.255	5.12	3.912
	19.284	23.814	17.359	13.998		2.748	7.131	4.514	3.867
	22.966	39.776	22.397	12.155		2.916	6.631	3.6	2.793
	20.419	21.742	22.295	14.485		3.056	6.722	4.125	4.03
	14.418	25.977	27.255	16.115		4.084	4.772	3.146	2.679
	18.305	23.282	25.715	12.777		2.822	6.726	2.556	3.002
	17.043	21.328	24.818	16.128		2.269	6.742	3.768	3.588
	16.548	23.339	25.854	16.332		3.453	5.919	3.805	3.445
	20.992	28.697	25.678	17.07		3.748	7.393	3.826	4.067
	20.304	17.682	22.725	16.791		4.665	8.393	4.829	4.456
	26.468	18.907	26.956	18.43		2.765	5.132	4.137	3.199
	19.657	18.604	24.486	18.204		2.662	5.132	3.33	2.003
	20.951	23.233	22.454	16.345		1.937	6.033	4.51	3.924
	21.84	26.063	25.367	18.401		3.207	7.352	4.387	3.969
	14.893	28.008	25.264	16.607		3.035	6.128	4.522	3.277
	21.811	18.715	24.076	19.867		3.297	5.046	5.186	3.961
	16.138	19.931	25.133	17.938		3.822	6.992	4.358	2.675
	16.228	22.417	21.557	15.227		3.269	4.62	6.275	3.256
	18.551	29.52	23.581	16.23		3.793	6.005	4.694	3.895
	27.492	23.392	26.149	13.084		2.531	6.23	5.186	2.789
	18.719	24.039	29.057	17.021		3.514	7.688	4.96	3.035
	22.397	22.77	26.956	19.372		2.531	5.259	4.588	2.294
	23.495	20.427	29.782	17.524		2.662	5.931	5.222	1.97
	13.566	22.782	27.775	14.649		3.269	4.104	5.968	2.273
	10.863	19.874	28.5	17.393		4.42	4.157	7.234	2.925
	17.068	17.437	35.013	17.995		3.879	3.281	5.194	3.486
	14.832	21.021	32.53	16.292		2.9	4.833	6.701	2.761
	21.991	21.201	26.55	14.452		3.719	4.534	5.87	2.454
	16.949	16.384	21.516	18.622		4.174	5.296	5.353	1.823
	17.244	22.913	23.179	14.121		4.448	5.161	4.141	2.785
	17.973	17.662	24.543	14.796		2.638	4.264	5.636	2.216
	21.807	19.993	28.262	14.67		2.933	6.345	4.485	2.372
	19.841	18.031	27.918	17.811		3.06	4.743	5.145	2.56
	19.886	19.345	37.659	15.333		2.499	4.215	5.513	2.83
	19.018	23.491	26.538	18.364		2.294	5.788	4.641	3.228
	18.653	21.299	31.113	17.422		3.707	5.898	4.76	3.281
	21.574	21.234	29.409	14.854		1.7	5.763	5.337	2.74
	21.041	17.338	32.936	16.763		2.613	5.452	4.604	2.777
	20.918	20.226	25.997	17.152		3.772	5.992	4.428	3.273
	22.438	18.747	27.648	18.95		3.875	6.742	5.104	3.351
	21.443	21.553	32.756	19.429		2.728	4.321	4.338	2.765
	25.928	16.114	31.535	15.005		2.372	5.587	4.588	2.392
	19.657	17.175	32.543	16.578		3.019	5.255	3.813	2.544
	24.371	22.467	32.346	15.866		2.843	5.73	4.506	2.634
	22.663	22.847	31.961	18.221		2.503		5.095	2.945
	24.453	19.608	25.678	19.077		3.035		4.735	3.281
	22.594	21.377	22.811	16.5		3.277		5.898	3.449
	18.395	20.607	28.795	19.151		3.629		3.908	2.826
	20.312	15.712	25.428	19.404		3.002		4.702	3.531
	19.747	19.526	26.665	18.839		3.658		4.231	3.359
	16.089	25.35	23.581	15.734		2.388		3.961	4.1
	15.045	21.119	20.992	16.574		2.204		4.42	2.228
	14.332	16.925	24.916	14.461		2.261			4.874
	16.622	19.116	23.687	17.463		3.133			3.633
	15.393	19.05	26.3	14.01		3.146			3.215
	22.422	20.189	21.664	18.331		2.376			3.645
	16.921	18.776	22.34	18.987		2.896			2.937
	21.082	18.498	22.446	15.27		3.117			2.679
	18.231	24.969	19.825	18.612		2.241			4.03
	18.481	16.429	26.034	15.344		3.158			3.232
	18.698	17.699	21.922	16.777		2.179			3.039
	19.231	19.862	22.29	18.375		2.49			2.871
	19.661	22.852		13.509
	18.108	19.698
	19.042	18.784
	19.382	18.145
	18.649	34.279
	18.706	21.807
	20.017	21.078
	21.053	22.282
	20.648	24.793
	17.703	18.223
	23.134	19.35
	20.558	22.327
	19.333	28.75
	16.474	20.451
	18.6	24.13
	17.854	22.508
	16.179	23.077
	20.283	17.22
	19.218	20.693
	18.01	23.069
	18.797	18.121
	19.169	23.146
	19.821	19.268
	21.59	21.393
	23.056	18.158
	19.333	21.23
	18.706	27.55
	19.952	26.898
	19.415	30.2
	23.273	28.504
	21.197	25.76
	19.309	28.23
	21.004	30.175
	19.132	28.299
	18.96	24.433
	21.684	25.637
	15.499	29.651
	16.079	27.746
	14.964	23.859
	14.694	27.136
	15.149	23.753
	16.246	28.508
	15.96	28.578
	16.124	31.011
	14.686	28.537
	15.702	24.297
	15.997	27.537
	14.948	25.743
	14.305	27.169
	13.15	24.338
	13.67	24.92
	14.915	28.131
	14.805	27.357
	16.967	27.193
	17.84	23.2
	17.791	31.019
	16.693	25.502
	20.375	24.764
	19.306	30.691
	16.832	25.436
	21.166	26.841
	24.307	31.556
	17.201	24.916
	19.544	23.646
	16.083	25.08
	16.66	23.974
	14.723	25.674
	15.44	27.57
	13.453	25.272
	13.191	24.703
	17.549	25.211
	17.004	25.412
	17.733	28.25
	14.055	29.037
	16.07	29.032
	15.64	26.399
	16.689	28.082
	15.399	26.804
	17.508	26.653
	15.845	25.702
	19.577	26.694
	16.41	25.047
	16.107
	16.935
	18.077
	15.575
	15.694
	17.143
	18.032
	14.117
	14.219
	16.119
	18.888
	16.038
	18.032
	15.456
	15.919
	16.746
	15.923
	17.467
	16.382
	15.407
	15.317
	16.423
	16.074
	16.754
	18.581
	15.71
	19.421
	14.936
	15.759
	19.155
	15.984
	15.247
	16.885
	24.291
	17.25
mean	18.3682	23.407	24.2515	16.7627		3.16698	5.41706	4.31291	3.14998
st dev	2.9986	4.12415	4.46531	1.85941		0.634877	1.01797	0.928727	0.545276

## Sheet: Fig2c
Figure 2c	Chromosome size					Centromere size
Chromosome X sorted	WT	Dnmt1,3a,3b-/-	Eed-/-	Sox2-/-		WT	Dnmt1,3a,3b-/-	Eed-/-	Sox2-/-
	47.813	44.077	45.748	32.122		3.936	5.226	3.707	2.372
	35.631	42.77	50.426	39.368		3.817	5.251	3.817	2.757
	32.518	44.765	43.315	37.451		3.191	4.657	3.977	2.511
	33.161	51.421	39.035	37.742		3.822	7.578	4.28	2.863
	41.402	40.829	46.014	38.082		4.481	5.55	3.83	3.092
	37.523	43.926	42.381	38.463		3.809	5.587	4.26	2.294
	29.344	45.109	49.398	36.714		2.879	5.292	3.473	3.027
	26.968	45.175	41.349	35.752		3.281	4.469	3.514	3.162
	41.271	38.543	45.982	33.859		4.166	4.592	3.092	3.125
	27.095	38.789	40.116	36.362		2.933	4.682	4.6	2.707
	36.209	48.411	57.098	33.548		3.408	5.157	4.555	2.818
	39.924	34.435	38.748	35.6		3.949	4.858	3.781	2.605
	32.981	42.32	38.978	31.803		4.223	4.833	4.727	2.089
	47.153	36.52	49.828	36.092		4.293	4.747	4.1	2.38
	39.207	39.383	43.942	35.862		3.744	4.78	3.817	1.847
	38.711	40.722	47.12	35.002		4.211	5.3	3.924	2.466
	37.327	42.615	46.49	37.251		3.76	4.755	4.612	2.449
	33.513	37.179	45.138	41.039		3.764	4.657	3.478	2.265
	34.742	38.769	52.924	38.639		4.112	4.039	3.535	2.163
	25.158	46.842	34.943	40.204		4.301	4.088	4.915	2.413
	40.759	42.521	46.928	39.786		4.497	3.809	4.465	2.396
	35.181	40.841	44.274	35.092		3.494	4.334	3.166	2.093
	44.646	40.358	43.713	31.422		3.797	5.37	3.678	1.7
	44.061	47.034	44.524	32.499		3.166	4.149	3.719	2.617
	36.966	61.096	46.068	27.699		3.596	4.751	3.662	2.81
	36.557	36.77	46.752	34.842		3.125	4.399	3.269	3.346
	33.624	44.462	42.746	32.458		3.793	3.887	4.522	3.219
	37.495	54.845	42.582	31.991		4.018	5.014	3.305	3.498
	36.016	50.958	36.811	37.259		3.453	4.338	4.116	3.367
	43.876	42.689	48.767	31.905		3.346	5.222	4.035	2.724
	38.138	40.804	43.868	32.774		2.4	3.453	3.924	3.744
	29.995	43.233	40.866	32.716		3.305	5	3.85	3.437
	27.083	58.966	42.844	32.122		3.482	4.125	4.391	3.506
	31.744	45.756	45.036	32.745		3.781	3.744	4.375	3.785
	43.483	44.573	36.098	31.93		3.248	4.223	3.973	2.892
	30.958	42.926	41.648	33.912		4.44	4.895	4.448	3.559
	38.539	42.844	47.104	36.489		4.407	4.465	4.383	3.396
	44.368	39.834	49.066	35.199		3.92	4.051	3.846	3.379
	33.698	50.5	37.212	34.125		3.097	4.588	3.371	3.256
	41.55	41.402	38.072	34.547		3.617	4.035	3.568	3.949
	34.374	50.52	42.467	33.978		3.17	4.547	3.158	2.941
	38.777	43.25	44.573	33.323		3.576	4.633	2.994	3.277
	38.629	46.277	42.922	35.682		3.723	4.026	3.457	3.088
	36.061	41.923	41.566	32.925		3.445	5.022	4.207	3.42
	35.185	43.581	47.354	35.641		3.097	5.206	3.604	3.142
	41.222	44.859	42.734	34.752		2.724	4.526	3.539	2.793
	39.096	37.872	35.541	34.912		3.269	3.416	3.625	3.342
	37.298	36.766	38.511	36.477		4.141	4.014	3.83	4.415
	29.766	37.401	45.355	33.876		3.273	4.317	3.535	3.572
	42.77	43.061	42.156	33.646		3.813	4.108	3.039	3.846
	41.214	43.889	39.117	37.312		3.797	3.523	5.276	3.31
	40.423	37.544	41.566	34.502		4.801	4.706	3.953	4.375
	43.393	43.692	40.108	36.022		3.707	4.084	4.768	3.961
	51.593	43.504	45.687	35.457		3.391	4.579	4.289	3.863
	31.896	40.473	38.998	33.917		3.858	3.056	4.522	3.58
	50.311	37.147	39.17	33.028		3.629	4.149	4.305	2.847
	34.566	43.54	41.837	35.588		3.469	3.105	4.358	3.162
	28.058	34.202	43.164	36.3		4.403	3.727	4.846	3.031
	28.119	38.187	47.964	39.446		3.203	4.129	4.289	2.695
	33.3	34.382	47.964	38.639		4.272	4.149	4.186	2.818
	28.975	42.295	37.724	30.599		3.777	5.632	4.043	2.765
	28.357	43.266	33.587	41.109		4.387	6.033	3.297	1.88
	40.354	61.432	37.609	35.395		4.334	5.247	5.583	2.503
	33.444	47.96	35.754	35.965		3.326	5.648	3.236	2.544
	38.777	44.847	38.384	33.802		3.592	5.825	3.957	2.052
	36.041	54.288	35.803	41.883		3.191	5.03	3.842	2.761
	41.632	53.092	28.803	35.698		4.231	4.714	2.97	2.654
	29.458	62.468	45.101	33.577		3.432	4.821	3.334	1.86
	37.061	49.93	38.793	33.273		2.949	5.439	3.26	2.986
	40.735	59.392	35.754	34.334		3.736	5.177	2.916	2.294
	42.058	41.206	42.185	39.704		3.568	4.702	3.224	1.962
	32.932	45.621	44.401	36.173		2.839		5.321	3.465
	43.327	32.334	46.186	30.804		4.047		3.723	2.818
	33.772	52.015	44.29	36.526		2.933		3.69	2.732
	33.903	50.02	47.354	30.39		2.499		3.494	2.63
	37.175	40.21	45.83	32.376		3.588		3.478	2.462
	34.947	53.518	35.148	32.372				2.957	2.355
	46.94	49.914	40.301	33.183				3.26	3.244
	43.332	37.777	36.196	28.915				4.096	3.056
	46.223	46.735	45.396	30.656				4.35	2.437
	49.426	38.13	40.661	30.904				4.248	2.49
	43.708	33.477	38.867	22.688				3.498	2.961
	49.316	42.594	40.01	23.896				4.407	2.49
	34.497	42.664	39.817	20.632				3.973	2.257
	42.557	43.827	37.597	20.189				3.281	2.167
	36.524	69.071	45.511	22.68				3.584	2.355
	29.012	57.004	46.744	27.599				3.301	2.933
	30.851	54.419	51.454	29.02				3.183	3.199
	35.148	35.32	42.799	30.904				3.875	2.351
	33.587	43.291	42.131	28.34				4.018	2.044
	48.968	40.026	34.198	31.687				2.843	2.884
	43.913	41.701	35.914	32.764				4.792	3.744
	29.647	32.403	41.505	25.235				3.973	2.892
	36.205	42.017	36.61	28.541				4.186	2.335
	34.812	36.512	40.198	28.68				4.17	3.305
	30.818	46.526	39.371	31.359				4.104	3.154
	30.99	44.72	39.313	33.366				3.322	3.052
	32.428	42.037	41.329	32.788				3.613
	29.155	41.546	38.388					4.272
	29.061	54.088						3.924
	35.34	40.055						5.14
	29.151	42.701						3.998
	33.587	38.801						3.891
	33.858	38.035						2.74
	35.086	42.222						5.37
	39.916	36.991						4.35
	36.856	38.539						3.482
	35.099	42.037						5.431
	36.7	43.266						4.407
	40.116	39.293						3.703
	34.898	39.334						4.313
	49.115	37.503						4.424
	45.056	51.155						4.19
	35.201	47.645
	24.674	43.512
	32.563	34.333
	31.699	52.269
	32.784	49.996
	37.02	48.939
	40.657	41.55
	31.724	45.195
	33.165	34.505
	41.82	36.61
	30.028	46.805
	34.41	46.215
	33.841	45.552
	28.578	35.262
	39.539	39.825
	43.381	35.439
	33.167	38.167
	32.258	42.123
	32.954	41.148
	31.266	38.461
	32.553	39.727
	32.299	39.485
	34.093	44.036
	32.97	41.312
	31.684	40.731
	30.677	46.707
	27.142	39.543
	32.168	43.172
	28.428	43.426
	36.321	38.683
	38.123	68.784
	38.508	38.617
	39.196	45.535
	36.943	42.795
	31.217	37.822
	36.939	34.976
	31.225	52.58
	32.094	42.238
	38.652	46.014
	32.913	47.71
	34.658	49.148
	34.429	52.797
	35.547	35.385
	35.162	41.914
	32.934	46.428
	29.964	46.203
	37.595	49.357
	39.544	44.167
	34.49	39.379
	31.246	45.449
	30.673	36.168
	34.568	37.552
	33.093	44.63
	29.882	42.447
	33.024	31.486
	32.327	30.835
	33.269	37.331
	29.726	38.506
	36.178	39.195
	37.66	38.236
	35.194	44.151
	42.166	39.219
	31.389	53.731
	31.34	43.012
	34.068	55.3
	30.042	66.159
	36.939	39.055
	30.591	39.645
	39.59	44.741
	33.138	59.699
	35.125	41.615
	33.892	43.471
	33.757	33.538
	31.721	40.067
	32.266	43.024
	33.724	43.303
		41.177
		43.54
		39.191
		46.096
		45.974
		43.037
		48.251
		63.918
		54.538
		52.74
		32.141
		29.676
mean	35.7834	43.6357	42.2194	33.6316		3.64805	4.63718	3.92812	2.88277
st dev	5.31413	6.93264	4.6863	4.15413		0.500316	0.725497	0.59281	0.569272

## Sheet: fig2d
Figure 2d	Chromosome size					Centromere size
Chromosome 19	WT	Dnmt1,3a,3b-/-	Eed-/-	Sox2-/-		WT	Dnmt1,3a,3b-/-	Eed-/-	Sox2-/-
metaphase spread	5.729	6.458	5.729	5.508		1.119	1.811	0.994	1.134
	3.35	6.038	4.263	3.925		0.479	0.965	0.538	0.847
	5.419	3.932	3.269	3.814		0.471	0.692	0.751	0.685
	3.387	6.001	3.895	3.792		0.376	1.443	0.523	0.854
	4.558	5.552	5.625	5.876		0.788	0.729	0.861	0.847
	4.654	3.969	5.095	5.11		0.589	0.736	0.751	0.987
	4.256	4.315	4.418	4.69		0.648	0.7	0.619	0.722
	2.636	4.911	4.403	4.779		0.876	1.598	0.847	0.7
	3.844	5.508	4.536	3.586		0.847	1.259	0.707	0.538
	5.132	4.69	5.861	4.602		1.539	1.583	0.795	0.589
	3.7	6.391	6.134	4.237		1.37	1.59	1.2	0.908
	5.81	6.627	4.433	3.06		0.891	2.069	0.626	0.905
	5.375	4.587	3.255	2.497		0.751	0.611	0.733	0.693
	3.402	3.969	6.18	3.384		0.53	0.832	1.268	0.604
	4.602	5.787	4.742	3.28		0.634	1.59	1.236	0.763
	3.689	5.338	4.699	4.364		0.955	1.414	0.987	0.908
	4.904	6.141	4.824	3.402		0.797	1.038	1.207	0.903
	3.332	5.743	4.437	4.36		0.749	1.539	0.955	0.958
	4.28	4.359	5.073	3.656		0.699	1.259	0.928	0.55
	3.468	5.059	6.942	3.486		0.629	1.627	1.279	0.81
	3.189		4.439	3.316		0.591	1.134	1.046	0.921
	3.567		4.047	5.369			1.303	0.672	1.281
	3.855		4.586	3.552				0.937	0.853
	2.209		6.684	3.891				1.057	0.659
	2.279		5.824	3.135				0.924	0.849
	2.309		5.58	3.167				1.297	0.774
	4.978		4.962	2.827				0.742	0.439
	5.233		4.172					1.048
	2.965		6.637					1.01
			5.89					1.046
mean	4.00383	5.26875	5.02113	3.95056		0.777524	1.251	0.919467	0.803
st dev	1.05074	0.886083	0.968802	0.857798		0.287218	0.41482	0.228222	0.184176

## Sheet: Fig2e
Figure 2e	chromosome size				centromere size					chromosome size				centromere size
Chromosome 19 sorted	WT	Eed-/-	Eed BAC		WT	Eed-/-	Eed BAC		Chromosome X sorted	WT	Eed-/-	Eed BAC		WT	Eed-/-	Eed BAC
	25.752	26.874	19.273		2.781	3.125	2.273			47.813	45.748	32.122		3.936	3.707	2.22
	17.678	25.235	18.495		3.019	3.977	3.609			35.631	50.426	39.368		3.817	3.817	2.72
	17.613	20.812	17.733		2.531	3.826	3.662			32.518	43.315	37.451		3.191	3.977	3.461
	18.629	18.006	14.522		2.99	4.145	3.019			33.161	39.035	37.742		3.822	4.28	3.748
	24.101	15.802	20.228		2.765	4.506	2.683			41.402	46.014	38.082		4.481	3.83	2.535
	21.406	20.3	15.558		3.523	2.765	3.785			37.523	42.381	38.463		3.809	4.26	3.367
	19.452	19.186	17.897		3.121	4.047	3.133			29.344	49.398	36.714		2.879	3.473	3.052
	23.667	15.897	18		3.727	3.092	2.732			26.968	41.349	35.752		3.281	3.514	3.465
	21.869	18.715	16.861		4.137	3.719	3.969			41.271	45.982	33.859		4.166	3.092	2.785
	20.234	21.053	19.703		3.043	3.129	3.404			27.095	40.116	36.362		2.933	4.6	2.515
	19.067	20.947	18.487		3.568	4.137	3.305			36.209	57.098	33.548		3.408	4.555	2.9
	16.409	19.202	17.455		3.408	4.489	2.839			39.924	38.748	35.6		3.949	3.781	3.207
	18.768	20.275	17.205		3.531	4.592	2.941			32.981	38.978	31.803		4.223	4.727	3.875
	17.355	21.004	14.194		3.428	3.207	3.011			47.153	49.828	36.092		4.293	4.1	3.596
	21.627	21.348	16.894		3.678	4.395	2.781			39.207	43.942	35.862		3.744	3.817	2.916
	14.373	21.524	16.267		3.666	3.629	3.379			38.711	47.12	35.002		4.211	3.924	2.863
	13.873	20.361	15.853		3.346	4.1	3.555			37.327	46.49	37.251		3.76	4.612	2.691
	14.324	19.251	18.925		3.4	3.121	3.219			33.513	45.138	41.039		3.764	3.478	2.879
	20.144	17.637	18.7		3.219	2.802	2.966			34.742	52.924	38.639		4.112	3.535	2.347
	25.264	20.607	19.224		3.838	2.605	3.355			25.158	34.943	40.204		4.301	4.915	2.028
	16.703	21.058	18.708		4.588	3.723	3.658			40.759	46.928	39.786		4.497	4.465	3.023
	16.282	19.284	19.486		3.629	3.023	3.58			35.181	44.274	35.092		3.494	3.166	3.064
	21.508	23.687	20.42		4.366	3.359	3.633			44.646	43.713	31.422		3.797	3.678	2.515
	22.344	19.034	20.461		3.412	2.757	3.789			44.061	44.524	32.499		3.166	3.719	2.503
	20.832	21.586	18.766		2.589	3.449	3.957			36.966	46.068	27.699		3.596	3.662	3.65
	19.423	17.768	20.842		4.198	3.678	4.661			36.557	46.752	34.842		3.125	3.269	3.887
	18.625	21	20.695		3.764	3.318	3.625			33.624	42.746	32.458		3.793	4.522	3.94
	27.808	23.429	17.107		2.023	3.482	3.047			37.495	42.582	31.991		4.018	3.305	2.839
	22.852	16.81	18.868		2.781	3.404	3.596			36.016	36.811	37.259		3.453	4.116	3.58
	19.845	18.252	15.349		3.731	3.797	3.445			43.876	48.767	31.905		3.346	4.035	2.97
	15.835	17.744	17.402		3.023	3.121	3.842			38.138	43.868	32.774		2.4	3.924	3.002
	12.829	18.973	16.939		4.157	4.522	3.17			29.995	40.866	32.716		3.305	3.85	3.588
	19.501	20.517	18.372		3.187	4.141	2.81			27.083	42.844	32.122		3.482	4.391	3.461
	17.445	26.636	16.009		4.125	4.436	2.925			31.744	45.036	32.745		3.781	4.375	3.613
	21.725	28.52	20.433		2.781	6.414	3.146			43.483	36.098	31.93		3.248	3.973	2.822
	16.953	28.459	18.397		3.252	4.063	2.953			30.958	41.648	33.912		4.44	4.448	3.58
	16.441	26.8	22.816		2.765	4.825	2.896			38.539	47.104	36.489		4.407	4.383	3.154
	16.921	26.968	22.288		3.08	4.289	2.843			44.368	49.066	35.199		3.92	3.846	3.592
	16.712	26.075	22.214		2.187	5.12	3.076			33.698	37.212	34.125		3.097	3.371	3.67
	19.284	17.359	18.516		2.748	4.514	3.138			41.55	38.072	34.547		3.617	3.568	3.482
	22.966	22.397	16.758		2.916	3.6	3.768			34.374	42.467	33.978		3.17	3.158	3.486
	20.419	22.295	15.947		3.056	4.125	2.933			38.777	44.573	33.323		3.576	2.994	2.945
	14.418	27.255	21.293		4.084	3.146	2.847			38.629	42.922	35.682		3.723	3.457	3.359
	18.305	25.715	19.118		2.822	2.556	3.813			36.061	41.566	32.925		3.445	4.207	3.154
	17.043	24.818	19.167		2.269	3.768	2.875			35.185	47.354	35.641		3.097	3.604	3.17
	16.548	25.854	21.584		3.453	3.805	3.953			41.222	42.734	34.752		2.724	3.539	3.285
	20.992	25.678	18.966		3.748	3.826	4.1			39.096	35.541	34.912		3.269	3.625	3.506
	20.304	22.725	22.489		4.665	4.829	3.944			37.298	38.511	36.477		4.141	3.83	3.465
	26.468	26.956	17.729		2.765	4.137	4.305			29.766	45.355	33.876		3.273	3.535	3.473
	19.657	24.486	21.608		2.662	3.33	3.998			42.77	42.156	33.646		3.813	3.039	2.912
	20.951	22.454	20.453		1.937	4.51	4.415			41.214	39.117	37.312		3.797	5.276	3.842
	21.84	25.367	19.622		3.207	4.387	4.116			40.423	41.566	34.502		4.801	3.953	3.412
	14.893	25.264	18.872		3.035	4.522	2.875			43.393	40.108	36.022		3.707	4.768	2.957
	21.811	24.076	20.297		3.297	5.186	3.146			51.593	45.687	35.457		3.391	4.289	3.478
	16.138	25.133	17.938		3.822	4.358	2.74			31.896	38.998	33.917		3.858	4.522	3.289
	16.228	21.557	19.04		3.269	6.275	3.236			50.311	39.17	33.028		3.629	4.305	3.772
	18.551	23.581	16.16		3.793	4.694	3.604			34.566	41.837	35.588		3.469	4.358	3.498
	27.492	26.149	17.164		2.531	5.186	3.297			28.058	43.164	36.3		4.403	4.846	3.658
	18.719	29.057	17.631		3.514	4.96	3.846			28.119	47.964	39.446		3.203	4.289	3.932
	22.397	26.956	18.503		2.531	4.588	2.605			33.3	47.964	38.639		4.272	4.186	3.781
	23.495	29.782	17.475		2.662	5.222	3.867			28.975	37.724	30.599		3.777	4.043	2.99
	13.566	27.775	17.963		3.269	5.968	2.785			28.357	33.587	41.109		4.387	3.297	3.043
	10.863	28.5	14.854		4.42	7.234	3.424			40.354	37.609	35.395		4.334	5.583	3.019
	17.068	35.013	14.895		3.879	5.194	3.879			33.444	35.754	35.965		3.326	3.236	3.662
	14.832	32.53	19.597		2.9	6.701	3.056			38.777	38.384	33.802		3.592	3.957	2.662
	21.991	26.55	18.86		3.719	5.87	3.711			36.041	35.803	41.883		3.191	3.842	3.645
	16.949	21.516	18.847		4.174	5.353	3.322			41.632	28.803	35.698		4.231	2.97	3.203
	17.244	23.179	13.588		4.448	4.141	3.686			29.458	45.101	33.577		3.432	3.334	3.764
	17.973	24.543	23.496		2.638	5.636	3.375			37.061	38.793	33.273		2.949	3.26	2.994
	21.807	28.262	17.238		2.933	4.485	3.736			40.735	35.754	34.334		3.736	2.916	3.408
	19.841	27.918	18.864		3.06	5.145	3.6			42.058	42.185	39.704		3.568	3.224	3.65
	19.886	37.659	20.707		2.499	5.513	2.793			32.932	44.401	36.173		2.839	5.321	3.727
	19.018	26.538	18.852		2.294	4.641	3.871			43.327	46.186	30.804		4.047	3.723	3.83
	18.653	31.113	14.727		3.707	4.76	3.006			33.772	44.29	36.526		2.933	3.69	3.871
	21.574	29.409	15.882		1.7	5.337	4.207			33.903	47.354	30.39		2.499	3.494	3.334
	21.041	32.936	19.351		2.613	4.604	2.65			37.175	45.83	32.376		3.588	3.478	2.81
	20.918	25.997	17.107		3.772	4.428	3.17			34.947	35.148	32.372		3.265	2.957	2.789
	22.438	27.648	17.279		3.875	5.104	2.58			46.94	40.301	33.183		3.273	3.26	2.908
	21.443	32.756	15.763		2.728	4.338	2.105			43.332	36.196	28.915		3.379	4.096	3.105
	25.928	31.535	18.909		2.372	4.588	3.293			46.223	45.396	30.656		2.843	4.35	4.211
	19.657	32.543			3.019	3.813	2.707			49.426	40.661			2.843	4.248	3.199
	24.371	32.346			2.843	4.506	3.052			43.708	38.867			3.08	3.498	3.568
	22.663	31.961			2.503	5.095	3.035			49.316	40.01			2.937	4.407	2.535
	24.453	25.678			3.035	4.735	3.289			34.497	39.817			3.039	3.973	4.227
	22.594	22.811			3.277	5.898	2.83			42.557	37.597				3.281	4.104
	18.395	28.795			3.629	3.908	2.638			36.524	45.511				3.584	3.752
	20.312				3.002	4.702	3.076			29.012	46.744				3.301	3.346
	19.747				3.658	4.231	2.441			30.851	51.454				3.183	3.187
	16.089				2.388	3.961	3.039			35.148	42.799				3.875	3.318
	15.045				2.204	4.42	2.884			33.587	42.131				4.018	3.76
	14.332				2.261		2.408			48.968					2.843	3.813
	16.622				3.133		3.523			43.913					4.792	3.707
	15.393				3.146		2.777			29.647					3.973	3.903
	22.422				2.376		3.002			36.205					4.186	3.666
	16.921				2.896		2.322			34.812					4.17	3.056
	21.082				3.117		2.564			30.818					4.104	2.585
	18.231				2.241		2.22			30.99					3.322	2.769
	18.481				3.158		3.219			32.428					3.613	3.031
	18.698				2.179		3.105			29.155					4.272	3.445
	19.231				2.49		2.712			29.061					3.924	3.187
	19.661						2.482			35.34					5.14
	18.108						2.408			29.151					3.998
	19.042									33.587					3.891
	19.382									33.858					2.74
	18.649									35.086					5.37
	18.706									39.916					4.35
	20.017									36.856					3.482
	21.053									35.099					5.431
	20.648									36.7					4.407
	17.703									40.116					3.703
	23.134									34.898					4.313
	20.558									49.115					4.424
	19.333									45.056					4.19
	16.474									35.201
	18.6									24.674
	17.854									32.563
	16.179									31.699
	20.283									32.784
	19.218									37.02
	18.01									40.657
	18.797									31.724
	19.169									33.165
	19.821									41.82
	21.59									30.028
	23.056									34.41
	19.333									33.841
	18.706									28.578
	19.952									39.539
	19.415									43.381
	23.273
	21.197
	19.309
	21.004
	19.132
	18.96
	21.684
	15.499
mean	19.4262	24.3844	18.3769		3.16698	4.31291	3.23211			36.7315	42.5877	34.9328		3.59418	3.92812	3.28262
st dev	2.9678	4.72928	2.08882		0.634877	0.928727	0.526443			5.85895	4.70198	2.82751		0.507508	0.59281	0.456957

## Sheet: Fig3c
Figure 3c	Chromsome size			Centromere size				Chromsome size			Centromere size				Chromsome size			Centromere size
Chromosome 19 sorted	Mecp2 lox/y	Mecp2 -/y		Mecp2 lox/y	Mecp2 -/y		Chromosome 3 sorted	Mecp2 lox/y	Mecp2 -/y		Mecp2 lox/y	Mecp2 -/y		Chromosome X sorted	Mecp2 lox/y	Mecp2 -/y		Mecp2 lox/y	Mecp2 -/y
	16.224	17.318		4.346	5.071			39.195	44.65		4.461	5.259			35.348	28.504		3.797	3.785
	14.828	24.822		4.198	5.759			42.099	41.595		3.617	3.445			33.083	32.682		3.453	4.182
	13.418	27.75		4.272	5.722			46.977	38.47		4.608	5.898			33.018	29.454		3.445	3.178
	16.31	26.698		3.42	6.111			45.453	40.026		4.268	3.781			34.636	30.872		3.674	3.035
	15.024	28.373		3.707	5.816			51.044	50.618		4.657	3.752			31.572	29.143		3.027	3.785
	14.193	29.123		4.297	5.628			51.188	54.125		4.731	4.837			31.257	29.11		4.207	3.453
	15.34	24.564		5.14	5.566			45.588	55.411		3.67	4.788			24.429	32.141		3.85	3.449
	17.793	24.461		4.342	4.088			46.952	48.546		3.727	3.83			32.42	30.552		3.453	3.006
	14.983	27.611		4.256	6.599			45.158	54.78		3.559	3.977			31.097	35.025		3.518	3.949
	17.138	27.607		3.314	5.104			44.2	52.138		3.326	3.502			32.735	31.502		3.998	3.166
	14.156	23.372		3.187	5.39			43.856	52.498		4.776	2.748			32.309	38.486		4.731	4.387
	15.847	25.719		4.53	5.21			47.743	46.993		3.899	4.018			32.834	30.245		3.863	3.953
	12.198	29.512		4.03	5.841			47.387	49.549		3.867	4.067			32.072	35.238		4.334	2.916
	14.623	24.596		3.953	5.161			44.937	45.867		3.83	2.834			32.481	32.592		3.682	2.675
	17.785	25.903		4.043	5.652			45.904	82.35		4.649	3.723			32.539	30.896		3.121	2.732
	18.858	26.513		4.481	5.775			46.834	44.11		3.817	4.489			25.547	32.42		3.06	4.014
	18.616	25.297		3.932	5.349			42.684	52.498		4.891	5.235			30.818	33.022		2.72	3.404
	15.368	27.197		3.08	5.738			39.637	46.932		5.087	5.046			30.368	36.397		2.515	3.297
	16.04	25.17		4.403	5.927			45.13	38.83		3.662	5.64			24.826	33.755		2.654	4.223
	15.831	27.738		3.879	4.641			45.756	47.952		4.94	5.132			29.921	34.431		2.347	2.089
	18.604	23.02		4.141	4.628			40.526	45.486		4.051	3.891			26.378	33.677		4.493	2.74
	17.285	26.636		4.141	4.133			45.601	48.902		3.912	4.207			30.089	36.512		3.85	2.277
	17.719	26.255		4.276	5.89			47.329	44.65		4.411	3.99			27.955	31.543		4.784	3.371
	18.723	29.057		2.826	5.64			49.504	46.744		4.755	5.116			27.251	34.46		3.285	3.478
	14.209	25.686		4.133	5.898			43.68	42.357		5.456	3.65			29.696	36.671		3.715	4.645
	16.347	23.986		3.867	4.985			45.449	48.239		5.333	4.649			28.959	33.542		2.879	3.199
	16.798	24.891		4.03	6.791			39.981	46.211		5.485	3.314			32.911	31.097		2.421	2.191
	20.685	29.696		3.224	6.312			45.154	48.828		4.329	4.481			28.889	34.263		3.334	2.834
	20.218	24.482		4.297	6.042			44.777	49.025		4.837	3.662			33.669	35.049		3.699	2.351
	18.915	28.533		3.142	4.354			47.628	54.166		4.596	3.764			27.242	28.406		2.855	2.92
	22.077	27.251		4.03	5.722			49.521	45.228		2.515	6.672			26.128	28.762		4.682	3.396
	19.862	27.754		3.572	5.448			45.232	47.28		5.005	3.613			28.271	27.337		3.981	3.215
	20.275	28.692		4.293	6.066			47.034	47.362		6.05	4.125			31.244	28.299		3.949	3.437
	25.19	24.785		4.604	6.762			49.34	43.737		4.088	3.412			28.074	35.189		3.301	2.904
	15.229	28.254		4.071	5.804			46.072	53.445		4.293	4.784			30.687	32.842		4.686	2.585
	14.766	24.281		4.526	4.289			49.529	47.481		3.449	5.763			28.602	35.021		5.108	3.666
	16.933	29.209		3.944	5.046			46.535	50.819		4.03	5.587			34.312	33.165		4.461	3.678
	13.189	28.545		3.76	5.624			47.075	46.129		4.112	5.825			33.632	33.153		4.055	4.01
	20.455	27.591		3.293	5.894			37.552	56.181		3.772	7.291			32.24	29.286		4.768	2.138
	16.712	21.119		3.232	4.755			35.029	48.062		5.423	5.304			34.64	32.051		3.871	2.302
	15.098	26.817		4.047	4.874			33.571	42.471		4.542	5.607			32.707	29.078		5.497	4.448
	17.568	26.513		2.871	5.628			32.424	47.464		3.473	6.14			32.174	35.058		3.654	4.071
	19.444	26.751		3.387	4.911			34.812	44.728		4.354	5.325			26.821	39.072		3.998	3.891
	13.353	25.137		3.854	5.1			42.205	49.258		2.63	5.169			30.556	33.137		3.936	3.916
	15.176	27.816		3.158	5.837			36.516	44.012		3.514	5.21			38.089	32.911		4.469	3.723
	20.353	24.351		4.383	7.582			36.405	41.406		4.6	3.736			35.467	33.714		5.03	3.834
	20.652	28.07		4.018	4.604			39.141	46.289		4.502	3.383			24.932	31.65		4.391	3.408
	18.072	25.997		4.477	5.571			39.137	43.581		2.077	5.345			29.991	33.735		5.722	3.899
	18.563	26.927		4.653	5.956			39.379	44.831		3.633	6.533			33.284	33.935		5.546	3.6
	21.238	24.814		4.735	5.784			38.003	46.608		2.683	5.984			31.613	36.065		4.579	3.887
	20.132	28.635		4.08	5.751			36.336	46.989		3.24	5.173			33.931	30.872		4.235	3.985
	20.857	27.365		3.994	5.796			38.601	51.683		4.37	5.808			34.296	30.421		4.514	3.273
	21.529	26.235		4.751	4.436			30.773	45.863		3.715	2.384			31.076	33.391		4.129	3.105
	16.626	31.318		4.469	4.665			35.779	50.913		2.302	5.583			31.638	31.289		4.727	2.998
	18.231	29.508		3.682	4.686			37.462	49.75		6.529	6.439			28.93	29.962		4.317	3.555
	16.404	30.593			5.091			37.491	48.89		3.08	5.616			31.547	34.198		4.424	2.49
	18.723	30.839			4.731			33.423	48.98		3.035	9.486			34.947	35.475		4.399	2.859
	16.04	29.311			4.657			37.671	47.915		3.801	4.813			30.417	33.681		4.022	2.871
	17.351	27.8			5.19			36.209	47.759		3.125	4.698			29.262	33.939		4.706	3.236
	17.932	25.1			4.735			36	45.019		2.47	5.526			27.795	29.905		4.96	3.215
	17.977	26.35						35.332	45.908						34.12	29.229		4.166	3.359
	17.318	28.353						38.732	48.378						40.284	37.679		4.506	2.761
	19.169	27.64						36.815	50.012						40.444	31.953		3.69	3.224
	20.029	23.167						38.003	48.841						41.394	29.68		4.948	2.552
	19.202	23.482						38.261	47.653						38.834	29.147		4.387	3.269
	19.28	29.815						37.401	53.944						42.164	37.212		4.44	2.728
	18.26	24.429						41.591	49.39						36.622	30.953		5.145	4.022
	18.932	21.328						37.732	40.903						39.301	32.178		4.698	3.289
	18.612	25.592						33.571	54.497						36.651	33.735		5.173	2.777
	18.813	23.695						38.253	53.969						39.424	34.501		4.055	2.884
	14.68	28.107						34.308	46.17						41.738	35.127		5.022
	18.031	26.673						34.083	46.375						42.308	35.262		5.526
	17.072	29.704						34.128	48.746						36.372	34.03		4.923
	17.453	24.47						33.333	53.281						38.875	34.177		6.222
	15.987	26.78						35.856	55.525						38.031	39.346		4.465
	20.775	26.468						33.501	51.352						35.852	31.687		3.719
	19.878	29.295						38.695	49.471						32.449	35.181		4.174
	25.092	27.509						37.036	51.073						32.092	31.801		4.571
	19.8	29.184						38.081	44.569						30.45	37.99		3.74
	24.719	29.684						39.358	42.181						34.505	33.243		4.166
	16.294	26.972							45.183						42.402	34.333
	19.993	28.963							51.687						45.634	32.055
	22.393	27.283							52.498						43.02	34.796
	21.062	29.061							45.597						33.808	33.337
	20.451	28.393							50.369						37.655	31.486
	14.447	26.857							45.249						33.116	29.295
	15.057	23.405							56.902						40.219	33.898
	20.32	24.617							50.819						37.208	32.604
	14.991	23.941							50.651						45.134	32.727
	15.544	26.37							53.342						46.678	30.323
	21.316	27.525							48.71						47.317	31.691
	18.657	22.626							51.253						40.944	31.027
	19.419	26.006							55.341						46.1	28.094
	14.733	23.831							46.006						44.446	29.934
	19.231	26.309							45.363						39.588	26.984
	16.331	28.336							50.34						30.736	29.176
	19.321	23.187							47.469						42.213	28.725
	18.035	27.947							47.583						37.167	28.987
	17.629	22.483							52.974						38.982	28.307
	18.452	24.351							54.424						43.139	29.135
mean	17.8686	26.4915		3.97765	5.43027			40.946	48.6668		4.09365	4.78432			34.2107	32.4931		4.13271	3.30206
st dev	2.58046	2.36595		0.51371	0.684993			5.25422	5.2226		0.895059	1.21695			5.41232	2.73953		0.783945	0.591927

## Sheet: Fig 3d
Figure 3d	Chromsome size			Centromere size
Chromosome 19	Mecp2 lox/y	Mecp2 -/y		Mecp2 lox/y	Mecp2 -/y
metaphase spread	5.603	4.609		0.965	0.876
	4.911	6.561		1.097	1.583
	4.344	6.855		1.009	1.649
	3.74	4.492		0.596	0.729
	3.093	6.575		0.788	1.289
	4.249	5.832		1.134	1.266
	4.617	6.524		0.928	0.847
	4.462	4.536		0.729	0.611
		4.168			0.935
		4.528			0.714
		4.433			0.847
		5.758			1.171
		6.215			1.193
		5.46815			1.0695
mean	4.37737	5.46815		0.90575	1.0695
st dev	0.748804	0.978127		0.18685	0.326789

## Sheet: Fig4e
Figure 4e	Chromosome size					Centromere size
Chromosome 19 sorted	ESCs	pre-B	Cardiomyocytes	Fibroblasts		ESCs	pre-B	Cardiomyocytes	Fibroblasts
	25.752	21.57	17.658	11.6		3.514	2.605	2.494	1.753
	17.678	20.505	19.46	12.706		3.801	2.638	3.334	2.224
	17.613	17.895	21.221	15.172		3.383	4.035	3.076	1.921
	18.629	22.18	19.517	17.011		3.08	3.314	2.843	1.909
	24.101	24.121	21.484	17.994		2.843	3.396	2.572	2.22
	21.406	16.47	13.124	17.416		3.154	3.379	1.917	3.019
	19.452	18.604	14.639	13.537		3.51	3.985	3.486	2.593
	23.667	19.038	18.379	13.812		3.523	2.982	2.507	2.875
	21.869	16.29	21	11.33		3.465	3.224	1.97	2.806
	20.234	16.011	16.622	14.197		3.277	2.9	3.629	2.617
	19.067	18.514	11.424	9.834		4.018	3.49	2.822	1.737
	16.409	15.843	13.615	13.652		2.953	4.252	2.626	1.352
	18.768	14.041	17.605	13.07		2.466	2.789	2.912	2.499
	17.355	13.398	23.011	14.565		3.506	2.683	3.203	1.315
	21.627	19.8	17.818	15.663		3.457	3.748	3.244	1.954
	14.373	16.765	18.477	8.577		3.666	2.56	2.662	2.195
	13.873	16.286	13.328	15.237		3.06	3.101	2.195	1.95
	14.324	12.415	12.325	13.922		3.76	3.224	3.113	2.359
	20.144	14.881	15.667	15.639		3.707	4.174	2.638	2.384
	25.264	19.223	17.076	13.55		3.99	2.814	2.441	1.54
	16.703	19.214	13.865	19.063		3.834	3.412	6.468	2.97
	16.282	17.863	16.065	16.056		3.314	2.482	4.502	2.31
	21.508	21.275	18.78	14.209		3.064	3.072	2.154	2.081
	22.344	18.616	13.062	13.341		4.506	3.019	2.716	1.786
	20.832	15.716	14.131	12.046		3.559	2.216	2.826	2.597
	19.423	18.231	12.493	19.997		3.658	4.375	3.625	2.761
	18.625	17.449	17.994	11.256		2.966	4.698	3.654	2.458
	27.808	19.599	13.607	17.711		3.367	2.609	3.527	3.604
	22.852	20.337	24.633	15.249		3.375	2.974	2.269	4.116
	19.845	13.251	18.006	15.364		4.076	2.859	3.903	4.354
	15.835	17.727	18.944	15.753		3.06	3.199	2.695	2.871
	12.829	18.33	12.034	14.709		3.879	3.08	3.412	3.047
	19.501	27.345	19.89	17.113		3.092	3.965	2.781	3.731
	17.445	25.735	14.447	14.864		2.15	3.445	3.211	2.339
	21.725	21.877	19.341	15.319		3.351	3.232	2.699	4.129
	16.953	17.793	24.498	12.345		2.855	4.207	2.933	4.747
	16.441	20.943	18.764	11.723		3.58	3.305	2.859	4.399
	16.921	15.528	15.647	14.307		3.662	3.789	3.121	3.826
	16.712	13.369	14.471	11.325		3.064	4.596	2.679	4.309
	19.284	17.576	18.051	12.186		3.707	4.444	3.383	5.39
	22.966	13.152	14.639	12.931		2.814	4.088	2.773	5.296
	20.419	12.28	16.175	11.051		2.961	3.969	2.871	3.49
	14.418	13.554	20.386	10.412		3.51	2.933	3.027	4.502
	18.305	11.69	25.67	11.297		2.863	4.19	3.24	3.953
	17.043	12.972	17.777	12.304		3.645	4.313	2.466	2.65
	16.548	15.421	21.045	12.362		3.002	4.428	2.638	2.798
	20.992	15.938	13.545	12.841		3.662	3.072	3.064	3.547
	20.304	17.113	22.528	12.546		2.642	4.395	2.658	3.99
	26.468	21.434	13.165	12.784		2.839	1.999	2.089	4.055
	19.657	20.959	16.171	11.62		3.678	2.679	2.941	4.473
	20.951	15.303	14.942	13.701		3.195	3.912	3.31	5.255
	21.84	17.633	16.286	11.026		2.949	4.85	3.24	3.686
	14.893	15.34	14.721	13.795		2.933	4.391	2.642	3.404
	21.811	16.048	16.29	11.887		2.691	3.547	2.949	4.702
	16.138	14.709	15.409	12.308		2.363	4.899	3.187	5.014
	16.228	9.785	18.457	11.272		2.093	4.694	2.953	3.301
	18.551	14.205	13.824	11.469		2.769	5.198	3.662	4.407
	27.492	13.058	17.465	13.001		2.851	3.719	2.458	3.916
	18.719	19.845	18.534	14.692		3.789	4.583	3.052	4.03
	22.397	16.355	11.784	15.053		1.806	4.923	2.785	3.682
	23.495	18.457	15.905	14.103		2.187	3.981	3.027	3.473
	13.566	12.44	15.708	11.87		3.015	4.153	3.367	3.613
	10.863	11.342	11.284	12.288		2.765	4.162	2.482	3.531
	17.068	14.209	18.887	13.804		2.65	2.789	2.216	3.215
	14.832	9.622	17.818	10.342		2.064	3.265	2.22	5.001
	21.991	13.349	17.482	9.523		2.953	3.088	2.847	2.863
	16.949	11.309	16.441	12.21		3.744	3.92	3.396	3.928
	17.244	11.846	19.481	15.43		2.224	3.49	2.679	5.439
	17.973	14.193	16.99	16.318		2.413	4.248	2.728	4.489
	21.807	9.74	14.844	17.089		3.867	3.326	3.465	4.71
	19.841	12.513	19.333	15.442		3.326	2.744	2.966	6.341
	19.886	12.575	14.021	16.818		2.658	2.662	3.097	3.674
	19.018	16.63	18.42	14.701		3.695	4.825		5.157
	18.653	16.364	12.468	11.833		3.424	3.318		2.724
	21.574	17.863	16.577	17.621		3.215	3.359		3.58
	21.041	13.64	14.639	16.065		2.281	3.826		2.687
	20.918	12.505	14.991	14.877		3.588	2.253		4.223
	22.438	10.871	18.272	15.221		2.994	3.498		3.981
	21.443	13.447	17.121	18.244		3.674	3.285		3.736
	25.928	14.033	19.083	14.307		2.957	3.064		4.624
	19.657	13.234	16.204	18.235		3.109	3.748		4.157
	24.371	13.029	21.893	18.792		2.597	3.314		3.4
	22.663	15.434	12.452	18.67		3.768	3.645
	24.453	13.148	13.57	16.966		2.843	3.621
	22.594	13.287	12.632	17.551		4.166	3.305
	18.395	14.07	12.104	19.804		2.724	4.096
	20.312	15.38	13.251	15.098		3.711	4.03
	19.747	17.428	17.904	17.92		3.113	4.116
	16.089	13.758		14.975		3.178	3.961
	15.045	12.067		14.668		3.469	6.685
	14.332	13.996		12.308		2.064	5.116
	16.622	12.132		16.617		3.256	3.133
	15.393	11.256		16.028		3.854	3.699
	22.422	11.489		13.787		2.863	3.908
	16.921	11.837		15.614		3.596	3.572
	21.082	13.263		12.857		3.547	5.304
	18.231	13.025		19.386		3.658	3.478
	18.481	13.087		16.679		4.518	5.366
	18.698	14.098		19.554		2.933	4.538
	19.231	12.591		18.199		2.691	2.806
	19.661	10.142		16.134		3.658
	18.108	10.641		19.337		3.244
	19.042	14.598		16.876		3.51
	19.382	13.734		19.243		3.596
	18.649	16.757		14.172		4.325
	18.706	18.055		14.098		4.702
	20.017	13.636				4.481
	21.053	15.466				3.084
	20.648	17.22				3.174
	17.703	17.748				4.035
	23.134	15.499				3.326
	20.558	19.726				4.702
	19.333	14				2.703
	16.474	18.244				4.125
	18.6	20.685				3.138
	17.854	19.284				3.473
	16.179	15.131				2.937
	20.283	13.283				4.399
	19.218	14.778				2.773
	18.01	19.431
	18.797	14.774
	19.169	13.808
	19.821	18.457
	21.59	12.82
	23.056	15.671
	19.333	16.531
	18.706	14.094
	19.952	10.547
	19.415	15.679
	23.273	15.069
	21.197	14.692
	19.309	19.599
	21.004	18.178
	19.132	17.084
	18.96	15.852
	21.684	13.533
	15.499	14.324
		15.749
		13.836
		12.243
		14.09
		15.929
		18.223
		11.596
		12.804
		14.692
		14.95
		14.455
		13.464
mean	19.4262	15.5958	16.7132	14.5514		3.27768	3.6575	2.96661	3.41151
st dev	2.9787	3.22562	3.19792	2.59125		0.586384	0.802269	0.630324	1.10122

## Sheet: Fig4f
Figure 4f	Chromosome size					Centromere size
Chromosome X sorted	ESCs	pre-B	Cardiomyocytes	Fibroblasts		ESCs	pre-B	Cardiomyocytes	Fibroblasts
	47.813	30.855	37.7	28.049		4.006	3.957	3.301	2.933
	35.631	29.753	28.656	23.028		5.439	5.21	4.289	4.309
	32.518	28.344	37.384	26.407		4.387	4.678	4.878	4.19
	33.161	27.611	27.038	24.154		5.136	4.268	4.26	3.547
	41.402	21.975	38.449	23.515		5.46	3.199	4.125	4.141
	37.523	26.595	34.894	27.009		3.936	2.49	4.26	3.203
	29.344	30.826	32.047	21.266		3.817	3.006	3.629	5.288
	26.968	30.241	31.314	25.743		3.191	2.519	3.027	3.924
	41.271	27.275	31.482	27.025		3.822	2.425	4.743	2.699
	27.095	27.501	37.888	26.71		4.481	3.002	5.374	3.969
	36.209	33.985	38.539	25.289		3.809	3.211	5.431	3.707
	39.924	29.401	28.688	23.785		2.879	3.727	4.202	4.76
	32.981	30.159	32.813	25.76		3.281	5.157	5.046	3.903
	47.153	19.657	35.324	26.227		4.166	4.145	6.599	3.715
	39.207	27.378	35.779	29.078		2.933	3.162	3.441	2.998
	38.711	28.828	34.566	28.959		3.408	3.912	3.944	4.768
	37.327	27.333	26.374	27.394		3.949	3.412	4.178	3.752
	33.513	22.286	31.822	27.615		4.223	4.551	5.513	3.731
	34.742	15.901	40.436	22.974		4.293	5.628	6.541	3.494
	25.158	16.081	38.416	22.565		3.744	4.862	5.636	3.203
	40.759	17.859	31.973	22.733		4.211	4.35	5.288	3.518
	35.181	26.452	42.705	28.848		3.76	3.654	4.887	3.133
	44.646	24.052	44.294	25.399		3.764	3.65	5.976	4.604
	44.061	26.358	32.113	29.348		4.112	4.428	5.288	4.747
	36.966	23.867	30.487	20.701		4.301	4.325	5.554	4.801
	36.557	31.203	33.403	23.175		4.497	4.133	4.579	3.203
	33.624	27.275	36.717	24.109		3.494	3.85	5.579	4.456
	37.495	25.027	32.502	30.331		3.797	4.272	6.808	3.944
	36.016	25.108	41.366	32.858		3.166	3.269	2.638	5.194
	43.876	23.421	28.217	32.117		3.596	3.461	4.813	3.654
	38.138	26.051	37.368	29.757		3.125	3.129	3.252	5.616
	29.995	31.519	36.143	28.074		3.793	4.518	5.181	4.084
	27.083	24.846	40.567	24.883		4.018	3.637	5.218	3.838
	31.744	30.253	30.061	26.677		3.453	4.977	7.762	6.578
	43.483	27.668	31.474	28.246		3.346	3.06	6.775	5.321
	30.958	26.706	33.681	28.033		2.4	3.187	4.575	4.063
	38.539	23.335	36.073	32.821		3.305	2.548	6.554	5.202
	44.368	29.778	31.252	31.511		3.482	2.806	4.264	4.039
	33.698	29.602	35.946	29.438		3.781	4.329	2.327	3.752
	41.55	27.365	36.479	28.942		3.248	3.789	4.538	4.395
	34.374	24.015	37.728	23.884		4.44	3.805	3.547	3.494
	38.777	20.333	36.487	23.667		4.407	3.936	3.076	4.444
	38.629	28.226	34.075	24.879		3.92	4.411	2.552	4.051
	36.061	27.525	37.753	28.086		3.097	4.37	5.476	4.882
	35.185	16.523	40.923	24.654		3.617	3.953	4.469	4.698
	41.222	14.684	43.377	33.542		3.17	4.473	4.198	5.108
	39.096	15.733	42.701	32.547		3.576	5.169	4.088	5.157
	37.298	20.804	35.697	28.897		3.723	4.313	3.752	4.973
	29.766	19.309	37.716	21.053		3.445	3.396	3.633	4.694
	42.77	16.249	36.647	25.399		3.097	3.31	3.224	3.719
	41.214	25.346	39.371	32.018		2.724	4.297	4.116	3.822
	40.423	14.504	47.911	26.243		3.269	4.01	4.317	4.563
	43.393	18.289	40.628	26.423		4.141	4.596	5.046	4.383
	51.593	21.361	38.912	27.517		3.273	2.789	4.465	4.129
	31.896	12.665	24.871	28.635		3.813	6.64	3.711	3.641
	50.311	10.932	18.485	32.166		3.797	4.223	3.973	4.067
	34.566	17.215	21.066	24.039		4.801	7.696	3.518	3.666
	28.058	9.535	38.388	24.773		3.707	6.033	3.334	3.162
	28.119	23.167	31.982	24.834		3.391	7.692	3.887	4.2
	33.3	23.179	33.98	20.828		3.858	3.543	3.957	3.62
	28.975	25.899	34.091	28.783		3.629	4.133	3.994
	28.357	34.763	41.64	24.625		3.469	4.121	1.704
	40.354	27.169	29.241	27.402		4.403	5.517	3.543
	33.444	29.741	20.541	22.929		3.203	3.813	4.19
	38.777	21.389	29.372	20.91		4.272	5.378	2.822
	36.041	27.48	35.242	23.843		3.777	5.595	2.679
	41.632	22.249	41.333	16.83		4.387	4.166	5.562
	29.458	11.526	31.625	20.84		4.334	5.038	4.854
	37.061	17.764	26.608	22.426		3.326	4.997	3.318
	40.735	21.84	26.255	17.236		3.592	5.067	2.908
	42.058	20.505	24.539	25.506		3.191	5.218	4.4
	32.932	16.708	26.841	19.28		4.231	4.334
	43.327	27.668	21.832	18.604		3.432	6.627
	33.772	20.865	29.602	14.295		2.949	5.612
	33.903	21.385	27.353	20.951		3.736	3.699
	37.175	22.79	31.506	15.466		3.568	6.574
	34.947	12.747	33.235	12.091		2.839	3.465
	46.94	19.755	30.065	15.368		4.047	3.797
	43.332	17.637	28.34	15.2		2.933	4.006
	46.223	14.746	30.794	13.963		2.499	4.719
	49.426	15.147	31.613	16.712		3.588	4.3
	43.708	17.842	33.858	15.143
	49.316	34.628	32.076	14.27
	34.497	22.389	44.077	26.489
	42.557	22.643	34.091	30.13
	36.524	27.64	31.961	29.352
	29.012	27.075	27.517	28.979
	30.851	26.587	29.377	21.635
	35.148	29.012	43.741	26.44
	33.587	34.869	28.094	37.728
	48.968	29.651	23.921	21.389
	43.913	37.138	44.106	25.403
	29.647	27.632	29.438	32.821
	36.205	28.295	36.913	14.381
	34.812	31.482	34.849	13.644
	30.818	21.352	30.9	15.639
	30.99	27.304	32.932	20.312
	32.428	33.845	28.426	15.409
	29.155	27.775	31.257	16.425
	29.061	26.022	30.7	12.607
	35.34	33.407	38.593	12.321
	29.151	25.6	38.515	14.725
	33.587	28.557	39.227	18.285
	33.858	33.645	43.5
	35.086	24.9	46.162
	39.916	29.741	23.937
	36.856	20.247	36.43
	35.099	23.556	29.29
	36.7	28.676	33.894
	40.116	32.023	28.75
	34.898	32.465	31.203
	49.115	21.746	42.443
	45.056	16.896	30.753
	35.201	21.647	37.126
	24.674	26.325	35.189
	32.563	24.281	32.01
	31.699	17.31	36.041
	32.784	17.674	38.552
	37.02	17.469	28.52
	40.657	20.185	37.061
	31.724	24.539	32.965
	33.165	17.277	37.872
	41.82	27.013	32.625
	30.028	21.201	25.686
	34.41	13.001	33.366
	33.841	34.607	29.172
	28.578	30.441	32.379
	39.539	31.261	35.185
	43.381	27.82	38.879
		30.761	39.879
		35.357	37.437
		36.491	41.578
			25.338
			37.7
mean	36.7315	24.6091	33.9424	24.0915		3.72444	4.25585	4.40262	4.14748
st dev	5.8818	6.07198	5.65513	5.66309		0.590869	1.08546	1.17356	0.74377

## Sheet: Fig4g
Figure 4g	Chromosome size				Centromere size						Chromosome size				Centromere size
Chromosome 19	ESCs	pre-B	Fibroblasts		ESCs	pre-B	Fibroblasts			Chromosome X	ESCs	pre-B	Fibroblasts		ESCs	pre-B	Fibroblasts
metaphase spread	5.729	3.104	4.228		1.119	0.825	1.046			metaphase spread	16.722	9.285	8.699		2.091	1.723	1.272
	3.35	2.631	3.959		0.479	0.711	0.575				12.871	10.095	10.281		1.59	0.913	1.077
	5.419	3.505	4.713		0.471	0.847	0.776				10.065	11.899	15.085		0.847	1.075	1.118
	3.387	3.689	3.841		0.376	0.832	0.896				12.9	11.987	8.212		1.237	2.202	1.227
	4.558	2.953	5.501		0.788	0.935	1.016				13.762	7.039	5.641		1.141	0.898	0.819
	4.654	2.791	3.721		0.589	0.7	0.713				8.858	8.129	5.958		1.053	1.303	0.672
	4.256	4.639	3.681		0.648	1.149	0.652				13.43	9.727	5.738		1.716	1.178	0.473
	2.636	5.272	5.496		0.876	1.112	0.996				10.912	9.152	6.621		1.833	0.692	0.548
	3.844	4.204	3.807		0.847	1.274	1.148				19.689	11.133	10.974		2.422	1.598	1.686
	5.132	4.035	1.84		0.891	1.178	0.385				13.018	9.918	10.437		1.09	1.303	1.234
	3.7	3.1	1.652		0.751	0.78	0.566					8.718	8.5			1.554	1.166
	5.81	2.621	2.782		0.53	0.567	0.713					9.491	12.135			1.421	1.102
	5.375	3.24	2.556		0.634	0.685	0.487					13.202	17.975			1.929	1.72
	3.402	2.202	2.153		0.955	0.508	0.514					8.839	7.671			1.264	1.279
	4.602	4.425	2.18		0.797	0.869	0.779					9.308	9.713			2.246	1.175
	3.689	3.24	3.81		0.749	0.729	0.693					9.851	5.55			1.086	1.139
	4.904	3.726	4.459		0.699	0.817	0.731					12.144	9.165			1.26	0.971
	3.332	2.135	3.452		0.629	0.515	0.858					12.827	11.433			1.929	1.358
	4.28	4.557	4.323		0.591	1.102	0.989						11.974				1.455
	3.468	3.846	5.523			0.813	1.182						8.921				1.096
	3.189	2.783	2.974			0.538	0.602						7.737				0.939
	3.567	4.337	4.534			0.839	0.953						9.122				1.186
	3.855		5.304				1.136						8.02				1.071
			4.86				1.077						11.984				1.376
			2.732				0.419						8.676				1.315
			4.151				0.876						13.79				1.342
			3.595				0.799						11.194				1.578
			3.721				0.62						8.43				1.546
			4.582				1.023						10.906				1.623
			2.789				0.457						10.075				1.243
			2.913				0.455						13.491				2.107
			2.596				0.536						15.236				1.46
			2.472				0.582						11.304				1.489
			2.974				0.512						12.626				1.718
			3.137				0.625						11.171				1.453
			3.966				0.727
							0.706
							0.618
mean	4.17991	3.50159	3.63825		0.706263	0.832955	0.748368				13.2227	10.1524	10.127		1.502	1.42078	1.25809
st dev	0.894229	0.843544	1.05245		0.185969	0.219181	0.224891				3.14506	1.69083	2.89017		0.511787	0.445855	0.337308

## Sheet: Fig5c
Figure 5c
Anti-Myc immunofluorecence	minus TEV	Plus TEV
Mean of fluorecence	2477	3302
	2356	1332
	7071	1615
	2786	1443
	4648	2052
	4330	1669
	4295	1798
	1900	1148
	2496	1266
	1175	1864
	1623	1438
	5484	5191
	1794	1646
	2477	2040
	2400	1620
	1626	1916
	3746	1879
	3389	2395
	5224	1616
	2523	2323
	4423	1938
	5033	1627
	3551	1201
	4990	2382
	2359	3325
	3241	1996
	2163	2728
	3280	2466
	1697	2989
	2383	2542
	2671	1866
	3076	2543
	3064	1409
	3163	1622
	1969	1924
	2179	1460
	2603	1502
	1991	2259
		1315
		1355
mean	3096.21	2000.05
st dev	1301.15	755.152

[truncated: 7 more sheets: Fig5d, Fig5e, Supp Fig 1g, Supp Fig 3c, Supp Fig 4b, Supp Fig 4c, Supp Fig 5e]
